# Supplementary material for: Development of Plasmodium falciparum liver-stages in hepatocytes derived from human fetal liver organoid cultures
Source: Nat Commun. 2023 Aug 2;14:4631. doi: 10.1038/s41467-023-40298-7 (PMC10397232; doi:10.1038/s41467-023-40298-7)
Supplement: Supplementary file 4 — Supplementary Data 1 [file 41467_2023_40298_MOESM4_ESM.xlsx]

## Sheet: Table_1_Cluster_markers_Wilcox
	p_val	avg_log2FC	pct.1	pct.2	p_val_adj	cluster	gene
VIM	9.08916e-69	0.897626	1	0.977	1.40764e-64	0	VIM
FILIP1L	3.93709e-51	1.03613	0.93	0.761	6.09737e-47	0	FILIP1L
RRAS2	5.57202e-43	0.712992	0.972	0.894	8.62938e-39	0	RRAS2
TES	7.17511e-43	0.61567	0.998	0.976	1.11121e-38	0	TES
MYH9	1.3865e-41	0.623228	0.998	0.999	2.14727e-37	0	MYH9
GLIPR2	1.17873e-40	0.808515	0.611	0.276	1.8255e-36	0	GLIPR2
CAV1	2.62973e-40	1.14602	0.877	0.644	4.07267e-36	0	CAV1
TUBA1A	8.60259e-40	0.950532	0.609	0.265	1.33228e-35	0	TUBA1A
SERPINE1	3.68279e-38	1.48109	0.909	0.737	5.70354e-34	0	SERPINE1
TGFB2	4.21861e-38	0.797148	0.828	0.559	6.53336e-34	0	TGFB2
S100A16	1.07581e-36	0.594955	0.993	0.965	1.66611e-32	0	S100A16
PALLD	3.45654e-36	0.74775	0.97	0.909	5.35314e-32	0	PALLD
ACTG1	2.6226e-34	0.577442	1	0.999	4.06162e-30	0	ACTG1
DAB2	6.39921e-34	0.7474	0.912	0.754	9.91046e-30	0	DAB2
CNN2	7.1981e-34	0.565632	0.998	0.989	1.11477e-29	0	CNN2
S100A6	7.27746e-34	1.02011	0.984	0.955	1.12706e-29	0	S100A6
S100A11	1.46298e-33	0.490882	1	0.987	2.26571e-29	0	S100A11
ACTN1	1.45232e-32	0.639659	1	0.997	2.2492e-28	0	ACTN1
NPPB	7.75337e-32	0.974957	0.951	0.824	1.20076e-27	0	NPPB
PTGS1	8.05626e-32	0.925905	0.669	0.394	1.24767e-27	0	PTGS1
TUBB3	1.20812e-31	0.641151	0.97	0.857	1.87102e-27	0	TUBB3
FSCN1	3.74375e-31	0.739831	0.914	0.72	5.79794e-27	0	FSCN1
IL32	6.46221e-31	0.540293	0.998	0.987	1.0008e-26	0	IL32
CFL1	1.88594e-30	0.378557	1	1	2.92075e-26	0	CFL1
PHLDB2	3.85833e-30	0.512851	0.989	0.942	5.97539e-26	0	PHLDB2
C12orf75	1.31889e-29	0.556614	0.972	0.897	2.04256e-25	0	C12orf75
FLRT3	1.43911e-29	0.781537	0.977	0.905	2.22875e-25	0	FLRT3
FLNA	1.51208e-29	0.562131	0.995	0.963	2.34176e-25	0	FLNA
CYR61	1.91798e-29	0.867601	0.886	0.7	2.97038e-25	0	CYR61
BICC1	2.30357e-29	0.45893	0.998	0.963	3.56753e-25	0	BICC1
WDR1	2.45942e-29	0.473468	0.998	0.983	3.8089e-25	0	WDR1
NCF2	6.322e-29	0.57631	0.968	0.875	9.79088e-25	0	NCF2
AKR1B1	2.20495e-28	1.06959	0.947	0.868	3.41481e-24	0	AKR1B1
CAV2	5.9011e-28	0.684572	0.839	0.622	9.13903e-24	0	CAV2
OXTR	6.40323e-28	0.821655	0.45	0.186	9.91668e-24	0	OXTR
AKAP12	9.87988e-28	0.990938	0.667	0.402	1.5301e-23	0	AKAP12
ENAH	1.04168e-27	0.482314	0.995	0.986	1.61325e-23	0	ENAH
MAP1B	7.29287e-27	0.911819	0.897	0.715	1.12945e-22	0	MAP1B
RASSF4	1.74887e-26	0.546536	0.975	0.897	2.70848e-22	0	RASSF4
YWHAZ	2.03261e-26	0.300902	1	1	3.14791e-22	0	YWHAZ
IER3	2.2367e-26	0.626578	0.884	0.712	3.46398e-22	0	IER3
SOCS2	6.89249e-26	0.60819	0.496	0.234	1.06744e-21	0	SOCS2
NUAK2	1.17103e-25	0.691987	0.835	0.677	1.81358e-21	0	NUAK2
SOD2	2.77959e-25	0.784976	0.96	0.897	4.30475e-21	0	SOD2
TNFAIP2	3.35112e-25	0.816738	0.616	0.357	5.18988e-21	0	TNFAIP2
PEAK1	7.98896e-25	0.749863	0.886	0.738	1.23725e-20	0	PEAK1
TPM1	1.18352e-24	0.657688	1	1	1.83292e-20	0	TPM1
LMCD1	3.51903e-24	0.723785	0.804	0.629	5.44993e-20	0	LMCD1
ATP13A3	4.30713e-24	0.524971	0.995	0.973	6.67046e-20	0	ATP13A3
TRNP1	8.10225e-24	0.448964	0.984	0.922	1.2548e-19	0	TRNP1
ITGAV	1.1185e-23	0.678332	0.981	0.888	1.73223e-19	0	ITGAV
IFNGR1	1.41051e-23	0.489895	0.979	0.87	2.18445e-19	0	IFNGR1
UBD	1.90118e-23	0.551378	0.993	0.967	2.94436e-19	0	UBD
NAP1L1	3.16288e-23	0.40586	1	0.996	4.89835e-19	0	NAP1L1
RSU1	3.76866e-23	0.578047	0.94	0.863	5.83653e-19	0	RSU1
HN1	5.48322e-23	0.381735	0.998	0.969	8.49186e-19	0	HN1
CD59	8.43824e-23	0.344032	1	0.996	1.30683e-18	0	CD59
MEX3A	1.06375e-22	0.511555	0.958	0.817	1.64743e-18	0	MEX3A
FNDC3B	1.10817e-22	0.38605	0.995	0.986	1.71622e-18	0	FNDC3B
DDX21	1.85835e-22	0.426214	1	0.973	2.87803e-18	0	DDX21
MYOF	3.21018e-22	0.445109	0.739	0.503	4.97161e-18	0	MYOF
DCBLD2	4.7277e-22	0.757064	0.884	0.779	7.32179e-18	0	DCBLD2
PDLIM7	4.83711e-22	0.564127	0.853	0.691	7.49123e-18	0	PDLIM7
TUBB6	5.24311e-22	0.665349	0.832	0.644	8.12e-18	0	TUBB6
PKM	5.53846e-22	0.480448	1	0.996	8.57742e-18	0	PKM
DUSP1	7.03588e-22	0.57582	0.963	0.878	1.08965e-17	0	DUSP1
LGALS1	1.00867e-21	0.862077	0.709	0.484	1.56213e-17	0	LGALS1
SETD7	1.40751e-21	0.416524	0.991	0.972	2.1798e-17	0	SETD7
FAM65A	1.50619e-21	0.483375	0.97	0.914	2.33263e-17	0	FAM65A
IGFBP7	2.06035e-21	1.54925	0.601	0.395	3.19086e-17	0	IGFBP7
MYL12A	2.41834e-21	0.350355	1	0.989	3.74529e-17	0	MYL12A
TAGLN2	3.11268e-21	0.475295	0.993	0.953	4.82061e-17	0	TAGLN2
KLHL5	3.11903e-21	0.386047	1	0.99	4.83044e-17	0	KLHL5
TLN1	6.95844e-21	0.367279	1	0.999	1.07765e-16	0	TLN1
AKAP13	8.97574e-21	0.430431	0.984	0.946	1.39007e-16	0	AKAP13
ANXA2	1.48617e-20	0.389878	1	0.996	2.30164e-16	0	ANXA2
RAI14	1.87224e-20	0.506979	0.916	0.833	2.89954e-16	0	RAI14
CCL2	1.8834e-20	1.35605	0.278	0.088	2.91682e-16	0	CCL2
PDLIM1	2.14104e-20	0.330447	1	1	3.31582e-16	0	PDLIM1
KRTAP2-3	2.17986e-20	0.852555	0.277	0.088	3.37595e-16	0	KRTAP2-3
FADS3	2.87228e-20	0.572419	0.66	0.456	4.4483e-16	0	FADS3
CALD1	4.00542e-20	0.442793	1	0.997	6.2032e-16	0	CALD1
LPP	4.02146e-20	0.485063	0.998	0.99	6.22803e-16	0	LPP
HSPB1	4.40648e-20	0.50892	1	0.997	6.82432e-16	0	HSPB1
CREB5	4.88576e-20	0.606429	0.683	0.467	7.56658e-16	0	CREB5
COL12A1	7.7132e-20	0.775196	0.329	0.132	1.19454e-15	0	COL12A1
GNB1	9.64855e-20	0.311746	0.998	0.999	1.49427e-15	0	GNB1
TMEM132A	1.04987e-19	0.559734	0.781	0.571	1.62594e-15	0	TMEM132A
PPP1R18	1.15813e-19	0.455024	0.813	0.656	1.79359e-15	0	PPP1R18
ANKRD1	1.60767e-19	0.672203	0.872	0.731	2.4898e-15	0	ANKRD1
MAP4	2.25933e-19	0.341989	0.996	0.99	3.49902e-15	0	MAP4
CD44	2.49339e-19	0.706869	0.802	0.633	3.86152e-15	0	CD44
CRIM1	2.74039e-19	0.43115	0.972	0.905	4.24405e-15	0	CRIM1
SH3BGRL3	3.78476e-19	0.624166	0.995	0.952	5.86146e-15	0	SH3BGRL3
VCL	6.68852e-19	0.561648	0.946	0.844	1.03585e-14	0	VCL
C5orf24	8.50898e-19	0.411104	0.996	0.973	1.31779e-14	0	C5orf24
MYL12B	8.57171e-19	0.256527	1	0.999	1.3275e-14	0	MYL12B
CSRP1	1.3953e-18	0.53006	0.965	0.912	2.1609e-14	0	CSRP1
FBLIM1	1.45556e-18	0.530258	0.961	0.878	2.25422e-14	0	FBLIM1
MSN	1.52849e-18	0.480068	0.834	0.674	2.36717e-14	0	MSN
UGCG	1.73775e-18	0.485614	0.998	0.965	2.69125e-14	0	UGCG
LIMA1	1.80733e-18	0.52144	0.94	0.864	2.79902e-14	0	LIMA1
TPM4	1.93128e-18	0.397627	1	0.993	2.99097e-14	0	TPM4
MYL6	2.11444e-18	0.338855	1	1	3.27464e-14	0	MYL6
MYADM	3.20941e-18	0.510156	0.883	0.788	4.97042e-14	0	MYADM
CXCL8	3.36157e-18	0.851848	0.708	0.513	5.20607e-14	0	CXCL8
CD151	3.36275e-18	0.356409	0.998	0.996	5.20788e-14	0	CD151
ALPK2	3.72431e-18	0.540464	0.846	0.684	5.76785e-14	0	ALPK2
SACS	3.92435e-18	0.566203	0.59	0.399	6.07765e-14	0	SACS
EDN1	4.48518e-18	0.444236	0.813	0.616	6.9462e-14	0	EDN1
ENC1	4.66807e-18	0.443629	0.907	0.78	7.22943e-14	0	ENC1
ETS1	5.1013e-18	0.565697	0.676	0.487	7.90038e-14	0	ETS1
FSTL1	5.2541e-18	1.18506	0.69	0.5	8.13703e-14	0	FSTL1
ANXA5	6.32849e-18	0.304214	1	1	9.80094e-14	0	ANXA5
NNMT	8.42203e-18	0.666694	0.634	0.449	1.30432e-13	0	NNMT
MMD	9.95512e-18	0.392491	0.954	0.863	1.54175e-13	0	MMD
BTBD10	9.97675e-18	0.460739	0.771	0.582	1.5451e-13	0	BTBD10
GADD45A	1.08798e-17	0.513543	0.912	0.833	1.68496e-13	0	GADD45A
DST	1.2489e-17	0.501013	0.963	0.912	1.93417e-13	0	DST
CAP1	1.89239e-17	0.300778	1	0.996	2.93074e-13	0	CAP1
NEDD9	2.14311e-17	0.426655	0.96	0.894	3.31904e-13	0	NEDD9
HEG1	2.8527e-17	0.491791	0.965	0.881	4.41797e-13	0	HEG1
FN1	3.43915e-17	0.293776	1	1	5.32621e-13	0	FN1
STK17A	3.4858e-17	0.438991	0.905	0.812	5.39846e-13	0	STK17A
NME1	3.93704e-17	0.378727	0.956	0.873	6.0973e-13	0	NME1
C8orf4	4.2176e-17	0.526054	0.637	0.414	6.5318e-13	0	C8orf4
RPS27L	4.32726e-17	0.320397	1	1	6.70163e-13	0	RPS27L
HBEGF	5.34694e-17	0.738398	0.466	0.278	8.2808e-13	0	HBEGF
SEC61G	5.54624e-17	0.327122	1	0.999	8.58947e-13	0	SEC61G
OPTN	7.26935e-17	0.36691	0.996	0.987	1.1258e-12	0	OPTN
ASAP1	7.86314e-17	0.374966	1	0.969	1.21776e-12	0	ASAP1
ZYX	8.43082e-17	0.345464	1	1	1.30568e-12	0	ZYX
ZNHIT6	1.05998e-16	0.400599	0.616	0.405	1.64159e-12	0	ZNHIT6
LOXL2	1.06564e-16	0.679325	0.377	0.174	1.65036e-12	0	LOXL2
CFL2	1.1253e-16	0.394921	1	0.994	1.74275e-12	0	CFL2
TMEM2	1.17259e-16	0.381593	0.944	0.857	1.81599e-12	0	TMEM2
TMSB10	1.3039e-16	0.276075	1	0.997	2.01935e-12	0	TMSB10
MYL9	1.37703e-16	0.727928	0.708	0.528	2.13261e-12	0	MYL9
RAB32	1.62749e-16	0.419403	0.968	0.907	2.52049e-12	0	RAB32
ARF3	2.26381e-16	0.330677	0.995	0.973	3.50596e-12	0	ARF3
RRAD	2.30362e-16	0.459424	0.263	0.096	3.56761e-12	0	RRAD
GRAMD1A	2.60829e-16	0.435957	0.687	0.503	4.03945e-12	0	GRAMD1A
KRT80	3.55835e-16	0.467432	0.44	0.234	5.51081e-12	0	KRT80
TNFRSF21	4.13532e-16	0.26769	0.94	0.836	6.40436e-12	0	TNFRSF21
HSPA8	4.97697e-16	0.289789	1	1	7.70783e-12	0	HSPA8
RHOBTB1	5.22599e-16	0.42424	0.781	0.619	8.09348e-12	0	RHOBTB1
SLC4A7	7.56608e-16	0.38935	0.732	0.53	1.17176e-11	0	SLC4A7
JAK1	7.99397e-16	0.31978	1	0.994	1.23803e-11	0	JAK1
DNAJB6	8.27334e-16	0.355534	0.986	0.962	1.28129e-11	0	DNAJB6
IFNGR2	8.27917e-16	0.414049	0.968	0.909	1.2822e-11	0	IFNGR2
P3H2	8.63593e-16	0.40448	0.744	0.544	1.33745e-11	0	P3H2
PRSS23	8.73391e-16	0.257839	0.855	0.694	1.35262e-11	0	PRSS23
ITGB1	9.1382e-16	0.370486	1	1	1.41523e-11	0	ITGB1
SLC38A2	1.14744e-15	0.354795	1	0.999	1.77705e-11	0	SLC38A2
STX12	1.52538e-15	0.436112	0.837	0.722	2.36236e-11	0	STX12
ICAM1	1.57002e-15	0.450567	0.585	0.397	2.4315e-11	0	ICAM1
TUBB2A	2.21385e-15	0.42051	0.68	0.484	3.4286e-11	0	TUBB2A
CDKN1A	2.78695e-15	0.388598	0.995	0.942	4.31615e-11	0	CDKN1A
TMSB4X	3.03568e-15	0.341379	0.998	0.999	4.70136e-11	0	TMSB4X
ARF4	3.23301e-15	0.306442	1	0.994	5.00697e-11	0	ARF4
PSTPIP2	3.66868e-15	0.383592	0.485	0.286	5.68168e-11	0	PSTPIP2
THBS1	3.89476e-15	0.81436	0.625	0.442	6.03181e-11	0	THBS1
LRRC8A	4.88837e-15	0.470453	0.946	0.884	7.57062e-11	0	LRRC8A
CMTM3	7.70905e-15	0.375917	0.898	0.792	1.1939e-10	0	CMTM3
COTL1	8.57188e-15	0.477828	0.573	0.365	1.32753e-10	0	COTL1
PLK2	8.99966e-15	0.459516	0.837	0.677	1.39378e-10	0	PLK2
FLNB	9.5415e-15	0.336437	0.993	0.983	1.47769e-10	0	FLNB
VDAC2	1.17391e-14	0.287345	0.982	0.973	1.81803e-10	0	VDAC2
YWHAG	1.19125e-14	0.359486	0.965	0.925	1.84489e-10	0	YWHAG
GBE1	1.35063e-14	0.459102	0.893	0.79	2.09172e-10	0	GBE1
MICAL2	1.40071e-14	0.563157	0.802	0.632	2.16927e-10	0	MICAL2
CORO1C	1.46346e-14	0.368949	0.827	0.724	2.26646e-10	0	CORO1C
CCT2	1.47186e-14	0.300161	1	0.984	2.27947e-10	0	CCT2
PPP1R12B	1.49956e-14	0.516413	0.616	0.429	2.32238e-10	0	PPP1R12B
RAB8B	2.17656e-14	0.471982	0.818	0.721	3.37083e-10	0	RAB8B
NECAP2	2.96727e-14	0.366669	0.795	0.669	4.59542e-10	0	NECAP2
SRI	4.49592e-14	0.359399	0.951	0.881	6.96284e-10	0	SRI
CDK6	4.71728e-14	0.380337	0.923	0.822	7.30566e-10	0	CDK6
DBN1	5.10443e-14	0.367963	0.858	0.721	7.90523e-10	0	DBN1
PDGFB	5.3649e-14	0.661252	0.525	0.351	8.30863e-10	0	PDGFB
LAMA5	5.6834e-14	0.317522	1	0.989	8.80187e-10	0	LAMA5
ARID5B	5.71052e-14	0.362545	0.953	0.897	8.84388e-10	0	ARID5B
ACTB	6.10976e-14	0.405286	0.96	0.885	9.46218e-10	0	ACTB
ZBTB20	6.19792e-14	0.329634	0.998	0.997	9.59872e-10	0	ZBTB20
LIF	7.65324e-14	0.38988	0.364	0.184	1.18526e-09	0	LIF
C3orf58	7.80042e-14	0.486901	0.755	0.616	1.20805e-09	0	C3orf58
SCN9A	1.01701e-13	0.447809	0.844	0.752	1.57504e-09	0	SCN9A
MAP7D1	1.07931e-13	0.363621	0.673	0.494	1.67153e-09	0	MAP7D1
RHOQ	1.11149e-13	0.362761	0.746	0.592	1.72136e-09	0	RHOQ
SH3BP4	1.13609e-13	0.392174	0.988	0.969	1.75947e-09	0	SH3BP4
C15orf52	1.64553e-13	0.306177	0.292	0.13	2.54843e-09	0	C15orf52
RRAS	2.20774e-13	0.364296	0.59	0.411	3.41913e-09	0	RRAS
MMP24-AS1	2.42237e-13	0.353737	0.96	0.901	3.75152e-09	0	MMP24-AS1
RNF44	3.15717e-13	0.320983	0.979	0.926	4.88951e-09	0	RNF44
IGSF3	5.03059e-13	0.341141	0.701	0.533	7.79088e-09	0	IGSF3
PPP1R13L	6.73217e-13	0.426064	0.771	0.632	1.04261e-08	0	PPP1R13L
SAMD4A	7.07382e-13	0.400803	0.862	0.763	1.09552e-08	0	SAMD4A
TNFAIP3	7.1129e-13	0.396508	0.79	0.661	1.10158e-08	0	TNFAIP3
FSTL3	7.40588e-13	0.888094	0.867	0.797	1.14695e-08	0	FSTL3
MRPL33	8.37584e-13	0.289679	0.991	0.969	1.29717e-08	0	MRPL33
BMP1	8.71604e-13	0.38149	0.86	0.765	1.34985e-08	0	BMP1
IRS2	8.76043e-13	0.48869	0.708	0.533	1.35673e-08	0	IRS2
PVR	8.77355e-13	0.382538	0.977	0.921	1.35876e-08	0	PVR
NFKBIA	9.46125e-13	0.314089	0.993	0.976	1.46526e-08	0	NFKBIA
DSG2	9.64344e-13	0.276739	0.951	0.885	1.49348e-08	0	DSG2
SNHG16	9.81395e-13	0.311211	1	0.994	1.51989e-08	0	SNHG16
COBL	1.13879e-12	0.373624	0.907	0.829	1.76365e-08	0	COBL
FAM114A1	1.18826e-12	0.312059	0.946	0.892	1.84026e-08	0	FAM114A1
EHD4	1.29959e-12	0.367118	0.713	0.558	2.01267e-08	0	EHD4
TNIP1	1.34277e-12	0.342577	0.877	0.793	2.07955e-08	0	TNIP1
AXL	1.6503e-12	0.518419	0.352	0.187	2.55582e-08	0	AXL
NDUFS5	1.793e-12	0.260687	0.998	0.987	2.77683e-08	0	NDUFS5
BID	1.856e-12	0.343823	0.755	0.606	2.87439e-08	0	BID
CCL20	1.93128e-12	0.780756	0.751	0.63	2.99097e-08	0	CCL20
EPHA2	2.37529e-12	0.339032	0.823	0.694	3.67861e-08	0	EPHA2
BIRC3	2.49729e-12	0.419446	0.541	0.357	3.86756e-08	0	BIRC3
CTXN1	2.5376e-12	0.41248	0.627	0.469	3.92998e-08	0	CTXN1
KLF6	2.60039e-12	0.369193	0.996	0.959	4.02722e-08	0	KLF6
KRT19	2.82207e-12	0.264417	0.989	0.942	4.37054e-08	0	KRT19
RUNX1	2.83364e-12	0.383359	0.504	0.334	4.38846e-08	0	RUNX1
CDC42EP3	3.0385e-12	0.4104	0.301	0.147	4.70573e-08	0	CDC42EP3
LINC00842	3.20168e-12	0.296717	0.401	0.228	4.95844e-08	0	LINC00842
C12orf5	3.29489e-12	0.364668	0.82	0.695	5.1028e-08	0	C12orf5
FAM222B	3.33117e-12	0.289913	0.977	0.935	5.15898e-08	0	FAM222B
ANKRD33B	3.50731e-12	0.385965	0.674	0.503	5.43178e-08	0	ANKRD33B
DRAM1	3.9086e-12	0.425061	0.632	0.476	6.05325e-08	0	DRAM1
SHB	4.93614e-12	0.363687	0.681	0.506	7.6446e-08	0	SHB
ATF3	6.78272e-12	0.3429	0.723	0.541	1.05044e-07	0	ATF3
PTGFRN	7.75892e-12	0.319049	0.681	0.533	1.20162e-07	0	PTGFRN
NEXN	7.90369e-12	0.480119	0.492	0.33	1.22404e-07	0	NEXN
KRT7	8.20343e-12	0.815817	0.616	0.433	1.27046e-07	0	KRT7
GDF15	8.43783e-12	0.252012	0.975	0.884	1.30677e-07	0	GDF15
TRIO	9.6516e-12	0.357215	0.781	0.666	1.49474e-07	0	TRIO
ARPC4	1.00074e-11	0.281051	0.986	0.963	1.54985e-07	0	ARPC4
BAZ1A	1.04034e-11	0.378575	0.956	0.891	1.61118e-07	0	BAZ1A
NCOA7	1.16283e-11	0.36177	0.874	0.756	1.80088e-07	0	NCOA7
CX3CL1	1.24513e-11	0.377111	0.923	0.854	1.92833e-07	0	CX3CL1
RHBDF2	1.41529e-11	0.333069	0.517	0.358	2.19186e-07	0	RHBDF2
MATN2	1.43026e-11	0.390446	0.468	0.303	2.21504e-07	0	MATN2
MYO1C	1.57784e-11	0.310429	0.935	0.88	2.4436e-07	0	MYO1C
SLC16A12	2.11479e-11	0.310965	0.802	0.664	3.27518e-07	0	SLC16A12
MGLL	2.18802e-11	0.389522	0.613	0.445	3.38859e-07	0	MGLL
SYDE1	2.39182e-11	0.334945	0.55	0.384	3.70421e-07	0	SYDE1
CDK14	2.47747e-11	0.36516	0.609	0.442	3.83686e-07	0	CDK14
DLGAP4	3.56921e-11	0.29305	0.981	0.939	5.52764e-07	0	DLGAP4
EMP3	3.82211e-11	0.436827	0.455	0.305	5.9193e-07	0	EMP3
ARPC5	4.06135e-11	0.2944	0.975	0.929	6.28982e-07	0	ARPC5
ARL6IP5	4.3213e-11	0.296988	0.991	0.962	6.69239e-07	0	ARL6IP5
PHLDA2	4.39949e-11	0.389624	0.459	0.296	6.81349e-07	0	PHLDA2
ADAM19	4.40006e-11	0.289067	0.377	0.212	6.81438e-07	0	ADAM19
OSBPL3	4.68797e-11	0.370568	0.806	0.671	7.26026e-07	0	OSBPL3
RBM3	4.79874e-11	0.261539	1	0.993	7.43181e-07	0	RBM3
HSPB8	4.94042e-11	0.31347	0.769	0.635	7.65123e-07	0	HSPB8
PRRG1	5.86212e-11	0.286	0.436	0.266	9.07867e-07	0	PRRG1
NFE2L3	6.04723e-11	0.347474	0.476	0.316	9.36535e-07	0	NFE2L3
MICAL1	6.50199e-11	0.324773	0.398	0.241	1.00696e-06	0	MICAL1
SMYD2	6.729e-11	0.298236	0.916	0.851	1.04212e-06	0	SMYD2
ANXA3	7.36733e-11	0.312383	0.923	0.819	1.14098e-06	0	ANXA3
JADE1	7.41085e-11	0.356246	0.799	0.693	1.14772e-06	0	JADE1
PGM2L1	1.02757e-10	0.396958	0.55	0.395	1.59139e-06	0	PGM2L1
ACTA1	1.03373e-10	0.897497	0.37	0.214	1.60094e-06	0	ACTA1
RFTN1	1.07096e-10	0.358956	0.398	0.238	1.65859e-06	0	RFTN1
ZMIZ2	1.1592e-10	0.344905	0.842	0.72	1.79525e-06	0	ZMIZ2
FAM49B	1.36043e-10	0.289036	0.965	0.915	2.10689e-06	0	FAM49B
AFF4	1.48045e-10	0.272673	0.949	0.897	2.29277e-06	0	AFF4
RANGAP1	1.50923e-10	0.280549	0.839	0.739	2.33734e-06	0	RANGAP1
SNAP23	1.54312e-10	0.305495	0.911	0.816	2.38983e-06	0	SNAP23
PDLIM5	1.61457e-10	0.373389	0.984	0.959	2.50048e-06	0	PDLIM5
PFDN1	1.74283e-10	0.29586	0.954	0.908	2.69912e-06	0	PFDN1
TM4SF1	1.80482e-10	0.340984	0.998	0.979	2.79513e-06	0	TM4SF1
SPON2	1.84489e-10	0.423241	0.799	0.676	2.85718e-06	0	SPON2
LACTB	1.92776e-10	0.291465	0.771	0.644	2.98552e-06	0	LACTB
TMEM27	1.99446e-10	0.382867	0.454	0.305	3.08882e-06	0	TMEM27
FAM60A	2.67878e-10	0.25173	0.989	0.958	4.14863e-06	0	FAM60A
HPS1	2.73643e-10	0.256309	0.967	0.928	4.2379e-06	0	HPS1
SMOX	2.74414e-10	0.30009	0.694	0.544	4.24985e-06	0	SMOX
PDGFC	2.79702e-10	0.387502	0.722	0.574	4.33175e-06	0	PDGFC
NES	3.23327e-10	0.464537	0.42	0.266	5.00737e-06	0	NES
DNAJB9	3.75235e-10	0.312875	0.855	0.779	5.81126e-06	0	DNAJB9
FOXO1	3.90416e-10	0.299653	0.921	0.834	6.04637e-06	0	FOXO1
TRIM8	4.34442e-10	0.287745	0.886	0.81	6.7282e-06	0	TRIM8
VASP	4.74884e-10	0.280414	0.597	0.435	7.35452e-06	0	VASP
KDM6A	4.79567e-10	0.336122	0.539	0.392	7.42706e-06	0	KDM6A
MOSPD1	5.0633e-10	0.341224	0.664	0.527	7.84154e-06	0	MOSPD1
DSC2	5.62682e-10	0.255176	0.965	0.918	8.71426e-06	0	DSC2
ZNFX1	6.20487e-10	0.29954	0.695	0.547	9.60948e-06	0	ZNFX1
UBE3C	6.21035e-10	0.280464	0.785	0.659	9.61796e-06	0	UBE3C
MIR22HG	6.26611e-10	0.407801	0.504	0.36	9.70433e-06	0	MIR22HG
ZC3H12A	6.75597e-10	0.345105	0.83	0.697	1.0463e-05	0	ZC3H12A
LAD1	7.04105e-10	0.397033	0.956	0.919	1.09045e-05	0	LAD1
CASK	8.12052e-10	0.26579	0.886	0.81	1.25762e-05	0	CASK
TBCB	8.70376e-10	0.26633	0.939	0.888	1.34795e-05	0	TBCB
DTNA	8.81376e-10	0.276053	0.958	0.904	1.36499e-05	0	DTNA
GNG12	9.34311e-10	0.310166	0.807	0.688	1.44697e-05	0	GNG12
SUCO	9.42202e-10	0.282954	0.858	0.746	1.45919e-05	0	SUCO
ACTR3	9.6717e-10	0.265288	0.954	0.922	1.49786e-05	0	ACTR3
MID1	1.07992e-09	0.310936	0.944	0.888	1.67248e-05	0	MID1
NFKB2	1.28988e-09	0.308177	0.862	0.775	1.99764e-05	0	NFKB2
BCL2L1	1.42245e-09	0.2626	0.988	0.943	2.20295e-05	0	BCL2L1
MAP1LC3B	1.44133e-09	0.262983	0.951	0.921	2.23219e-05	0	MAP1LC3B
IFITM2	1.69186e-09	0.276367	0.963	0.897	2.62018e-05	0	IFITM2
FNBP1	1.75128e-09	0.300618	0.825	0.758	2.7122e-05	0	FNBP1
DUSP14	1.90196e-09	0.298906	0.827	0.729	2.94557e-05	0	DUSP14
SEC14L1	1.91893e-09	0.268406	0.951	0.921	2.97184e-05	0	SEC14L1
ARHGDIB	2.12476e-09	0.376779	0.576	0.429	3.29061e-05	0	ARHGDIB
SKAP2	2.28186e-09	0.301052	0.827	0.739	3.53392e-05	0	SKAP2
PAX8-AS1	2.32307e-09	0.253764	0.862	0.778	3.59774e-05	0	PAX8-AS1
KDM5B	2.35337e-09	0.287553	0.888	0.807	3.64466e-05	0	KDM5B
CDV3	2.41921e-09	0.278758	1	0.99	3.74663e-05	0	CDV3
DDA1	2.58528e-09	0.271634	0.634	0.489	4.00382e-05	0	DDA1
CAPN2	2.60046e-09	0.30373	0.988	0.949	4.02733e-05	0	CAPN2
TDG	2.61564e-09	0.310041	0.946	0.898	4.05084e-05	0	TDG
SLC12A2	2.61881e-09	0.523564	0.935	0.841	4.05575e-05	0	SLC12A2
GBP2	2.62998e-09	0.394027	0.825	0.751	4.07304e-05	0	GBP2
FRMD6	2.81841e-09	0.372181	0.389	0.249	4.36488e-05	0	FRMD6
KIAA0930	3.35053e-09	0.346352	0.76	0.673	5.18897e-05	0	KIAA0930
FLRT2	3.59808e-09	0.342969	0.384	0.231	5.57234e-05	0	FLRT2
MKL1	3.86895e-09	0.286925	0.578	0.426	5.99184e-05	0	MKL1
NLN	4.11946e-09	0.284724	0.741	0.603	6.37981e-05	0	NLN
GYS1	4.28404e-09	0.347881	0.471	0.334	6.63469e-05	0	GYS1
AHR	4.33011e-09	0.32378	0.839	0.748	6.70605e-05	0	AHR
WBP2	4.3804e-09	0.2586	0.951	0.928	6.78392e-05	0	WBP2
NABP1	4.54155e-09	0.40085	0.524	0.377	7.0335e-05	0	NABP1
PXN	4.81236e-09	0.254152	0.793	0.705	7.4529e-05	0	PXN
GDI1	4.84268e-09	0.265289	0.881	0.782	7.49986e-05	0	GDI1
PTRF	4.98769e-09	0.35996	0.676	0.538	7.72443e-05	0	PTRF
CXCL6	5.67117e-09	0.391761	0.292	0.161	8.78294e-05	0	CXCL6
SMARCC1	6.82313e-09	0.268691	0.97	0.933	0.00010567	0	SMARCC1
RBMS1	8.13228e-09	0.289423	0.732	0.61	0.000125945	0	RBMS1
TSPAN14	8.1758e-09	0.269738	0.637	0.496	0.000126619	0	TSPAN14
CSF1	8.48551e-09	0.374068	0.559	0.421	0.000131415	0	CSF1
MTHFD1L	8.48765e-09	0.279133	0.662	0.523	0.000131448	0	MTHFD1L
ACOT9	8.93903e-09	0.274793	0.751	0.654	0.000138439	0	ACOT9
MYO1E	9.41059e-09	0.256897	0.758	0.642	0.000145742	0	MYO1E
IRAK2	9.62697e-09	0.470753	0.65	0.535	0.000149093	0	IRAK2
LAMC1	1.13045e-08	0.277334	0.996	0.983	0.000175072	0	LAMC1
RNF115	1.15605e-08	0.287764	0.741	0.632	0.000179038	0	RNF115
MACF1	1.17108e-08	0.315658	0.961	0.935	0.000181366	0	MACF1
HIST1H2BK	1.18406e-08	0.303124	0.974	0.901	0.000183375	0	HIST1H2BK
ARHGEF28	1.25092e-08	0.314126	0.697	0.569	0.000193729	0	ARHGEF28
PCSK5	1.2885e-08	0.287908	0.52	0.371	0.00019955	0	PCSK5
TIMP1	1.39901e-08	0.25168	0.984	0.946	0.000216665	0	TIMP1
DENND3	1.59691e-08	0.295971	0.422	0.282	0.000247313	0	DENND3
TGFB1I1	1.65589e-08	0.387293	0.384	0.249	0.000256448	0	TGFB1I1
OSMR	1.91246e-08	0.263352	0.681	0.528	0.000296183	0	OSMR
PISD	1.92854e-08	0.276759	0.559	0.421	0.000298672	0	PISD
GJC1	2.07721e-08	0.267488	0.327	0.194	0.000321697	0	GJC1
PACS1	2.10073e-08	0.307161	0.674	0.55	0.00032534	0	PACS1
TEAD2	2.29573e-08	0.268841	0.499	0.361	0.000355539	0	TEAD2
MCAM	2.33614e-08	0.314398	0.443	0.302	0.000361797	0	MCAM
NIFK	2.43839e-08	0.260887	0.665	0.531	0.000377633	0	NIFK
SERPINA3	2.68828e-08	0.329414	0.998	0.999	0.000416334	0	SERPINA3
JUNB	2.74829e-08	0.409938	0.793	0.715	0.000425627	0	JUNB
NXN	2.79934e-08	0.304181	0.678	0.554	0.000433533	0	NXN
LTB	2.82573e-08	0.536991	0.52	0.377	0.00043762	0	LTB
PFKP	2.91655e-08	0.268533	0.68	0.537	0.000451686	0	PFKP
MAP2K1	3.14727e-08	0.299369	0.867	0.795	0.000487418	0	MAP2K1
ZC3H7B	3.78378e-08	0.266895	0.643	0.504	0.000585994	0	ZC3H7B
AGRN	3.80678e-08	0.305434	0.839	0.741	0.000589555	0	AGRN
S100A4	4.15691e-08	0.587709	0.65	0.525	0.000643781	0	S100A4
TRAPPC1	4.18349e-08	0.259473	0.947	0.908	0.000647896	0	TRAPPC1
PDE5A	4.20183e-08	0.325951	0.364	0.235	0.000650737	0	PDE5A
SMAD3	4.75552e-08	0.274083	0.953	0.926	0.000736487	0	SMAD3
FBN1	6.21722e-08	0.35162	0.289	0.173	0.00096286	0	FBN1
RNF19A	6.67227e-08	0.279026	0.933	0.901	0.00103333	0	RNF19A
GLIS3	6.75314e-08	0.275568	0.832	0.697	0.00104586	0	GLIS3
MXRA7	6.7965e-08	0.2549	0.996	0.982	0.00105257	0	MXRA7
ADM	7.29768e-08	0.567105	0.616	0.521	0.00113019	0	ADM
GABARAPL2	7.69282e-08	0.253256	0.886	0.817	0.00119139	0	GABARAPL2
DKK3	8.79441e-08	0.273925	0.795	0.714	0.00136199	0	DKK3
TSC22D2	9.09801e-08	0.290435	0.623	0.501	0.00140901	0	TSC22D2
SPINK1	9.43126e-08	0.272934	0.989	0.993	0.00146062	0	SPINK1
IGDCC4	1.11368e-07	0.270186	0.534	0.401	0.00172476	0	IGDCC4
SELM	1.20314e-07	0.257814	0.588	0.456	0.0018633	0	SELM
RPL22L1	1.24046e-07	0.258858	0.961	0.901	0.0019211	0	RPL22L1
RASD1	1.31548e-07	0.338657	0.373	0.239	0.00203728	0	RASD1
ALDH1B1	1.36019e-07	0.354473	0.688	0.585	0.00210652	0	ALDH1B1
TGFBR1	1.46955e-07	0.312841	0.755	0.677	0.00227589	0	TGFBR1
PLEC	1.60572e-07	0.274126	0.774	0.667	0.00248678	0	PLEC
EPPK1	2.15916e-07	0.297395	0.839	0.775	0.00334389	0	EPPK1
SLC7A1	2.22197e-07	0.302361	0.602	0.476	0.00344116	0	SLC7A1
SSH1	2.44358e-07	0.284463	0.517	0.391	0.00378437	0	SSH1
XPO6	2.65882e-07	0.252167	0.865	0.762	0.00411772	0	XPO6
S100A13	2.914e-07	0.343186	0.59	0.465	0.00451291	0	S100A13
MYL7	3.44133e-07	0.849593	0.259	0.149	0.0053296	0	MYL7
CXCL2	3.46529e-07	0.3023	0.897	0.819	0.00536669	0	CXCL2
WSB1	4.09584e-07	0.27012	0.998	0.983	0.00634323	0	WSB1
FAM129B	4.15232e-07	0.322737	0.911	0.83	0.0064307	0	FAM129B
UBASH3B	4.16883e-07	0.506808	0.349	0.238	0.00645627	0	UBASH3B
SNAI2	4.36089e-07	0.395856	0.511	0.401	0.00675371	0	SNAI2
LINC00597	4.91929e-07	0.306177	0.252	0.149	0.0076185	0	LINC00597
TNFRSF12A	5.18343e-07	0.253832	0.893	0.836	0.00802758	0	TNFRSF12A
VAT1	5.64417e-07	0.255326	0.965	0.945	0.00874113	0	VAT1
EDN2	5.99884e-07	0.250513	0.252	0.146	0.00929041	0	EDN2
DUSP16	6.13392e-07	0.28193	0.83	0.768	0.00949961	0	DUSP16
GTF2A2	6.19717e-07	0.280016	0.981	0.958	0.00959756	0	GTF2A2
FOXN3	6.9711e-07	0.297002	0.886	0.827	0.0107961	0	FOXN3
TRIB1	7.50074e-07	0.253424	0.757	0.686	0.0116164	0	TRIB1
GAREM	7.60018e-07	0.319439	0.664	0.571	0.0117704	0	GAREM
PGS1	8.325e-07	0.253658	0.841	0.756	0.0128929	0	PGS1
IQCK	8.63583e-07	0.269375	0.461	0.344	0.0133743	0	IQCK
USB1	8.69072e-07	0.258594	0.667	0.564	0.0134593	0	USB1
LAMB1	8.81387e-07	0.285805	0.604	0.497	0.01365	0	LAMB1
PPME1	9.26011e-07	0.368659	0.921	0.877	0.0143411	0	PPME1
NUAK1	1.10065e-06	0.283982	0.625	0.504	0.0170458	0	NUAK1
MUS81	1.28063e-06	0.262345	0.729	0.643	0.0198331	0	MUS81
PGK1	1.69607e-06	0.258155	0.998	0.996	0.026267	0	PGK1
CCDC84	2.33584e-06	0.27304	0.874	0.81	0.0361751	0	CCDC84
ACOX3	3.05463e-06	0.268635	0.482	0.38	0.0473071	0	ACOX3
CRYAB	3.13948e-06	0.400428	0.413	0.3	0.0486211	0	CRYAB
PCBP4	3.16614e-06	0.259086	0.473	0.371	0.049034	0	PCBP4
ANO9	3.38836e-06	0.269115	0.422	0.31	0.0524755	0	ANO9
SVIL	4.28436e-06	0.41758	0.639	0.548	0.0663519	0	SVIL
SH2B3	6.83724e-06	0.287283	0.422	0.314	0.105888	0	SH2B3
ZXDB	8.87209e-06	0.264318	0.429	0.324	0.137402	0	ZXDB
SGK223	1.03157e-05	0.352541	0.599	0.504	0.159759	0	SGK223
SRF	1.16783e-05	0.318933	0.704	0.629	0.180862	0	SRF
PKHD1	1.46665e-05	0.273146	0.769	0.683	0.22714	0	PKHD1
TUFT1	1.65959e-05	0.256226	0.643	0.542	0.257021	0	TUFT1
TAGLN	2.12577e-05	0.650662	0.452	0.341	0.329218	0	TAGLN
CPE	2.333e-05	0.311222	0.399	0.296	0.361312	0	CPE
GBP1	2.8968e-05	0.302069	0.371	0.276	0.448628	0	GBP1
CPA2	5.28873e-05	0.311575	0.405	0.302	0.819066	0	CPA2
PLOD2	5.80081e-05	0.251138	0.968	0.95	0.898372	0	PLOD2
LOC440300	0.000183546	0.299251	0.387	0.31	1	0	LOC440300
EGR1	0.000298755	0.28478	0.594	0.503	1	0	EGR1
ANGPTL4	0.000484214	0.371996	0.384	0.302	1	0	ANGPTL4
LDLR	0.00189529	0.251773	0.816	0.789	1	0	LDLR
S100A14	0.00542782	0.28134	0.811	0.796	1	0	S100A14
FGG	8.05396e-47	0.776199	1	0.962	1.24732e-42	1	FGG
STOM	1.66012e-41	0.669803	1	0.992	2.57102e-37	1	STOM
MBNL3	6.814e-38	0.60878	1	0.974	1.05528e-33	1	MBNL3
GC	2.16875e-37	0.656556	1	0.954	3.35875e-33	1	GC
SERPINF1	8.21856e-36	0.472259	1	0.995	1.27281e-31	1	SERPINF1
SEPHS2	1.18347e-34	0.600965	1	0.987	1.83284e-30	1	SEPHS2
FGA	4.77552e-32	0.543546	1	0.952	7.39585e-28	1	FGA
SERPINF2	6.06708e-32	0.328724	1	0.931	9.39609e-28	1	SERPINF2
CFI	2.53052e-31	0.487056	1	0.942	3.91901e-27	1	CFI
A1CF	2.70297e-31	0.510164	1	0.931	4.1861e-27	1	A1CF
ASGR2	3.2683e-31	0.554081	0.993	0.924	5.06162e-27	1	ASGR2
C6	1.04511e-30	0.704799	0.972	0.845	1.61856e-26	1	C6
ALB	1.84588e-30	0.256996	1	1	2.85872e-26	1	ALB
PEBP1	1.05219e-29	0.50748	1	0.999	1.62953e-25	1	PEBP1
METTL7A	1.49949e-29	0.520425	0.993	0.902	2.32227e-25	1	METTL7A
TM4SF4	1.1956e-28	0.516651	1	0.96	1.85162e-24	1	TM4SF4
HPX	1.80486e-28	0.69057	1	0.979	2.79518e-24	1	HPX
SERPIND1	1.9468e-28	0.292768	0.986	0.828	3.01501e-24	1	SERPIND1
CYP3A4	7.31315e-28	0.562307	0.904	0.63	1.13259e-23	1	CYP3A4
ERBB3	7.82452e-28	0.555476	0.918	0.734	1.21178e-23	1	ERBB3
APOC1	2.01333e-27	0.63853	0.998	0.955	3.11804e-23	1	APOC1
AGT	3.29955e-27	0.421375	1	0.999	5.11002e-23	1	AGT
NRBP2	3.79807e-27	0.468632	1	0.962	5.88207e-23	1	NRBP2
SLC9A3R1	1.19601e-26	0.460185	0.998	0.929	1.85227e-22	1	SLC9A3R1
ZNF618	2.48959e-26	0.554056	0.608	0.32	3.85563e-22	1	ZNF618
PALMD	4.17406e-26	0.615705	0.904	0.745	6.46436e-22	1	PALMD
CYP3A7	5.51115e-26	0.532548	0.962	0.811	8.53511e-22	1	CYP3A7
DUSP9	2.39373e-25	0.542139	0.986	0.921	3.70718e-21	1	DUSP9
IL1RAP	4.42169e-25	0.520984	0.965	0.871	6.84786e-21	1	IL1RAP
FGB	2.17577e-24	0.466366	1	0.975	3.36961e-20	1	FGB
RPS6KA3	5.15744e-24	0.433178	0.995	0.986	7.98732e-20	1	RPS6KA3
TP53INP1	6.31026e-24	0.588686	1	0.967	9.77269e-20	1	TP53INP1
ALDH1A1	7.16443e-24	0.432634	1	0.987	1.10956e-19	1	ALDH1A1
CPM	8.56179e-24	0.528293	0.953	0.835	1.32596e-19	1	CPM
PAH	1.04809e-23	0.574541	0.925	0.758	1.62318e-19	1	PAH
ACAA2	1.60834e-23	0.42816	1	0.996	2.49084e-19	1	ACAA2
C5	1.93172e-23	0.503344	0.995	0.91	2.99166e-19	1	C5
CPS1	1.9433e-23	0.262781	0.993	0.934	3.00958e-19	1	CPS1
CYP3A5	3.59785e-23	0.667849	0.965	0.81	5.57199e-19	1	CYP3A5
TF	6.4698e-23	0.448591	1	0.987	1.00198e-18	1	TF
AMBP	9.25215e-23	0.383923	1	0.973	1.43288e-18	1	AMBP
ZKSCAN1	1.04264e-22	0.44241	1	0.975	1.61473e-18	1	ZKSCAN1
ID2	2.26503e-22	0.540586	0.993	0.984	3.50786e-18	1	ID2
LINC00261	2.36719e-22	0.444591	0.995	0.937	3.66607e-18	1	LINC00261
SERPINA5	2.59025e-22	0.486972	0.986	0.912	4.01152e-18	1	SERPINA5
KLB	4.87824e-22	0.464131	0.887	0.672	7.55494e-18	1	KLB
RNASE4	1.52089e-21	0.400852	0.885	0.658	2.3554e-17	1	RNASE4
ITIH2	1.60334e-21	0.512282	0.993	0.939	2.48309e-17	1	ITIH2
NADK2	1.8678e-21	0.507395	0.974	0.89	2.89266e-17	1	NADK2
HABP2	1.88122e-21	0.41766	0.991	0.887	2.91344e-17	1	HABP2
NRP1	2.79238e-21	0.42498	0.981	0.912	4.32456e-17	1	NRP1
CPB2	3.71346e-21	0.41624	0.904	0.696	5.75103e-17	1	CPB2
PIEZO2	4.62486e-21	0.532246	0.948	0.824	7.16252e-17	1	PIEZO2
CYP3A7-CYP3A51P	8.73923e-21	0.543148	0.5	0.254	1.35344e-16	1	CYP3A7-CYP3A51P
SNAP25-AS1	9.03436e-21	0.594355	0.685	0.456	1.39915e-16	1	SNAP25-AS1
APOB	3.86315e-20	0.384041	1	0.957	5.98286e-16	1	APOB
ABCC6	4.32133e-20	0.392943	0.864	0.643	6.69245e-16	1	ABCC6
CIRBP	8.38361e-20	0.355386	1	0.986	1.29837e-15	1	CIRBP
PROX1	1.13957e-19	0.414171	0.995	0.969	1.76486e-15	1	PROX1
HRSP12	1.81727e-19	0.421381	0.974	0.899	2.8144e-15	1	HRSP12
HMGCS2	3.3882e-19	0.366909	0.636	0.356	5.24731e-15	1	HMGCS2
IL6ST	5.47625e-19	0.410187	1	0.999	8.48107e-15	1	IL6ST
ANG	7.66576e-19	0.393743	0.951	0.821	1.1872e-14	1	ANG
AKR1C3	1.23639e-18	0.419681	0.89	0.738	1.9148e-14	1	AKR1C3
HRG	4.79238e-18	0.44362	0.446	0.209	7.42197e-14	1	HRG
GJB1	5.68149e-18	0.427608	0.791	0.562	8.79892e-14	1	GJB1
ACSM2A	5.88087e-18	0.473194	0.925	0.773	9.1077e-14	1	ACSM2A
CSPP1	1.87258e-17	0.455539	0.972	0.893	2.90006e-13	1	CSPP1
CAT	2.88161e-17	0.389485	0.958	0.874	4.46275e-13	1	CAT
TAB3	7.65765e-17	0.376327	0.977	0.954	1.18594e-12	1	TAB3
EMP2	1.0713e-16	0.482968	0.967	0.893	1.65913e-12	1	EMP2
PRPSAP1	2.52991e-16	0.42541	0.934	0.85	3.91806e-12	1	PRPSAP1
MAOA	2.92788e-16	0.467045	0.967	0.859	4.53441e-12	1	MAOA
CFH	3.36378e-16	0.410442	0.939	0.832	5.20949e-12	1	CFH
TSPAN6	4.33795e-16	0.312007	1	0.995	6.71818e-12	1	TSPAN6
C1S	5.26333e-16	0.445092	0.995	0.951	8.15132e-12	1	C1S
ACOT12	6.44752e-16	0.457028	0.589	0.38	9.98527e-12	1	ACOT12
PDCD4	7.49318e-16	0.461367	0.944	0.843	1.16047e-11	1	PDCD4
38961	7.66328e-16	0.480255	0.704	0.53	1.18681e-11	1	38961
BAMBI	7.88234e-16	0.363147	0.984	0.953	1.22074e-11	1	BAMBI
ANXA13	8.02365e-16	0.405267	0.535	0.31	1.24262e-11	1	ANXA13
FARP1	8.30008e-16	0.31132	1	0.993	1.28543e-11	1	FARP1
C1orf168	9.21227e-16	0.430036	0.955	0.835	1.4267e-11	1	C1orf168
ANPEP	1.38159e-15	0.32492	0.972	0.85	2.13966e-11	1	ANPEP
GLUL	1.85092e-15	0.421136	0.995	0.981	2.86652e-11	1	GLUL
DDC	1.87017e-15	0.452891	0.667	0.452	2.89634e-11	1	DDC
SERPINA7	4.15413e-15	0.31485	0.444	0.226	6.4335e-11	1	SERPINA7
ONECUT1	4.25312e-15	0.409104	0.455	0.25	6.5868e-11	1	ONECUT1
PEG10	6.179e-15	0.653434	0.998	0.994	9.56942e-11	1	PEG10
OAF	6.62739e-15	0.412039	0.955	0.922	1.02638e-10	1	OAF
MPC2	7.15447e-15	0.355012	0.962	0.893	1.10801e-10	1	MPC2
SORBS2	8.87559e-15	0.33212	0.995	0.933	1.37456e-10	1	SORBS2
HMGN3	2.03315e-14	0.344868	0.981	0.908	3.14874e-10	1	HMGN3
CPT1A	2.17e-14	0.416705	0.742	0.588	3.36068e-10	1	CPT1A
AMT	2.64076e-14	0.382449	0.779	0.609	4.08975e-10	1	AMT
DBH-AS1	3.04944e-14	0.322486	0.329	0.147	4.72266e-10	1	DBH-AS1
ECH1	3.11518e-14	0.354644	0.984	0.979	4.82448e-10	1	ECH1
FREM1	5.76643e-14	0.315683	0.336	0.156	8.93047e-10	1	FREM1
FGFR3	6.09785e-14	0.429185	0.751	0.575	9.44374e-10	1	FGFR3
LYST	6.62307e-14	0.517198	0.653	0.479	1.02571e-09	1	LYST
FOXP1	7.18149e-14	0.334909	0.995	0.978	1.1122e-09	1	FOXP1
KLF9	8.47137e-14	0.409789	0.908	0.777	1.31196e-09	1	KLF9
CITED4	8.53407e-14	0.478535	0.974	0.882	1.32167e-09	1	CITED4
ANXA4	1.21025e-13	0.307197	1	0.998	1.87431e-09	1	ANXA4
CHP1	1.26647e-13	0.343366	0.995	0.991	1.96138e-09	1	CHP1
CRLS1	1.49311e-13	0.364064	0.932	0.827	2.31238e-09	1	CRLS1
NPSR1-AS1	1.63821e-13	0.42514	0.73	0.542	2.5371e-09	1	NPSR1-AS1
C1R	1.76888e-13	0.407519	0.939	0.765	2.73946e-09	1	C1R
FAM96A	1.84301e-13	0.367255	0.998	0.968	2.85427e-09	1	FAM96A
SLC5A9	2.7868e-13	0.478869	0.587	0.407	4.31591e-09	1	SLC5A9
IKBKAP	2.81556e-13	0.521259	0.977	0.925	4.36045e-09	1	IKBKAP
TLE1	2.90944e-13	0.299044	0.984	0.934	4.50585e-09	1	TLE1
KIF12	3.42154e-13	0.346625	0.648	0.465	5.29894e-09	1	KIF12
MMP11	4.07753e-13	0.341432	0.451	0.259	6.31487e-09	1	MMP11
F13B	4.57479e-13	0.315602	0.57	0.351	7.08498e-09	1	F13B
PLA2G1B	7.93101e-13	0.25795	0.27	0.113	1.22827e-08	1	PLA2G1B
GLUD1	8.89229e-13	0.506527	0.965	0.911	1.37715e-08	1	GLUD1
SMOC1	1.06666e-12	0.376975	0.582	0.4	1.65194e-08	1	SMOC1
BAAT	1.15332e-12	0.315104	1	0.967	1.78615e-08	1	BAAT
WDR72	1.26358e-12	0.30775	0.369	0.19	1.95691e-08	1	WDR72
PLA2G12B	1.30483e-12	0.328801	0.592	0.387	2.02078e-08	1	PLA2G12B
C3	1.46269e-12	0.332247	1	0.975	2.26526e-08	1	C3
GPC6	1.68993e-12	0.316353	0.974	0.901	2.61719e-08	1	GPC6
F12	1.9005e-12	0.31297	0.768	0.582	2.94331e-08	1	F12
EIF4A2	2.00592e-12	0.287294	1	0.988	3.10656e-08	1	EIF4A2
ANGPTL3	2.04643e-12	0.380641	0.958	0.848	3.16931e-08	1	ANGPTL3
KLHDC2	2.311e-12	0.30916	0.866	0.769	3.57904e-08	1	KLHDC2
CNOT6L	2.72941e-12	0.34167	0.676	0.521	4.22703e-08	1	CNOT6L
NR5A2	2.80487e-12	0.34398	0.815	0.684	4.34389e-08	1	NR5A2
HS6ST2	2.94398e-12	0.370274	0.984	0.922	4.55933e-08	1	HS6ST2
FAM8A1	4.05307e-12	0.369461	0.876	0.781	6.27699e-08	1	FAM8A1
SUB1	4.32659e-12	0.255145	1	0.995	6.70059e-08	1	SUB1
NDRG1	4.85522e-12	0.38216	0.969	0.901	7.51928e-08	1	NDRG1
PROC	5.96584e-12	0.33781	0.92	0.805	9.23929e-08	1	PROC
ACADSB	6.1273e-12	0.316757	0.667	0.494	9.48935e-08	1	ACADSB
ERP27	6.28918e-12	0.554037	0.815	0.676	9.74006e-08	1	ERP27
SGMS1	6.86209e-12	0.301218	0.948	0.877	1.06273e-07	1	SGMS1
ALDH8A1	6.99833e-12	0.458325	0.589	0.42	1.08383e-07	1	ALDH8A1
MAOB	9.63635e-12	0.32594	0.974	0.894	1.49238e-07	1	MAOB
SCGN	9.79144e-12	0.364066	0.516	0.335	1.5164e-07	1	SCGN
HGD	1.05451e-11	0.326657	0.784	0.643	1.63312e-07	1	HGD
IRF2BP2	1.11079e-11	0.263028	0.988	0.972	1.72028e-07	1	IRF2BP2
NREP	1.23798e-11	0.320847	0.883	0.738	1.91726e-07	1	NREP
NR2F2	1.34655e-11	0.327526	0.899	0.816	2.08541e-07	1	NR2F2
TTC39C	1.3653e-11	0.31359	0.84	0.677	2.11444e-07	1	TTC39C
WNK2	1.64149e-11	0.469073	0.601	0.439	2.54217e-07	1	WNK2
SPATS2L	1.77464e-11	0.279992	1	0.995	2.74839e-07	1	SPATS2L
REV3L	1.89246e-11	0.304656	0.899	0.793	2.93085e-07	1	REV3L
SMLR1	1.96553e-11	0.285347	0.498	0.306	3.04401e-07	1	SMLR1
NIPSNAP1	2.10114e-11	0.250343	0.998	0.992	3.25404e-07	1	NIPSNAP1
KCNJ16	2.2782e-11	0.391074	0.657	0.484	3.52825e-07	1	KCNJ16
HNF1B	2.35324e-11	0.377136	0.523	0.344	3.64447e-07	1	HNF1B
C14orf105	2.45411e-11	0.305308	0.775	0.61	3.80067e-07	1	C14orf105
ACSL4	2.49903e-11	0.373999	0.92	0.857	3.87025e-07	1	ACSL4
ABCC3	3.23677e-11	0.306146	0.96	0.879	5.01278e-07	1	ABCC3
RXRA	3.36716e-11	0.378074	0.643	0.495	5.21471e-07	1	RXRA
TST	4.04286e-11	0.318378	0.913	0.832	6.26118e-07	1	TST
PTPRM	4.83518e-11	0.318205	0.993	0.964	7.48825e-07	1	PTPRM
C21orf33	4.96113e-11	0.287566	0.84	0.707	7.6833e-07	1	C21orf33
RTN4RL2	5.62977e-11	0.392713	0.89	0.766	8.71882e-07	1	RTN4RL2
RARRES2	5.89759e-11	0.307951	0.986	0.919	9.1336e-07	1	RARRES2
PRKAB2	8.42958e-11	0.39567	0.714	0.582	1.30549e-06	1	PRKAB2
ACSS3	8.88039e-11	0.323383	0.556	0.388	1.37531e-06	1	ACSS3
FCGRT	9.46858e-11	0.257797	0.993	0.966	1.4664e-06	1	FCGRT
FTCD	1.0156e-10	0.284386	0.683	0.517	1.57286e-06	1	FTCD
TRIM24	1.06308e-10	0.306718	0.974	0.961	1.64639e-06	1	TRIM24
RAB11FIP4	1.23364e-10	0.325484	0.65	0.503	1.91053e-06	1	RAB11FIP4
SULT1E1	1.28011e-10	0.340351	0.303	0.156	1.98251e-06	1	SULT1E1
CAMK2N1	1.34147e-10	0.27217	0.984	0.975	2.07753e-06	1	CAMK2N1
TRIM3	1.63284e-10	0.253001	0.333	0.179	2.52877e-06	1	TRIM3
DHRS7	1.76135e-10	0.283025	0.998	0.986	2.72781e-06	1	DHRS7
RGN	1.88002e-10	0.26845	0.46	0.283	2.91159e-06	1	RGN
SLC40A1	1.939e-10	0.375903	0.953	0.878	3.00294e-06	1	SLC40A1
CEP57	1.95731e-10	0.302826	0.756	0.605	3.03128e-06	1	CEP57
CSRP2BP	2.34597e-10	0.300945	0.761	0.631	3.63321e-06	1	CSRP2BP
SLC2A4RG	2.56667e-10	0.30226	0.826	0.699	3.97501e-06	1	SLC2A4RG
ZBTB33	2.67824e-10	0.342905	0.93	0.871	4.14779e-06	1	ZBTB33
NFIC	3.16192e-10	0.260734	0.993	0.944	4.89686e-06	1	NFIC
IQGAP2	3.48779e-10	0.324001	0.854	0.761	5.40154e-06	1	IQGAP2
ELL2	3.83225e-10	0.277181	0.991	0.967	5.93501e-06	1	ELL2
C1orf115	3.85269e-10	0.34863	0.697	0.586	5.96666e-06	1	C1orf115
SH3YL1	4.52328e-10	0.365213	0.84	0.76	7.0052e-06	1	SH3YL1
MID1IP1	4.52464e-10	0.378694	0.817	0.702	7.0073e-06	1	MID1IP1
SLC35D2	5.57782e-10	0.27203	0.974	0.934	8.63838e-06	1	SLC35D2
STAT1	5.79267e-10	0.886467	0.913	0.901	8.97111e-06	1	STAT1
EHBP1	6.45377e-10	0.338309	0.899	0.816	9.99496e-06	1	EHBP1
PEPD	8.10509e-10	0.264306	0.951	0.881	1.25524e-05	1	PEPD
CTNND2	9.86399e-10	0.287503	0.674	0.518	1.52764e-05	1	CTNND2
TNS1	1.11182e-09	0.29884	0.845	0.729	1.72187e-05	1	TNS1
C2orf72	1.17725e-09	0.255694	0.641	0.476	1.82321e-05	1	C2orf72
AFMID	1.18244e-09	0.321616	0.575	0.425	1.83124e-05	1	AFMID
LGALS8	1.79456e-09	0.267424	0.979	0.914	2.77924e-05	1	LGALS8
STRBP	1.80829e-09	0.28603	0.876	0.764	2.8005e-05	1	STRBP
GATM	1.81197e-09	0.286218	0.711	0.537	2.80619e-05	1	GATM
SYNGR1	1.98327e-09	0.271947	0.322	0.179	3.07149e-05	1	SYNGR1
AKR1C2	3.27972e-09	0.346363	0.561	0.423	5.0793e-05	1	AKR1C2
PLXNC1	3.46733e-09	0.323178	0.887	0.76	5.36986e-05	1	PLXNC1
TNS3	3.75965e-09	0.263745	0.998	0.975	5.82257e-05	1	TNS3
SESN1	4.0837e-09	0.26287	0.472	0.311	6.32443e-05	1	SESN1
TMEM37	4.2033e-09	0.279999	0.977	0.921	6.50966e-05	1	TMEM37
MSRB2	4.21619e-09	0.294996	0.972	0.934	6.52962e-05	1	MSRB2
RHOBTB3	4.25901e-09	0.301418	0.953	0.911	6.59593e-05	1	RHOBTB3
PNRC1	5.20116e-09	0.262821	0.995	0.98	8.05504e-05	1	PNRC1
IP6K2	5.30955e-09	0.267485	0.979	0.969	8.22291e-05	1	IP6K2
KLHL24	5.58566e-09	0.326487	0.829	0.723	8.65051e-05	1	KLHL24
SPTSSB	5.68333e-09	0.310185	0.376	0.221	8.80177e-05	1	SPTSSB
ARHGAP24	6.9217e-09	0.350059	0.636	0.491	0.000107196	1	ARHGAP24
CGNL1	7.1189e-09	0.302312	0.836	0.746	0.00011025	1	CGNL1
SERINC5	7.86105e-09	0.288259	0.803	0.689	0.000121744	1	SERINC5
MLXIPL	9.14021e-09	0.26935	0.505	0.347	0.000141554	1	MLXIPL
EML4	1.00775e-08	0.27213	0.981	0.945	0.000156071	1	EML4
SLC25A15	1.02455e-08	0.31459	0.533	0.385	0.000158672	1	SLC25A15
PPP2R2B	1.17456e-08	0.252879	0.364	0.214	0.000181904	1	PPP2R2B
KANK1	1.38632e-08	0.281842	0.638	0.495	0.0002147	1	KANK1
PIK3R1	1.40131e-08	0.291803	0.927	0.847	0.00021702	1	PIK3R1
SARDH	1.53476e-08	0.317406	0.538	0.388	0.000237688	1	SARDH
MT1F	1.66034e-08	0.290722	0.885	0.769	0.000257137	1	MT1F
PCSK6	1.74876e-08	0.257692	0.859	0.741	0.000270831	1	PCSK6
VCAM1	1.79943e-08	0.330444	0.54	0.376	0.000278677	1	VCAM1
LYPD1	1.82743e-08	0.34764	0.465	0.31	0.000283014	1	LYPD1
BMF	2.05745e-08	0.252103	0.401	0.253	0.000318638	1	BMF
SKP2	2.05806e-08	0.279993	0.667	0.523	0.000318732	1	SKP2
ZMYM3	2.17033e-08	0.250586	0.859	0.76	0.000336119	1	ZMYM3
CTDSP2	2.93153e-08	0.253435	0.93	0.865	0.000454006	1	CTDSP2
ATP7B	3.49803e-08	0.265826	0.831	0.722	0.000541739	1	ATP7B
GLDC	4.25292e-08	0.290644	0.594	0.462	0.000658649	1	GLDC
ZNF362	5.11701e-08	0.291892	0.622	0.504	0.000792471	1	ZNF362
IGDCC3	5.76114e-08	0.258576	0.425	0.28	0.000892228	1	IGDCC3
H2AFY2	8.03484e-08	0.295986	0.542	0.398	0.00124436	1	H2AFY2
ECI2	8.26699e-08	0.250089	0.96	0.928	0.00128031	1	ECI2
FOXA1	9.08256e-08	0.291911	0.967	0.892	0.00140662	1	FOXA1
NGEF	9.22883e-08	0.266839	0.439	0.298	0.00142927	1	NGEF
ABCB1	1.30147e-07	0.277554	0.739	0.609	0.00201558	1	ABCB1
PGC	1.49977e-07	0.531203	0.411	0.273	0.00232269	1	PGC
HHEX	1.52158e-07	0.284991	0.695	0.586	0.00235648	1	HHEX
TBC1D8	1.6751e-07	0.287414	0.775	0.692	0.00259423	1	TBC1D8
SFRP5	1.67916e-07	0.343259	0.31	0.181	0.00260051	1	SFRP5
FBXO9	1.6888e-07	0.256982	0.941	0.901	0.00261544	1	FBXO9
DCDC2	1.92843e-07	0.289653	0.977	0.938	0.00298657	1	DCDC2
ZMIZ1	2.19684e-07	0.260937	0.831	0.754	0.00340225	1	ZMIZ1
PON1	2.40128e-07	0.260902	0.333	0.206	0.00371886	1	PON1
GRHPR	2.49211e-07	0.250726	0.894	0.819	0.00385954	1	GRHPR
PHF21A	2.53922e-07	0.256191	0.592	0.471	0.00393249	1	PHF21A
TTC23	2.54422e-07	0.289822	0.498	0.373	0.00394023	1	TTC23
SUCLG1	2.91161e-07	0.262427	0.972	0.932	0.00450921	1	SUCLG1
GYG2	3.29758e-07	0.286247	0.678	0.557	0.00510696	1	GYG2
HOGA1	4.31627e-07	0.262633	0.526	0.377	0.0066846	1	HOGA1
NAV2	4.44469e-07	0.313206	0.911	0.844	0.00688349	1	NAV2
SDPR	7.57904e-07	0.415149	0.531	0.416	0.0117377	1	SDPR
LPGAT1	8.06109e-07	0.256775	0.932	0.846	0.0124842	1	LPGAT1
ZBTB40	9.38513e-07	0.263333	0.735	0.64	0.0145348	1	ZBTB40
RNF208	1.14236e-06	0.259978	0.521	0.388	0.0176917	1	RNF208
HOXA3	1.58783e-06	0.266554	0.519	0.396	0.0245907	1	HOXA3
EPB41L4B	1.70575e-06	0.257646	0.613	0.514	0.0264169	1	EPB41L4B
CDC42EP4	2.22596e-06	0.274929	0.707	0.623	0.0344735	1	CDC42EP4
STX18	2.90817e-06	0.281783	0.634	0.544	0.0450389	1	STX18
PCM1	3.29662e-06	0.284124	0.779	0.679	0.0510547	1	PCM1
NR2F1	4.20827e-06	0.264277	0.545	0.425	0.0651735	1	NR2F1
GMNN	4.36403e-06	0.271231	0.873	0.817	0.0675858	1	GMNN
BHMT2	8.20943e-06	0.254603	0.592	0.486	0.127139	1	BHMT2
SMAD5	9.24398e-06	0.250851	0.894	0.848	0.143162	1	SMAD5
SPHK2	1.0755e-05	0.259462	0.582	0.482	0.166562	1	SPHK2
UGT2B15	1.24062e-05	0.456551	0.535	0.428	0.192135	1	UGT2B15
APOBEC3F	1.27045e-05	0.270874	0.528	0.412	0.196754	1	APOBEC3F
TCF7L2	1.54622e-05	0.317706	0.862	0.81	0.239463	1	TCF7L2
ARID4A	1.64155e-05	0.261958	0.563	0.452	0.254227	1	ARID4A
SDC1	1.83682e-05	0.272877	0.768	0.679	0.284468	1	SDC1
ATG2B	5.4713e-05	0.251211	0.535	0.431	0.847341	1	ATG2B
AGTR1	9.94191e-05	0.250928	0.423	0.316	1	1	AGTR1
AKAP7	0.00149252	0.278667	0.695	0.613	1	1	AKAP7
MKI67	6.45083e-153	3.13174	0.88	0.055	9.9904e-149	2	MKI67
DLGAP5	6.50623e-149	1.92243	0.735	0.024	1.00762e-144	2	DLGAP5
CDK1	1.84862e-147	2.81865	0.821	0.044	2.86296e-143	2	CDK1
RRM2	1.64172e-146	2.86491	0.94	0.08	2.54253e-142	2	RRM2
KIF2C	6.9653e-144	1.37399	0.658	0.015	1.07872e-139	2	KIF2C
CCNA2	1.25564e-143	2.25725	0.846	0.053	1.94461e-139	2	CCNA2
TOP2A	1.39269e-141	3.21935	0.88	0.066	2.15685e-137	2	TOP2A
PBK	2.07392e-139	1.25979	0.641	0.015	3.21188e-135	2	PBK
DEPDC1	3.59356e-135	1.46398	0.632	0.016	5.56535e-131	2	DEPDC1
TROAP	5.4906e-134	1.81183	0.675	0.023	8.5033e-130	2	TROAP
BIRC5	8.00215e-134	1.61767	0.726	0.033	1.23929e-129	2	BIRC5
ASF1B	2.6584e-133	1.78801	0.786	0.047	4.11706e-129	2	ASF1B
KIF23	6.91415e-132	2.10354	0.821	0.058	1.07079e-127	2	KIF23
FOXM1	1.33259e-131	1.49449	0.744	0.038	2.06378e-127	2	FOXM1
IQGAP3	7.13965e-129	1.37233	0.709	0.032	1.10572e-124	2	IQGAP3
CDCA8	1.59705e-127	1.16934	0.581	0.012	2.47335e-123	2	CDCA8
MYBL2	7.00353e-127	1.33554	0.675	0.027	1.08464e-122	2	MYBL2
ANLN	8.41707e-124	2.76108	0.94	0.116	1.30355e-119	2	ANLN
GTSE1	3.76841e-123	1.29858	0.607	0.018	5.83613e-119	2	GTSE1
TACC3	3.14666e-122	2.43095	0.923	0.109	4.87323e-118	2	TACC3
HMMR	4.44583e-121	1.56214	0.641	0.026	6.88526e-117	2	HMMR
BUB1	4.74388e-120	1.21966	0.624	0.023	7.34685e-116	2	BUB1
SKA3	1.37016e-119	0.908665	0.573	0.015	2.12197e-115	2	SKA3
AURKB	1.58254e-119	2.79105	0.915	0.115	2.45087e-115	2	AURKB
KIF14	2.35195e-117	1.57258	0.615	0.023	3.64246e-113	2	KIF14
KIAA0101	7.44582e-117	2.08024	0.915	0.108	1.15313e-112	2	KIAA0101
KIF18B	2.1007e-113	0.83902	0.53	0.012	3.25335e-109	2	KIF18B
RAD51AP1	1.06114e-111	1.23892	0.65	0.034	1.64339e-107	2	RAD51AP1
HJURP	2.19981e-111	1.18841	0.573	0.02	3.40684e-107	2	HJURP
PRC1	1.24894e-110	2.9212	0.923	0.135	1.93423e-106	2	PRC1
NCAPG	1.75481e-109	1.11604	0.607	0.027	2.71768e-105	2	NCAPG
NEK2	4.07533e-109	1.4295	0.641	0.034	6.31147e-105	2	NEK2
UBE2C	4.40945e-109	2.41007	0.726	0.058	6.82891e-105	2	UBE2C
CCNB2	1.91238e-107	2.57582	0.795	0.08	2.96171e-103	2	CCNB2
TTK	2.99565e-107	1.2406	0.615	0.031	4.63936e-103	2	TTK
ESPL1	3.06322e-107	1.20569	0.59	0.026	4.74401e-103	2	ESPL1
ASPM	1.79314e-106	2.45983	0.846	0.103	2.77703e-102	2	ASPM
NUF2	2.10001e-106	1.10987	0.513	0.014	3.25229e-102	2	NUF2
OIP5	2.82984e-105	0.922989	0.53	0.016	4.38258e-101	2	OIP5
EXO1	3.74093e-105	0.758817	0.444	0.005	5.79358e-101	2	EXO1
CENPE	6.0276e-102	2.0143	0.701	0.057	9.33494e-98	2	CENPE
MAD2L1	6.32563e-102	1.48684	0.863	0.11	9.7965e-98	2	MAD2L1
PLK1	7.56704e-102	1.3251	0.573	0.027	1.17191e-97	2	PLK1
SGOL1	1.68615e-101	0.921489	0.53	0.019	2.61134e-97	2	SGOL1
ESCO2	7.0949e-101	0.88267	0.513	0.016	1.09879e-96	2	ESCO2
NDC80	1.13118e-100	1.23503	0.521	0.018	1.75185e-96	2	NDC80
PTTG1	4.68265e-99	1.59039	0.692	0.057	7.25203e-95	2	PTTG1
CENPU	7.45588e-99	1.49296	0.718	0.066	1.15469e-94	2	CENPU
BRCA2	2.06967e-98	1.1644	0.624	0.04	3.2053e-94	2	BRCA2
KIF20A	2.75174e-98	1.60403	0.564	0.028	4.26163e-94	2	KIF20A
BUB1B	3.06324e-96	2.20986	0.872	0.144	4.74404e-92	2	BUB1B
TPX2	5.01332e-96	1.98652	0.795	0.101	7.76412e-92	2	TPX2
POLQ	5.10593e-96	0.949568	0.538	0.024	7.90755e-92	2	POLQ
TK1	5.56123e-96	2.51272	0.915	0.172	8.61267e-92	2	TK1
CDC20	1.73756e-95	0.975493	0.504	0.018	2.69095e-91	2	CDC20
SKA1	2.24558e-95	0.803752	0.436	0.009	3.47773e-91	2	SKA1
CEP55	2.31168e-95	0.600402	0.393	0.003	3.5801e-91	2	CEP55
SPAG5	4.29424e-95	0.935866	0.547	0.027	6.6505e-91	2	SPAG5
MCM10	5.9328e-93	0.819219	0.436	0.009	9.18813e-89	2	MCM10
SHCBP1	3.1313e-92	0.715932	0.419	0.008	4.84944e-88	2	SHCBP1
CENPF	6.74332e-92	3.20887	0.855	0.143	1.04434e-87	2	CENPF
HMGB2	2.20296e-90	2.08542	0.846	0.142	3.41172e-86	2	HMGB2
KIF11	3.13758e-89	0.991198	0.556	0.033	4.85918e-85	2	KIF11
CENPK	3.42001e-89	1.19217	0.709	0.073	5.29656e-85	2	CENPK
CKAP2L	2.88325e-88	1.05133	0.513	0.025	4.46529e-84	2	CKAP2L
UBE2T	2.56326e-87	1.16687	0.752	0.089	3.96971e-83	2	UBE2T
ZWINT	9.45213e-87	1.39116	0.769	0.102	1.46385e-82	2	ZWINT
FANCI	2.3034e-86	1.02944	0.675	0.065	3.56727e-82	2	FANCI
PLK4	2.40593e-86	0.782941	0.479	0.02	3.72606e-82	2	PLK4
CDCA5	4.98422e-86	0.751277	0.427	0.012	7.71907e-82	2	CDCA5
CDCA3	8.23224e-86	1.04723	0.556	0.036	1.27493e-81	2	CDCA3
MND1	8.42984e-85	1.21428	0.65	0.062	1.30553e-80	2	MND1
FAM83D	1.55745e-82	1.11979	0.538	0.035	2.41203e-78	2	FAM83D
GINS2	1.20377e-81	1.16088	0.615	0.055	1.86428e-77	2	GINS2
KIF4A	2.68934e-81	0.802133	0.419	0.014	4.16499e-77	2	KIF4A
CCNB1	1.01544e-80	2.41543	0.838	0.159	1.57261e-76	2	CCNB1
PRR11	1.58455e-80	1.1548	0.564	0.043	2.45399e-76	2	PRR11
RAD54L	1.8985e-80	0.63925	0.436	0.016	2.9402e-76	2	RAD54L
RACGAP1	4.38454e-80	1.04907	0.632	0.061	6.79034e-76	2	RACGAP1
NUSAP1	6.19559e-79	2.53486	0.897	0.221	9.59512e-75	2	NUSAP1
MELK	6.16568e-77	1.92483	0.872	0.202	9.54879e-73	2	MELK
TCF19	4.05467e-76	0.980421	0.496	0.032	6.27947e-72	2	TCF19
KIF20B	3.44182e-75	1.64505	0.838	0.172	5.33035e-71	2	KIF20B
ARHGAP11A	2.25777e-73	0.990013	0.504	0.037	3.49661e-69	2	ARHGAP11A
ERCC6L	8.66775e-73	0.561429	0.325	0.005	1.34237e-68	2	ERCC6L
FAM64A	1.36881e-72	0.690986	0.35	0.009	2.11988e-68	2	FAM64A
RAD51	7.18345e-72	0.842348	0.513	0.04	1.1125e-67	2	RAD51
BRCA1	8.52445e-72	1.31798	0.752	0.123	1.32018e-67	2	BRCA1
LOC100288637	1.02658e-71	0.928427	0.53	0.044	1.58986e-67	2	LOC100288637
KIF18A	3.09129e-71	0.823146	0.427	0.022	4.78749e-67	2	KIF18A
CDC25C	6.16268e-71	0.665688	0.368	0.012	9.54414e-67	2	CDC25C
GINS1	1.13334e-70	1.19585	0.752	0.126	1.75521e-66	2	GINS1
CDKN3	1.33409e-69	1.69847	0.726	0.121	2.0661e-65	2	CDKN3
CLSPN	1.47123e-69	0.898883	0.462	0.03	2.27849e-65	2	CLSPN
KIFC1	2.30193e-69	0.486042	0.325	0.007	3.565e-65	2	KIFC1
PHF19	3.01911e-69	1.1937	0.718	0.112	4.6757e-65	2	PHF19
SAPCD2	3.33704e-68	1.01236	0.487	0.038	5.16807e-64	2	SAPCD2
KIF22	4.11822e-67	1.34094	0.786	0.163	6.37788e-63	2	KIF22
DTL	7.94706e-67	1.03477	0.487	0.038	1.23076e-62	2	DTL
UHRF1	8.18948e-66	1.04907	0.538	0.054	1.2683e-61	2	UHRF1
ORC6	7.5511e-65	0.729351	0.479	0.039	1.16944e-60	2	ORC6
KIF15	8.92689e-63	0.5083	0.342	0.013	1.38251e-58	2	KIF15
SPC25	4.97757e-62	0.509525	0.333	0.012	7.70877e-58	2	SPC25
CENPM	9.44126e-62	0.803139	0.504	0.048	1.46217e-57	2	CENPM
DDIAS	1.54203e-61	0.705281	0.436	0.032	2.38814e-57	2	DDIAS
CDC6	1.7059e-61	1.02252	0.479	0.043	2.64192e-57	2	CDC6
TUBA1B	3.0822e-61	2.53837	1	0.963	4.77341e-57	2	TUBA1B
CENPA	4.21184e-61	0.518131	0.299	0.008	6.52288e-57	2	CENPA
CDCA2	4.38406e-61	0.734184	0.385	0.022	6.78959e-57	2	CDCA2
CDT1	4.4603e-61	0.628325	0.402	0.025	6.90766e-57	2	CDT1
CKS1B	3.5283e-60	2.01139	0.991	0.765	5.46428e-56	2	CKS1B
H2AFZ	9.07183e-59	1.89902	1	0.977	1.40495e-54	2	H2AFZ
DSCC1	8.17039e-58	0.827152	0.496	0.052	1.26535e-53	2	DSCC1
CASC5	8.06425e-57	0.905921	0.444	0.041	1.24891e-52	2	CASC5
CKS2	1.46861e-56	2.42631	1	0.727	2.27444e-52	2	CKS2
BRIP1	1.54471e-56	0.816676	0.504	0.056	2.39229e-52	2	BRIP1
CHEK1	6.51363e-56	1.04096	0.675	0.123	1.00877e-51	2	CHEK1
SMC4	1.44233e-55	1.83769	0.983	0.748	2.23374e-51	2	SMC4
RFC3	1.46783e-55	1.29948	0.769	0.198	2.27322e-51	2	RFC3
DEPDC1B	1.67961e-55	0.797774	0.513	0.059	2.60122e-51	2	DEPDC1B
ATAD5	5.90654e-55	0.790552	0.547	0.072	9.14746e-51	2	ATAD5
TRIP13	7.61439e-55	0.985355	0.59	0.093	1.17924e-50	2	TRIP13
ECT2	2.18709e-54	1.75101	0.838	0.268	3.38715e-50	2	ECT2
H2AFX	1.18866e-53	1.2402	0.709	0.157	1.84087e-49	2	H2AFX
CDC45	2.71859e-53	0.619339	0.359	0.023	4.21029e-49	2	CDC45
DTYMK	4.10312e-53	1.66171	0.974	0.516	6.35449e-49	2	DTYMK
AURKA	4.10923e-53	1.77202	0.675	0.146	6.36396e-49	2	AURKA
PSRC1	4.2757e-53	0.767017	0.41	0.035	6.62178e-49	2	PSRC1
FEN1	5.0698e-53	1.69494	0.846	0.283	7.8516e-49	2	FEN1
DHFR	1.03914e-52	1.36493	0.778	0.213	1.60932e-48	2	DHFR
CENPW	4.00484e-51	0.940871	0.564	0.088	6.20229e-47	2	CENPW
POLE	1.22078e-50	0.843729	0.684	0.135	1.89063e-46	2	POLE
NCAPG2	1.4328e-50	1.05058	0.658	0.133	2.21898e-46	2	NCAPG2
BLM	1.66036e-50	0.562483	0.359	0.026	2.5714e-46	2	BLM
HELLS	2.15878e-50	1.33115	0.726	0.184	3.3433e-46	2	HELLS
TMPO-AS1	2.06858e-49	0.545679	0.393	0.034	3.20361e-45	2	TMPO-AS1
RRM1	4.85356e-49	1.37138	0.846	0.295	7.51671e-45	2	RRM1
TMPO	1.09608e-48	1.65769	0.983	0.694	1.6975e-44	2	TMPO
POLE2	2.43472e-48	0.769294	0.47	0.059	3.77065e-44	2	POLE2
CCNF	3.90307e-48	0.811352	0.444	0.053	6.04469e-44	2	CCNF
ATAD2	6.93993e-48	1.66661	0.889	0.397	1.07479e-43	2	ATAD2
CIT	7.56369e-48	0.772141	0.521	0.077	1.17139e-43	2	CIT
SMC2	8.85216e-47	1.42454	0.795	0.268	1.37093e-42	2	SMC2
POC1A	2.18443e-46	0.840493	0.538	0.086	3.38302e-42	2	POC1A
TUBB	2.52651e-46	1.07546	1	0.999	3.91281e-42	2	TUBB
STMN1	3.28866e-46	1.40459	1	0.886	5.09315e-42	2	STMN1
RNASEH2A	3.49823e-46	1.28108	0.795	0.261	5.41771e-42	2	RNASEH2A
SMC1A	4.12179e-46	1.26379	0.991	0.892	6.38341e-42	2	SMC1A
CENPN	2.98501e-45	1.02027	0.675	0.169	4.62288e-41	2	CENPN
FANCD2	7.31882e-45	0.687528	0.504	0.077	1.13347e-40	2	FANCD2
SGOL2	4.09374e-44	0.822076	0.513	0.084	6.33997e-40	2	SGOL2
FBXO5	3.96083e-43	0.969085	0.59	0.12	6.13414e-39	2	FBXO5
MCM7	6.55004e-43	1.67899	0.991	0.93	1.0144e-38	2	MCM7
NCAPH	2.10329e-42	1.04206	0.684	0.176	3.25737e-38	2	NCAPH
RMI2	4.31135e-42	0.599789	0.453	0.063	6.67698e-38	2	RMI2
RTKN2	6.2842e-42	0.760483	0.487	0.078	9.73234e-38	2	RTKN2
MCM4	6.29152e-42	1.13407	0.692	0.186	9.74368e-38	2	MCM4
E2F7	7.22601e-42	0.362361	0.265	0.015	1.11909e-37	2	E2F7
E2F1	2.56245e-41	0.747777	0.402	0.049	3.96847e-37	2	E2F1
CHAF1A	5.70353e-41	0.793845	0.504	0.087	8.83305e-37	2	CHAF1A
HNRNPD	3.43974e-40	0.893938	1	0.998	5.32712e-36	2	HNRNPD
DEK	3.53932e-40	1.25285	0.949	0.647	5.48134e-36	2	DEK
STIL	3.64308e-40	0.706463	0.513	0.09	5.64204e-36	2	STIL
KIAA1524	1.41923e-39	0.624212	0.41	0.054	2.19796e-35	2	KIAA1524
ARHGEF39	5.29383e-39	0.37176	0.256	0.016	8.19855e-35	2	ARHGEF39
MCM2	5.99817e-39	1.5962	0.795	0.336	9.28936e-35	2	MCM2
VRK1	2.47716e-38	0.642053	0.496	0.089	3.83638e-34	2	VRK1
CDCA4	1.42356e-37	1.23878	0.701	0.234	2.20467e-33	2	CDCA4
ZNF367	5.39053e-37	0.448251	0.299	0.027	8.34832e-33	2	ZNF367
ZWILCH	7.8154e-37	1.01194	0.752	0.253	1.21037e-32	2	ZWILCH
FANCG	4.12457e-36	0.897384	0.564	0.134	6.38772e-32	2	FANCG
CBX5	5.99749e-36	0.923451	1	0.987	9.28832e-32	2	CBX5
GGH	6.22907e-36	1.1384	0.991	0.951	9.64696e-32	2	GGH
HNRNPA2B1	6.79301e-36	0.780352	1	0.997	1.05203e-31	2	HNRNPA2B1
FAM111B	1.59701e-35	0.696293	0.385	0.054	2.47329e-31	2	FAM111B
CDC25A	1.79529e-35	0.659611	0.419	0.067	2.78036e-31	2	CDC25A
MCM3	3.46632e-35	1.36576	0.795	0.357	5.36829e-31	2	MCM3
CHAF1B	6.96023e-35	0.503361	0.385	0.054	1.07793e-30	2	CHAF1B
NUCKS1	1.87709e-34	0.934529	1	1	2.90704e-30	2	NUCKS1
PRIM1	6.7471e-34	0.665688	0.53	0.116	1.04492e-29	2	PRIM1
DNMT1	7.06317e-34	1.36668	0.983	0.782	1.09387e-29	2	DNMT1
HMGB1	7.74345e-34	1.17801	0.991	0.96	1.19923e-29	2	HMGB1
ANP32E	9.05539e-34	1.11402	0.838	0.421	1.40241e-29	2	ANP32E
KNTC1	1.25824e-33	0.725685	0.504	0.109	1.94863e-29	2	KNTC1
BARD1	6.26622e-33	0.924564	0.675	0.22	9.70449e-29	2	BARD1
CDKN2C	9.02826e-33	1.15627	0.726	0.265	1.39821e-28	2	CDKN2C
KNSTRN	1.13788e-32	0.868822	0.581	0.154	1.76223e-28	2	KNSTRN
CDCA7	2.95527e-32	0.735705	0.453	0.088	4.57683e-28	2	CDCA7
KDELC2	3.09223e-32	0.843881	0.581	0.153	4.78893e-28	2	KDELC2
ANP32B	4.64091e-32	0.893636	0.991	0.966	7.18738e-28	2	ANP32B
MCM6	6.2993e-32	1.34761	0.615	0.194	9.75572e-28	2	MCM6
NASP	1.05404e-31	1.05113	0.957	0.627	1.63239e-27	2	NASP
CSE1L	1.43128e-31	1.04725	0.983	0.893	2.21662e-27	2	CSE1L
MCM5	4.65065e-31	1.21831	0.581	0.173	7.20245e-27	2	MCM5
PCNA	4.89041e-31	1.3849	0.735	0.3	7.57377e-27	2	PCNA
CKAP2	1.49854e-30	1.48951	0.838	0.506	2.32079e-26	2	CKAP2
DNAJC9	1.59304e-30	1.06876	0.906	0.598	2.46715e-26	2	DNAJC9
EZH2	1.95395e-30	1.1581	0.795	0.426	3.02608e-26	2	EZH2
WDR76	4.24428e-30	0.3665	0.256	0.025	6.57312e-26	2	WDR76
TIMELESS	5.72652e-30	0.84393	0.573	0.166	8.86866e-26	2	TIMELESS
RECQL4	9.74262e-30	0.592176	0.376	0.064	1.50884e-25	2	RECQL4
USP1	5.8122e-29	1.02092	0.709	0.297	9.00136e-25	2	USP1
DCK	6.44041e-29	0.502189	0.427	0.085	9.97426e-25	2	DCK
MTHFD1	1.00943e-28	1.12066	0.932	0.691	1.56331e-24	2	MTHFD1
MCM8	2.90207e-28	0.475353	0.376	0.066	4.49444e-24	2	MCM8
PAICS	8.59044e-28	0.902496	0.983	0.875	1.3304e-23	2	PAICS
BUB3	9.39231e-28	1.03482	1	0.905	1.45459e-23	2	BUB3
POLD3	1.30603e-27	0.718212	0.513	0.132	2.02265e-23	2	POLD3
NDC1	1.64915e-27	0.977527	0.752	0.342	2.55404e-23	2	NDC1
RANBP1	2.00058e-27	0.907578	0.974	0.753	3.0983e-23	2	RANBP1
SRSF2	2.51956e-27	0.928395	1	0.953	3.90204e-23	2	SRSF2
TUBA1C	3.76745e-27	1.32545	0.957	0.882	5.83466e-23	2	TUBA1C
TIPIN	9.40685e-27	0.487543	0.427	0.091	1.45684e-22	2	TIPIN
FANCA	1.53279e-26	0.550377	0.393	0.078	2.37384e-22	2	FANCA
WDHD1	2.20789e-26	0.575482	0.47	0.113	3.41936e-22	2	WDHD1
STRA13	2.45168e-26	1.02148	0.932	0.666	3.79692e-22	2	STRA13
SNRPB	3.82337e-26	0.719991	1	0.994	5.92125e-22	2	SNRPB
TMEM194A	1.08459e-25	0.495484	0.419	0.089	1.67971e-21	2	TMEM194A
C18orf54	1.21616e-25	0.466537	0.385	0.076	1.88347e-21	2	C18orf54
DBF4	1.42566e-25	0.714996	0.513	0.147	2.20791e-21	2	DBF4
TRA2B	2.34651e-25	0.751157	1	0.973	3.63405e-21	2	TRA2B
LMNB1	2.92188e-25	0.4752	0.342	0.062	4.52511e-21	2	LMNB1
DIAPH3	7.44832e-25	1.11758	0.803	0.412	1.15352e-20	2	DIAPH3
FADS1	1.61126e-24	0.949822	0.983	0.895	2.49536e-20	2	FADS1
DUT	1.86496e-24	1.272	0.786	0.494	2.88826e-20	2	DUT
NCAPD3	1.96765e-24	0.582819	0.487	0.131	3.0473e-20	2	NCAPD3
ZGRF1	4.46762e-24	0.361177	0.316	0.053	6.919e-20	2	ZGRF1
CDCA7L	5.51591e-24	0.738604	0.453	0.122	8.54249e-20	2	CDCA7L
WHSC1	9.38828e-24	0.91026	0.94	0.722	1.45396e-19	2	WHSC1
GINS3	1.47731e-23	0.344648	0.299	0.049	2.28791e-19	2	GINS3
MASTL	1.89418e-23	0.569304	0.453	0.119	2.93352e-19	2	MASTL
HNRNPA1	2.13533e-23	0.818596	1	0.957	3.30699e-19	2	HNRNPA1
SPDL1	2.17406e-23	0.694965	0.504	0.153	3.36697e-19	2	SPDL1
PTMA	4.57181e-23	0.689825	1	1	7.08037e-19	2	PTMA
ENO1	6.54142e-23	0.666918	1	1	1.01307e-18	2	ENO1
HIST1H4C	7.36425e-23	1.94774	0.906	0.757	1.1405e-18	2	HIST1H4C
CENPQ	8.13065e-23	0.369378	0.299	0.051	1.25919e-18	2	CENPQ
PSIP1	1.87707e-22	0.763542	0.709	0.325	2.90702e-18	2	PSIP1
MIS18BP1	3.28567e-22	0.848733	0.615	0.259	5.08852e-18	2	MIS18BP1
RFC4	4.10215e-22	0.671633	0.444	0.126	6.353e-18	2	RFC4
NUDT15	5.34404e-22	0.796017	0.786	0.424	8.27631e-18	2	NUDT15
GAS2L3	7.4012e-22	0.928604	0.761	0.398	1.14622e-17	2	GAS2L3
LIN9	9.55314e-22	0.487003	0.453	0.121	1.4795e-17	2	LIN9
DNA2	9.83808e-22	0.335203	0.282	0.047	1.52362e-17	2	DNA2
SIVA1	1.59256e-21	0.76463	0.821	0.461	2.46639e-17	2	SIVA1
TRIM59	1.7464e-21	0.551135	0.453	0.128	2.70466e-17	2	TRIM59
SRSF3	1.92132e-21	0.741515	0.983	0.924	2.97554e-17	2	SRSF3
RCCD1	2.85767e-21	0.841011	0.701	0.357	4.42567e-17	2	RCCD1
MDC1	4.67407e-21	0.817895	0.709	0.359	7.23873e-17	2	MDC1
SUV39H1	6.37192e-21	0.523934	0.419	0.111	9.86819e-17	2	SUV39H1
HNRNPDL	9.59789e-21	0.633833	1	0.97	1.48643e-16	2	HNRNPDL
TUBG1	1.28447e-20	0.784402	0.829	0.471	1.98926e-16	2	TUBG1
CEP152	1.66715e-20	0.385376	0.325	0.066	2.58191e-16	2	CEP152
XPO1	1.75162e-20	0.729051	0.949	0.741	2.71273e-16	2	XPO1
EXOSC8	1.77787e-20	0.66934	0.701	0.312	2.75338e-16	2	EXOSC8
TRIM28	4.17401e-20	0.572145	1	0.998	6.4643e-16	2	TRIM28
LDHA	4.40443e-20	0.765288	1	0.999	6.82114e-16	2	LDHA
PRPS2	5.05337e-20	0.7768	0.632	0.276	7.82615e-16	2	PRPS2
CENPV	6.68554e-20	0.770539	0.949	0.718	1.03539e-15	2	CENPV
SKA2	6.72591e-20	0.7366	0.889	0.673	1.04164e-15	2	SKA2
POLA2	1.04265e-19	0.534511	0.368	0.093	1.61476e-15	2	POLA2
HMGN2	1.09125e-19	0.37287	0.308	0.063	1.69001e-15	2	HMGN2
PKM1	1.59235e-19	0.681301	1	0.997	2.46608e-15	2	PKM
HMGA2	1.64623e-19	0.695643	0.581	0.235	2.54951e-15	2	HMGA2
SRSF7	1.7749e-19	0.841359	0.991	0.934	2.74879e-15	2	SRSF7
C9orf40	1.94652e-19	0.479916	0.538	0.178	3.01457e-15	2	C9orf40
CENPJ	3.48528e-19	0.452669	0.393	0.105	5.39766e-15	2	CENPJ
RBMX	3.60482e-19	0.684125	0.974	0.759	5.58278e-15	2	RBMX
TCOF1	4.26079e-19	0.801029	0.769	0.438	6.59868e-15	2	TCOF1
ARL6IP1	5.18122e-19	1.32526	0.974	0.941	8.02416e-15	2	ARL6IP1
MIS18A	6.33993e-19	0.556156	0.521	0.181	9.81865e-15	2	MIS18A
RAN	1.41093e-18	0.612475	1	0.994	2.18511e-14	2	RAN
G2E3	1.71263e-18	0.690505	0.607	0.251	2.65235e-14	2	G2E3
CHTF18	1.77428e-18	0.378807	0.256	0.047	2.74782e-14	2	CHTF18
PSAT1	2.36806e-18	0.736183	0.991	0.869	3.66741e-14	2	PSAT1
MYO19	2.89177e-18	0.701355	0.65	0.3	4.47848e-14	2	MYO19
RFC5	3.28673e-18	0.497811	0.41	0.119	5.09016e-14	2	RFC5
MZT1	4.54102e-18	0.763542	0.667	0.333	7.03268e-14	2	MZT1
HADH	4.62807e-18	0.641689	0.915	0.609	7.16749e-14	2	HADH
CKLF	5.11145e-18	0.844369	0.846	0.573	7.9161e-14	2	CKLF
RAD21	5.40976e-18	0.732517	0.991	0.978	8.37809e-14	2	RAD21
RAD54B	5.82523e-18	0.574776	0.581	0.231	9.02153e-14	2	RAD54B
RFWD3	6.26378e-18	0.76324	0.786	0.453	9.70071e-14	2	RFWD3
PKN3	7.30661e-18	0.417921	0.333	0.081	1.13157e-13	2	PKN3
RAD18	7.55982e-18	0.522538	0.496	0.173	1.17079e-13	2	RAD18
NCAPD2	7.91527e-18	0.628495	0.59	0.248	1.22584e-13	2	NCAPD2
FBL	8.00223e-18	0.819353	0.983	0.96	1.23931e-13	2	FBL
CENPH	1.15226e-17	0.362837	0.299	0.066	1.7845e-13	2	CENPH
CKAP5	1.19824e-17	0.961385	0.889	0.693	1.85572e-13	2	CKAP5
EIF1AX	1.37179e-17	0.477237	1	1	2.12449e-13	2	EIF1AX
NRM	1.81656e-17	0.636616	0.701	0.366	2.8133e-13	2	NRM
WDR34	2.15609e-17	0.452909	0.41	0.123	3.33913e-13	2	WDR34
SASS6	2.32525e-17	0.541665	0.538	0.204	3.60112e-13	2	SASS6
PLP2	4.0788e-17	0.680355	0.974	0.903	6.31684e-13	2	PLP2
MGME1	4.36264e-17	0.687174	0.821	0.541	6.75642e-13	2	MGME1
HPRT1	5.03919e-17	0.772023	0.889	0.653	7.80419e-13	2	HPRT1
LSM3	6.46678e-17	0.601218	0.957	0.728	1.00151e-12	2	LSM3
RBBP7	6.6519e-17	0.698377	0.923	0.742	1.03018e-12	2	RBBP7
SNHG1	7.5935e-17	0.762767	0.991	0.904	1.17601e-12	2	SNHG1
ARHGAP33	8.88638e-17	0.32816	0.256	0.051	1.37623e-12	2	ARHGAP33
FN3KRP	9.71978e-17	0.568787	0.65	0.297	1.5053e-12	2	FN3KRP
NUDT1	1.01498e-16	0.338965	0.308	0.072	1.57189e-12	2	NUDT1
LBR	1.29516e-16	0.716164	0.966	0.909	2.00581e-12	2	LBR
MGST1	1.33927e-16	0.60248	0.983	0.941	2.07413e-12	2	MGST1
NUP210	2.08505e-16	0.466443	0.547	0.209	3.22911e-12	2	NUP210
LRR1	2.08945e-16	0.532081	0.513	0.199	3.23594e-12	2	LRR1
IPO5	2.64022e-16	0.541597	0.983	0.914	4.08891e-12	2	IPO5
REEP4	3.96489e-16	0.796162	0.632	0.321	6.14042e-12	2	REEP4
TOMM5	4.22575e-16	0.711732	0.957	0.876	6.54442e-12	2	TOMM5
COCH	4.44818e-16	0.699491	0.581	0.264	6.8889e-12	2	COCH
GGCT	4.53362e-16	0.791174	0.735	0.439	7.02122e-12	2	GGCT
SCLT1	4.98516e-16	0.418681	0.359	0.103	7.72052e-12	2	SCLT1
ARPIN	5.09851e-16	0.512484	0.564	0.233	7.89607e-12	2	ARPIN
MSH2	6.00595e-16	0.884683	0.615	0.307	9.30142e-12	2	MSH2
UBE2S	6.00752e-16	0.869898	0.53	0.236	9.30384e-12	2	UBE2S
YEATS4	6.45055e-16	0.624789	0.598	0.281	9.98996e-12	2	YEATS4
OXCT1	6.64485e-16	0.641629	0.564	0.242	1.02909e-11	2	OXCT1
IL17RB	7.84652e-16	0.740816	0.607	0.275	1.21519e-11	2	IL17RB
SFPQ	8.80086e-16	0.736791	0.923	0.869	1.36299e-11	2	SFPQ
CBFB	1.28578e-15	0.730747	0.88	0.669	1.99128e-11	2	CBFB
NOP56	1.49274e-15	0.648439	0.923	0.838	2.31181e-11	2	NOP56
TMEM109	1.67611e-15	0.684444	0.949	0.904	2.5958e-11	2	TMEM109
FUS	1.67765e-15	0.639903	0.949	0.831	2.59818e-11	2	FUS
CHRAC1	1.8352e-15	0.576102	0.974	0.782	2.84218e-11	2	CHRAC1
TMEM97	2.04892e-15	0.628923	0.983	0.893	3.17317e-11	2	TMEM97
HN11	2.66813e-15	0.669784	1	0.98	4.13214e-11	2	HN1
FIGNL1	2.80624e-15	0.481416	0.453	0.163	4.34603e-11	2	FIGNL1
PFN1	4.61865e-15	0.469295	1	1	7.1529e-11	2	PFN1
HP1BP3	6.03765e-15	0.596826	0.974	0.973	9.3505e-11	2	HP1BP3
TFDP1	8.60682e-15	0.72189	0.778	0.512	1.33294e-10	2	TFDP1
CCDC34	9.11996e-15	0.653197	0.47	0.191	1.41241e-10	2	CCDC34
CDC25B	1.02079e-14	0.654982	0.667	0.347	1.5809e-10	2	CDC25B
ERLIN1	1.18563e-14	0.668075	0.803	0.549	1.83619e-10	2	ERLIN1
FAM111A	1.31891e-14	0.648075	0.573	0.266	2.0426e-10	2	FAM111A
TTI1	1.38559e-14	0.571137	0.752	0.445	2.14586e-10	2	TTI1
C19orf48	2.12054e-14	0.507507	0.615	0.292	3.28409e-10	2	C19orf48
RTTN	2.23053e-14	0.359982	0.359	0.109	3.45442e-10	2	RTTN
SUV39H2	2.23268e-14	0.422438	0.436	0.155	3.45775e-10	2	SUV39H2
FAM57A	2.32339e-14	0.548732	0.632	0.31	3.59823e-10	2	FAM57A
CSRP2	2.8881e-14	0.574052	0.726	0.398	4.47279e-10	2	CSRP2
HMGA1	3.38832e-14	0.683327	0.709	0.372	5.2475e-10	2	HMGA1
OAS3	3.55618e-14	0.535373	0.675	0.347	5.50746e-10	2	OAS3
PRKDC	3.82136e-14	0.71687	0.974	0.859	5.91814e-10	2	PRKDC
PPIA	4.15855e-14	0.434283	1	1	6.44035e-10	2	PPIA
NOP58	4.37018e-14	0.592545	0.949	0.863	6.76809e-10	2	NOP58
HACD3	4.87229e-14	0.494265	0.991	0.972	7.54572e-10	2	HACD3
CCDC77	5.89077e-14	0.358599	0.376	0.122	9.12304e-10	2	CCDC77
HNRNPAB	8.42301e-14	0.621609	0.974	0.951	1.30447e-09	2	HNRNPAB
FABP5	8.97859e-14	0.607784	0.709	0.407	1.39051e-09	2	FABP5
PHGDH	1.14763e-13	0.539599	0.932	0.697	1.77734e-09	2	PHGDH
YWHAH	1.41091e-13	0.636132	0.915	0.847	2.18508e-09	2	YWHAH
GMNN1	1.45081e-13	0.852391	0.94	0.825	2.24688e-09	2	GMNN
CTSV	1.67393e-13	0.294594	0.256	0.062	2.59242e-09	2	CTSV
LMNB2	1.72747e-13	0.447902	0.427	0.161	2.67533e-09	2	LMNB2
HAUS6	2.14107e-13	0.723871	0.701	0.448	3.31587e-09	2	HAUS6
GLO1	2.3908e-13	0.568747	0.991	0.967	3.70263e-09	2	GLO1
CENPO	2.51374e-13	0.372835	0.299	0.086	3.89302e-09	2	CENPO
DBI	3.03064e-13	0.441768	1	0.994	4.69356e-09	2	DBI
CBX3	3.15383e-13	0.396956	1	0.997	4.88433e-09	2	CBX3
RMI1	3.5322e-13	0.44257	0.444	0.17	5.47032e-09	2	RMI1
PNP	3.62261e-13	0.656728	0.863	0.679	5.61034e-09	2	PNP
PSMG1	3.99951e-13	0.619904	0.821	0.586	6.19405e-09	2	PSMG1
LIG1	4.46618e-13	0.497072	0.444	0.175	6.91678e-09	2	LIG1
WEE1	4.685e-13	0.789747	0.915	0.767	7.25566e-09	2	WEE1
MYH10	5.02165e-13	0.511573	0.991	0.9	7.77704e-09	2	MYH10
DDX39A	5.29373e-13	0.727774	0.744	0.512	8.1984e-09	2	DDX39A
VPS29	5.46625e-13	0.529566	0.983	0.903	8.46558e-09	2	VPS29
HNRNPUL1	6.5558e-13	0.441173	1	0.995	1.0153e-08	2	HNRNPUL1
SERBP1	7.32257e-13	0.416062	1	0.994	1.13405e-08	2	SERBP1
RQCD1	7.82109e-13	0.497046	0.94	0.806	1.21125e-08	2	RQCD1
HAUS4	8.20967e-13	0.461547	0.547	0.243	1.27143e-08	2	HAUS4
CASP8AP2	9.25521e-13	0.472625	0.487	0.209	1.43335e-08	2	CASP8AP2
HAT1	9.44734e-13	0.613027	0.581	0.311	1.46311e-08	2	HAT1
CEP135	1.13776e-12	0.341534	0.368	0.125	1.76205e-08	2	CEP135
RPL35	1.16735e-12	0.335121	1	1	1.80788e-08	2	RPL35
CMC2	1.30493e-12	0.63806	0.812	0.616	2.02094e-08	2	CMC2
DARS2	1.42387e-12	0.40162	0.419	0.159	2.20515e-08	2	DARS2
CDK2	1.4986e-12	0.498288	0.496	0.222	2.32089e-08	2	CDK2
RNASEH2B	1.82126e-12	0.466864	0.556	0.259	2.82059e-08	2	RNASEH2B
COX8A	2.39309e-12	0.417875	1	0.995	3.70618e-08	2	COX8A
TOPBP1	2.46493e-12	0.524804	0.615	0.324	3.81743e-08	2	TOPBP1
ACYP1	3.22122e-12	0.364686	0.333	0.109	4.98871e-08	2	ACYP1
ELOVL6	3.79834e-12	0.348186	0.393	0.141	5.88248e-08	2	ELOVL6
LSM5	4.10607e-12	0.558489	0.846	0.647	6.35907e-08	2	LSM5
C4orf46	4.12936e-12	0.445933	0.427	0.173	6.39513e-08	2	C4orf46
SNRPD1	4.51638e-12	0.508154	0.949	0.878	6.99451e-08	2	SNRPD1
UBA2	5.19455e-12	0.512408	0.915	0.851	8.04479e-08	2	UBA2
NAA50	7.55348e-12	0.540484	0.957	0.897	1.16981e-07	2	NAA50
ICMT	7.92184e-12	0.544826	0.632	0.353	1.22685e-07	2	ICMT
DYNLL1	7.96299e-12	0.487172	0.991	0.994	1.23323e-07	2	DYNLL1
NUP35	8.12147e-12	0.512819	0.624	0.341	1.25777e-07	2	NUP35
PGP	8.23933e-12	0.548229	0.692	0.41	1.27602e-07	2	PGP
HSPE1	8.75538e-12	0.48077	1	0.998	1.35595e-07	2	HSPE1
SLC1A4	9.27704e-12	0.575925	0.863	0.623	1.43673e-07	2	SLC1A4
PBX3	1.0114e-11	0.522412	0.846	0.634	1.56636e-07	2	PBX3
C2orf69	1.06799e-11	0.606972	0.675	0.435	1.654e-07	2	C2orf69
GEN1	1.12973e-11	0.548629	0.513	0.255	1.74962e-07	2	GEN1
RHNO1	1.14733e-11	0.428189	0.538	0.256	1.77688e-07	2	RHNO1
SUZ12	1.15707e-11	0.529627	0.906	0.765	1.79196e-07	2	SUZ12
LDHB	1.31421e-11	0.456241	0.991	0.978	2.03532e-07	2	LDHB
COPS3	1.63017e-11	0.562494	0.786	0.547	2.52464e-07	2	COPS3
HSP90AA1	1.69752e-11	0.436326	1	0.999	2.62895e-07	2	HSP90AA1
IARS	1.76998e-11	0.490582	0.966	0.9	2.74116e-07	2	IARS
HSPD1	1.92591e-11	0.481335	1	0.999	2.98266e-07	2	HSPD1
PARP2	1.99478e-11	0.602909	0.667	0.399	3.08932e-07	2	PARP2
H2AFV	2.21428e-11	0.505817	0.966	0.835	3.42925e-07	2	H2AFV
HNRNPM	2.37632e-11	0.454087	1	0.953	3.6802e-07	2	HNRNPM
NUP50	3.03198e-11	0.495871	0.863	0.624	4.69562e-07	2	NUP50
CNTRL	3.49216e-11	0.400587	0.385	0.145	5.40831e-07	2	CNTRL
LIN54	3.5008e-11	0.333213	0.342	0.122	5.42169e-07	2	LIN54
UBR7	3.74529e-11	0.322108	0.393	0.15	5.80033e-07	2	UBR7
ACTL6A	3.92288e-11	0.490338	0.855	0.668	6.07536e-07	2	ACTL6A
TMX1	4.70442e-11	0.547657	0.846	0.676	7.28573e-07	2	TMX1
NUP188	4.90152e-11	0.542062	0.675	0.422	7.59098e-07	2	NUP188
NUP37	5.12509e-11	0.550954	0.564	0.309	7.93722e-07	2	NUP37
IPO7	5.39225e-11	0.44611	0.991	0.963	8.35098e-07	2	IPO7
GEMIN2	5.98386e-11	0.271892	0.282	0.087	9.2672e-07	2	GEMIN2
POLA1	6.06446e-11	0.329114	0.325	0.113	9.39202e-07	2	POLA1
DHX9	6.52574e-11	0.462686	1	0.972	1.01064e-06	2	DHX9
SRP9	7.33819e-11	0.481843	1	1	1.13647e-06	2	SRP9
ACOT7	7.894e-11	0.697615	0.778	0.624	1.22254e-06	2	ACOT7
TPI1	7.95012e-11	0.561057	0.991	0.963	1.23123e-06	2	TPI1
SHMT2	8.60282e-11	0.531143	0.949	0.851	1.33232e-06	2	SHMT2
ATP5G1	1.0959e-10	0.478825	0.932	0.902	1.69722e-06	2	ATP5G1
KHSRP	1.31219e-10	0.395651	1	0.972	2.03218e-06	2	KHSRP
MT2A	1.39234e-10	0.700001	0.915	0.748	2.15632e-06	2	MT2A
POP7	1.53092e-10	0.643703	0.812	0.659	2.37094e-06	2	POP7
DKC1	1.57625e-10	0.587336	0.949	0.886	2.44114e-06	2	DKC1
SF3B4	1.74505e-10	0.433439	0.991	0.967	2.70255e-06	2	SF3B4
PPIF	1.85709e-10	0.55061	0.94	0.875	2.87607e-06	2	PPIF
CEP72	2.02347e-10	0.348019	0.333	0.122	3.13374e-06	2	CEP72
CEP295	2.64253e-10	0.453806	0.538	0.271	4.09248e-06	2	CEP295
POLE3	2.71031e-10	0.510963	0.846	0.666	4.19746e-06	2	POLE3
METTL4	2.82258e-10	0.335843	0.359	0.139	4.37132e-06	2	METTL4
CAD	2.96434e-10	0.514789	0.795	0.58	4.59088e-06	2	CAD
NUP62	3.07294e-10	0.54401	0.846	0.685	4.75907e-06	2	NUP62
MAPRE1	3.66554e-10	0.431513	0.974	0.93	5.67682e-06	2	MAPRE1
ELOVL2	3.70052e-10	0.503292	0.846	0.606	5.73099e-06	2	ELOVL2
PPIH	4.18977e-10	0.540608	0.709	0.46	6.48869e-06	2	PPIH
MTTP	4.74866e-10	0.497348	0.915	0.749	7.35425e-06	2	MTTP
RPA2	4.88102e-10	0.696144	0.692	0.527	7.55923e-06	2	RPA2
LRRCC1	4.99732e-10	0.428356	0.35	0.143	7.73936e-06	2	LRRCC1
RUSC1	5.03257e-10	0.494847	0.607	0.347	7.79393e-06	2	RUSC1
MAZ	5.12538e-10	0.514715	0.744	0.529	7.93767e-06	2	MAZ
NID1	5.47293e-10	0.643087	0.598	0.334	8.47592e-06	2	NID1
CCDC18	5.60978e-10	0.316038	0.325	0.118	8.68786e-06	2	CCDC18
SMC3	6.37437e-10	0.509907	0.906	0.799	9.87199e-06	2	SMC3
MLH1	6.97758e-10	0.504294	0.684	0.448	1.08062e-05	2	MLH1
NSMCE4A	7.41379e-10	0.522174	0.615	0.385	1.14817e-05	2	NSMCE4A
CYCS	7.58185e-10	0.543437	0.966	0.972	1.1742e-05	2	CYCS
NUP160	7.69568e-10	0.428975	0.624	0.35	1.19183e-05	2	NUP160
MXD3	8.73782e-10	0.4739	0.427	0.202	1.35323e-05	2	MXD3
PFN2	9.06901e-10	0.511826	0.94	0.799	1.40452e-05	2	PFN2
BCL2L12	9.21786e-10	0.510803	0.641	0.393	1.42757e-05	2	BCL2L12
USP13	9.3257e-10	0.350627	0.444	0.202	1.44427e-05	2	USP13
ITGB3BP	9.66101e-10	0.339089	0.444	0.201	1.4962e-05	2	ITGB3BP
HDGF	9.88868e-10	0.391158	1	0.999	1.53146e-05	2	HDGF
RBBP8	1.07054e-09	0.454797	0.547	0.302	1.65795e-05	2	RBBP8
EXOSC2	1.11149e-09	0.293144	0.325	0.12	1.72137e-05	2	EXOSC2
CNTROB	1.2196e-09	0.497754	0.547	0.297	1.88879e-05	2	CNTROB
GMPS	1.22532e-09	0.528274	0.692	0.459	1.89766e-05	2	GMPS
TEX30	1.24072e-09	0.495475	0.598	0.347	1.9215e-05	2	TEX30
POLD1	1.25401e-09	0.337161	0.402	0.174	1.94209e-05	2	POLD1
RPA1	1.2675e-09	0.514735	0.692	0.484	1.96298e-05	2	RPA1
HCFC1	1.3203e-09	0.411267	0.974	0.941	2.04475e-05	2	HCFC1
TMEM106C	1.40657e-09	0.56658	0.718	0.515	2.17835e-05	2	TMEM106C
LSM4	1.41928e-09	0.494229	0.949	0.871	2.19803e-05	2	LSM4
TNFAIP8L1	1.43934e-09	0.591688	0.564	0.33	2.2291e-05	2	TNFAIP8L1
AGPAT5	1.61567e-09	0.491006	0.607	0.344	2.50218e-05	2	AGPAT5
BOLA3	1.643e-09	0.482474	0.821	0.605	2.54452e-05	2	BOLA3
GRK6	1.64554e-09	0.430514	0.615	0.363	2.54845e-05	2	GRK6
NUDT21	1.77443e-09	0.508029	0.838	0.691	2.74807e-05	2	NUDT21
SMTN	1.83539e-09	0.406967	0.462	0.228	2.84246e-05	2	SMTN
SRSF1	1.93793e-09	0.414165	0.949	0.933	3.00127e-05	2	SRSF1
UBE2I	2.11782e-09	0.336139	1	0.979	3.27986e-05	2	UBE2I
RPL22L11	2.15482e-09	0.481316	0.983	0.922	3.33717e-05	2	RPL22L1
SNRPA1	2.23282e-09	0.44412	0.915	0.722	3.45796e-05	2	SNRPA1
ERI1	2.28776e-09	0.38198	0.444	0.21	3.54306e-05	2	ERI1
IPO9	2.62374e-09	0.415892	0.94	0.866	4.06339e-05	2	IPO9
RANGAP11	2.65811e-09	0.503912	0.906	0.772	4.11662e-05	2	RANGAP1
RBBP4	2.80303e-09	0.438988	0.863	0.697	4.34105e-05	2	RBBP4
ALG8	3.45195e-09	0.531784	0.821	0.642	5.34603e-05	2	ALG8
NOLC1	3.83726e-09	0.63955	0.966	0.931	5.94276e-05	2	NOLC1
DCLRE1A	4.33669e-09	0.25553	0.265	0.091	6.71624e-05	2	DCLRE1A
PNRC2	4.34952e-09	0.467497	0.872	0.725	6.7361e-05	2	PNRC2
IKBIP	4.56387e-09	0.378672	0.897	0.659	7.06806e-05	2	IKBIP
CCT5	4.59893e-09	0.383152	1	0.986	7.12237e-05	2	CCT5
RNF26	4.69887e-09	0.483489	0.479	0.259	7.27715e-05	2	RNF26
NIF3L1	4.91278e-09	0.367909	0.607	0.339	7.60842e-05	2	NIF3L1
BAG2	5.17428e-09	0.478056	0.641	0.399	8.01341e-05	2	BAG2
TXNDC12	5.34044e-09	0.422986	0.991	0.921	8.27074e-05	2	TXNDC12
CBS	5.71388e-09	0.520656	0.829	0.614	8.84908e-05	2	CBS
ERH	5.82305e-09	0.37129	1	0.968	9.01816e-05	2	ERH
SF1	6.72323e-09	0.345095	1	0.983	0.000104123	2	SF1
HMGB3	6.82637e-09	0.416333	0.53	0.291	0.00010572	2	HMGB3
XRCC5	7.22538e-09	0.399797	1	0.994	0.0001119	2	XRCC5
ZDHHC6	7.43686e-09	0.510166	0.675	0.421	0.000115175	2	ZDHHC6
PSMD14	7.66091e-09	0.435653	0.915	0.798	0.000118645	2	PSMD14
NDUFB6	8.11952e-09	0.353547	0.974	0.963	0.000125747	2	NDUFB6
HMGN1	8.25986e-09	0.317564	1	0.999	0.00012792	2	HMGN1
HNRNPH3	8.73603e-09	0.430982	0.949	0.823	0.000135295	2	HNRNPH3
ATP1B3	9.49052e-09	0.477021	0.991	0.967	0.00014698	2	ATP1B3
VANGL1	9.50389e-09	0.479207	0.598	0.366	0.000147187	2	VANGL1
RPA3	9.84328e-09	0.330067	0.368	0.158	0.000152443	2	RPA3
FAM161A	9.95502e-09	0.381616	0.316	0.128	0.000154173	2	FAM161A
POLR2D	1.16554e-08	0.353012	0.59	0.332	0.000180507	2	POLR2D
KIAA1279	1.30767e-08	0.437392	0.615	0.356	0.000202519	2	KIAA1279
VDAC3	1.33313e-08	0.53513	0.838	0.703	0.000206462	2	VDAC3
PPT1	1.40287e-08	0.466436	0.889	0.748	0.000217262	2	PPT1
CISD2	1.51747e-08	0.403289	0.966	0.924	0.000235011	2	CISD2
NSL1	1.82772e-08	0.387317	0.701	0.445	0.000283059	2	NSL1
PIH1D1	1.9173e-08	0.407187	0.829	0.647	0.000296932	2	PIH1D1
ORC3	2.03182e-08	0.506953	0.581	0.35	0.000314668	2	ORC3
CEP85	2.07965e-08	0.332516	0.393	0.183	0.000322075	2	CEP85
CACYBP	2.19996e-08	0.525578	0.786	0.66	0.000340708	2	CACYBP
PPAT	2.23034e-08	0.549085	0.581	0.361	0.000345413	2	PPAT
PCNT	2.34446e-08	0.518249	0.598	0.384	0.000363087	2	PCNT
RAD51C	2.3473e-08	0.476253	0.701	0.497	0.000363526	2	RAD51C
TOMM40	2.35189e-08	0.436061	0.897	0.77	0.000364238	2	TOMM40
FARSB	2.53324e-08	0.492463	0.795	0.596	0.000392322	2	FARSB
SAP30	2.57204e-08	0.294782	0.256	0.093	0.000398333	2	SAP30
CDC23	2.68041e-08	0.454865	0.812	0.645	0.000415116	2	CDC23
YBX1	2.74684e-08	0.296445	1	1	0.000425403	2	YBX1
HINT1	2.76387e-08	0.317804	1	1	0.00042804	2	HINT1
CEP78	2.88239e-08	0.3286	0.385	0.176	0.000446396	2	CEP78
ABCE1	3.3599e-08	0.48011	0.915	0.824	0.000520347	2	ABCE1
DCP2	3.50027e-08	0.428256	0.726	0.537	0.000542087	2	DCP2
ILF3	3.73484e-08	0.428719	0.983	0.981	0.000578414	2	ILF3
RBM14	3.8513e-08	0.400398	0.504	0.278	0.000596451	2	RBM14
CA9	3.99549e-08	0.764891	0.256	0.094	0.000618782	2	CA9
MCMBP	4.10346e-08	0.508425	0.581	0.385	0.000635503	2	MCMBP
POLD2	4.18656e-08	0.440191	0.598	0.378	0.000648373	2	POLD2
NES1	4.41309e-08	0.439096	0.564	0.312	0.000683456	2	NES
HAUS7	4.54713e-08	0.260363	0.256	0.094	0.000704214	2	HAUS7
RELT	4.68632e-08	0.327479	0.316	0.133	0.00072577	2	RELT
SLC38A1	4.81199e-08	0.393892	1	0.953	0.000745233	2	SLC38A1
WBP11	4.91726e-08	0.415365	0.889	0.714	0.000761536	2	WBP11
RAB23	5.05728e-08	0.419237	0.47	0.259	0.000783221	2	RAB23
CYB5B	5.08324e-08	0.417896	0.889	0.763	0.000787242	2	CYB5B
ARNTL2	5.28343e-08	0.435895	0.547	0.323	0.000818245	2	ARNTL2
BHMT	5.54224e-08	0.316989	0.265	0.097	0.000858327	2	BHMT
SPATA5	5.55677e-08	0.254932	0.316	0.128	0.000860577	2	SPATA5
MRE11A	5.59061e-08	0.373138	0.573	0.334	0.000865818	2	MRE11A
NUP205	5.78186e-08	0.350293	0.453	0.23	0.000895437	2	NUP205
SAE1	6.22433e-08	0.395653	0.607	0.363	0.000963962	2	SAE1
AIDA	7.10396e-08	0.409524	0.889	0.79	0.00110019	2	AIDA
EXOSC9	7.31643e-08	0.280482	0.368	0.164	0.0011331	2	EXOSC9
ARL6IP6	7.66021e-08	0.288359	0.35	0.157	0.00118634	2	ARL6IP6
PFAS	7.68819e-08	0.321418	0.41	0.204	0.00119067	2	PFAS
KIAA0586	7.96121e-08	0.360905	0.427	0.217	0.00123295	2	KIAA0586
TUBB4B	7.99508e-08	0.318691	0.359	0.16	0.0012382	2	TUBB4B
CEP76	8.30518e-08	0.27502	0.282	0.113	0.00128622	2	CEP76
PATL1	8.60694e-08	0.481684	0.863	0.79	0.00133296	2	PATL1
HLTF	8.6956e-08	0.42733	0.547	0.321	0.00134669	2	HLTF
PTGES3	9.68474e-08	0.299038	1	0.997	0.00149988	2	PTGES3
SLC25A28	1.02312e-07	0.333792	0.53	0.296	0.00158451	2	SLC25A28
TIFA	1.13928e-07	0.423813	0.632	0.393	0.0017644	2	TIFA
FANCL	1.15815e-07	0.340739	0.41	0.2	0.00179362	2	FANCL
NUP153	1.18785e-07	0.478318	0.632	0.418	0.00183963	2	NUP153
POLR3K	1.23407e-07	0.481887	0.581	0.359	0.00191121	2	POLR3K
AK2	1.26169e-07	0.349189	0.983	0.912	0.00195398	2	AK2
MRPL18	1.2715e-07	0.308784	0.658	0.391	0.00196917	2	MRPL18
NUP107	1.34582e-07	0.298626	0.419	0.206	0.00208428	2	NUP107
HSPA14	1.41759e-07	0.365727	0.65	0.402	0.00219542	2	HSPA14
DCLRE1B	1.47814e-07	0.257393	0.316	0.134	0.0022892	2	DCLRE1B
UTP18	1.54864e-07	0.385493	0.675	0.473	0.00239837	2	UTP18
FKBP3	1.55135e-07	0.331715	1	0.98	0.00240258	2	FKBP3
HNRNPA3	1.58002e-07	0.368139	0.983	0.925	0.00244698	2	HNRNPA3
IGF2BP1	1.69417e-07	0.34017	0.932	0.853	0.00262377	2	IGF2BP1
GPD2	1.7248e-07	0.312321	0.479	0.249	0.0026712	2	GPD2
SNRPA	1.82165e-07	0.343054	0.462	0.252	0.00282119	2	SNRPA
H2AFY	1.90926e-07	0.338829	0.991	0.983	0.00295687	2	H2AFY
EIF4EBP1	1.92577e-07	0.411794	0.684	0.466	0.00298245	2	EIF4EBP1
TUSC3	2.14789e-07	0.476116	0.35	0.161	0.00332644	2	TUSC3
PSMC3	2.25103e-07	0.387742	0.778	0.559	0.00348618	2	PSMC3
GSTCD	2.30047e-07	0.342452	0.444	0.243	0.00356274	2	GSTCD
NUP54	2.33404e-07	0.356029	0.504	0.279	0.00361472	2	NUP54
HSP90B1	2.67572e-07	0.636064	0.991	0.98	0.00414388	2	HSP90B1
PAPD7	2.9947e-07	0.366128	0.496	0.277	0.0046379	2	PAPD7
RPP30	3.01745e-07	0.366914	0.47	0.267	0.00467312	2	RPP30
SMC6	3.0718e-07	0.473714	0.744	0.571	0.0047573	2	SMC6
CDK4	3.12614e-07	0.430518	0.991	0.93	0.00484145	2	CDK4
C9orf142	3.23804e-07	0.320801	0.444	0.236	0.00501475	2	C9orf142
TMEM70	3.33581e-07	0.357041	0.983	0.946	0.00516617	2	TMEM70
ALYREF	3.38168e-07	0.337852	0.444	0.239	0.0052372	2	ALYREF
HSD17B12	3.42649e-07	0.394248	0.906	0.795	0.0053066	2	HSD17B12
AP1S2	3.53866e-07	0.307742	0.496	0.272	0.00548032	2	AP1S2
CTPS1	3.61074e-07	0.566614	0.709	0.533	0.00559195	2	CTPS1
VBP1	3.87939e-07	0.371105	0.872	0.729	0.00600801	2	VBP1
RTN3	3.95487e-07	0.421335	0.915	0.869	0.00612491	2	RTN3
CPSF7	3.98614e-07	0.314612	0.966	0.928	0.00617333	2	CPSF7
KPNB1	3.99139e-07	0.400711	0.991	0.966	0.00618147	2	KPNB1
BTG3	4.19706e-07	0.494924	0.846	0.75	0.00649998	2	BTG3
CCT21	4.37596e-07	0.364212	1	0.991	0.00677705	2	CCT2
RIF1	4.54143e-07	0.421601	0.803	0.666	0.00703331	2	RIF1
CNIH1	5.00625e-07	0.361638	0.966	0.91	0.00775318	2	CNIH1
UNG	5.32135e-07	0.802963	0.59	0.453	0.00824117	2	UNG
COMMD4	5.48014e-07	0.357262	0.547	0.337	0.00848709	2	COMMD4
SLC4A4	5.5238e-07	0.373456	0.504	0.295	0.00855471	2	SLC4A4
MDH1	5.57843e-07	0.302412	0.915	0.839	0.00863932	2	MDH1
RHEB	5.82316e-07	0.390344	0.991	0.954	0.00901832	2	RHEB
RFC1	5.91126e-07	0.392729	0.991	0.933	0.00915477	2	RFC1
PPM1G	6.07898e-07	0.474527	0.983	0.963	0.00941452	2	PPM1G
SLC7A11	6.21285e-07	0.389904	0.744	0.511	0.00962185	2	SLC7A1
MRPL37	6.3976e-07	0.354774	0.829	0.649	0.00990797	2	MRPL37
CALM1	6.54986e-07	0.28855	0.991	0.97	0.0101438	2	CALM1
FAM122B	6.67774e-07	0.463254	0.513	0.327	0.0103418	2	FAM122B
GOT1	7.00241e-07	0.4676	0.778	0.605	0.0108446	2	GOT1
IMMT	7.29177e-07	0.371544	0.915	0.791	0.0112928	2	IMMT
SF3B3	7.41651e-07	0.355348	0.932	0.86	0.0114859	2	SF3B3
CEP571	7.53035e-07	0.424643	0.812	0.64	0.0116623	2	CEP57
PTDSS1	7.72349e-07	0.40005	0.966	0.964	0.0119614	2	PTDSS1
TNPO2	7.84699e-07	0.313896	0.915	0.792	0.0121526	2	TNPO2
PDE3B	8.85053e-07	0.430094	0.641	0.424	0.0137068	2	PDE3B
OSBPL8	8.94652e-07	0.360275	0.846	0.697	0.0138555	2	OSBPL8
ITGB1BP1	9.1605e-07	0.39339	0.897	0.792	0.0141869	2	ITGB1BP1
SAP130	9.36631e-07	0.353426	0.607	0.398	0.0145056	2	SAP130
SMAGP	9.66015e-07	0.37803	0.487	0.291	0.0149607	2	SMAGP
UBE2D2	9.92143e-07	0.329779	1	0.978	0.0153653	2	UBE2D2
RUVBL2	1.04425e-06	0.409764	0.786	0.586	0.0161723	2	RUVBL2
TDP1	1.0544e-06	0.363232	0.513	0.311	0.0163295	2	TDP1
OIP5-AS1	1.07242e-06	0.256847	0.35	0.166	0.0166085	2	OIP5-AS1
KYNU	1.18438e-06	0.378807	0.744	0.555	0.0183425	2	KYNU
TMEM237	1.21074e-06	0.306064	0.513	0.304	0.0187507	2	TMEM237
NUDCD2	1.23234e-06	0.400708	0.598	0.403	0.0190853	2	NUDCD2
KHDRBS1	1.23979e-06	0.299259	0.991	0.984	0.0192006	2	KHDRBS1
CCDC167	1.24556e-06	0.320759	0.59	0.373	0.0192901	2	CCDC167
DNAJC8	1.27231e-06	0.308175	0.991	0.982	0.0197043	2	DNAJC8
CDC27	1.28499e-06	0.449357	0.838	0.697	0.0199006	2	CDC27
SNRPG	1.32285e-06	0.361061	1	0.981	0.020487	2	SNRPG
PGM2	1.42561e-06	0.46582	0.598	0.404	0.0220785	2	PGM2
FGFR4	1.46359e-06	0.394755	0.735	0.555	0.0226666	2	FGFR4
NUP155	1.53908e-06	0.333095	0.436	0.243	0.0238357	2	NUP155
SOAT1	1.60794e-06	0.381564	0.607	0.398	0.0249022	2	SOAT1
PI4K2B	1.64559e-06	0.411355	0.59	0.409	0.0254853	2	PI4K2B
PSMB2	1.67011e-06	0.310922	0.974	0.962	0.0258649	2	PSMB2
TAF15	1.81125e-06	0.371311	0.821	0.669	0.0280509	2	TAF15
MTFP1	1.82661e-06	0.348225	0.402	0.222	0.0282887	2	MTFP1
QSER1	1.86892e-06	0.449298	0.829	0.741	0.028944	2	QSER1
BAZ1B	1.91695e-06	0.37038	0.812	0.606	0.0296878	2	BAZ1B
TUBB61	1.97685e-06	0.478769	0.855	0.716	0.0306154	2	TUBB6
GLA	2.05626e-06	0.340646	0.504	0.301	0.0318453	2	GLA
ILF2	2.38786e-06	0.319022	0.974	0.941	0.0369809	2	ILF2
UCHL5	2.40341e-06	0.360601	0.718	0.51	0.0372216	2	UCHL5
DDX10	2.43536e-06	0.345606	0.769	0.576	0.0377164	2	DDX10
SLC1A5	2.58128e-06	0.293621	0.462	0.253	0.0399763	2	SLC1A5
HNRNPA0	2.76511e-06	0.330223	0.974	0.944	0.0428233	2	HNRNPA0
CHCHD2	2.79133e-06	0.267079	1	1	0.0432294	2	CHCHD2
COX17	2.86544e-06	0.37053	0.923	0.906	0.0443771	2	COX17
MAPK1IP1L	2.86911e-06	0.346674	0.991	0.978	0.0444339	2	MAPK1IP1L
EWSR1	2.95352e-06	0.256242	0.991	0.987	0.0457411	2	EWSR1
MPZL2	3.03051e-06	0.415981	0.65	0.49	0.0469335	2	MPZL2
BLOC1S1	3.06916e-06	0.364991	0.803	0.695	0.0475321	2	BLOC1S1
ZC3H4	3.08011e-06	0.29864	0.872	0.679	0.0477016	2	ZC3H4
LYAR	3.25002e-06	0.346252	0.444	0.253	0.050333	2	LYAR
MANF	3.29849e-06	0.388091	0.872	0.8	0.0510837	2	MANF
USP10	3.43934e-06	0.305433	0.932	0.826	0.053265	2	USP10
SHMT1	3.53249e-06	0.323066	0.462	0.261	0.0547076	2	SHMT1
HMGXB4	3.76289e-06	0.379069	0.667	0.449	0.0582759	2	HMGXB4
SFR1	3.7832e-06	0.256537	0.325	0.159	0.0585904	2	SFR1
PSPC1	3.83674e-06	0.346941	0.838	0.801	0.0594196	2	PSPC1
DERA	3.98877e-06	0.367334	0.829	0.674	0.0617741	2	DERA
C9orf64	3.99527e-06	0.32932	0.47	0.282	0.0618747	2	C9orf64
VCL1	4.01486e-06	0.321226	0.966	0.882	0.0621781	2	VCL
ARF6	4.03921e-06	0.258465	1	0.99	0.0625552	2	ARF6
HAUS1	4.12404e-06	0.277768	0.359	0.188	0.0638691	2	HAUS1
PA2G4	4.161e-06	0.380369	0.821	0.731	0.0644414	2	PA2G4
MRPL51	4.25167e-06	0.391524	0.897	0.773	0.0658456	2	MRPL51
SLC25A5	4.38861e-06	0.288268	1	0.997	0.0679663	2	SLC25A5
BRD8	4.51998e-06	0.45284	0.778	0.684	0.0700009	2	BRD8
FBLN1	4.57043e-06	0.305973	0.991	0.974	0.0707823	2	FBLN1
C19orf43	4.61275e-06	0.280542	0.991	0.974	0.0714376	2	C19orf43
PGAM1	4.85736e-06	0.464198	0.949	0.919	0.075226	2	PGAM1
DPY30	4.94109e-06	0.290863	0.932	0.824	0.0765226	2	DPY30
ATL3	5.14743e-06	0.333355	0.829	0.665	0.0797182	2	ATL3
TIMM23	5.20121e-06	0.30982	0.991	0.938	0.0805512	2	TIMM23
HSPB11	5.23106e-06	0.449096	0.632	0.47	0.0810134	2	HSPB11
XRCC6	5.30021e-06	0.26821	0.983	0.972	0.0820843	2	XRCC6
ENO2	5.43865e-06	0.341009	0.359	0.191	0.0842283	2	ENO2
GAPDH	5.4431e-06	0.443751	1	1	0.0842973	2	GAPDH
NT5DC2	5.58628e-06	0.66723	0.521	0.353	0.0865147	2	NT5DC2
SNRNP25	6.07694e-06	0.359937	0.402	0.232	0.0941136	2	SNRNP25
MSI1	6.24682e-06	0.276497	0.504	0.299	0.0967446	2	MSI1
IMPA2	6.27217e-06	0.421211	0.803	0.657	0.097137	2	IMPA2
EIF4A3	6.378e-06	0.338441	0.838	0.708	0.0987761	2	EIF4A3
YWHAQ	6.60695e-06	0.250414	0.991	1	0.102322	2	YWHAQ
NPAT	6.63289e-06	0.332478	0.496	0.31	0.102724	2	NPAT
POU2F1	6.72161e-06	0.360606	0.641	0.457	0.104098	2	POU2F1
FAM136A	7.06468e-06	0.366757	0.795	0.656	0.109411	2	FAM136A
FKBP5	7.13326e-06	0.330558	0.897	0.721	0.110473	2	FKBP5
PGK11	7.14471e-06	0.317871	1	0.997	0.11065	2	PGK1
VDAC1	7.41078e-06	0.276155	1	1	0.114771	2	VDAC1
ASPH	7.41944e-06	0.370243	0.966	0.964	0.114905	2	ASPH
TTL	7.68903e-06	0.430813	0.735	0.591	0.11908	2	TTL
ALDOA	7.78546e-06	0.457472	0.897	0.831	0.120573	2	ALDOA
CNOT1	8.56032e-06	0.353469	0.872	0.774	0.132574	2	CNOT1
MPHOSPH6	8.9532e-06	0.283753	0.906	0.769	0.138658	2	MPHOSPH6
HNRNPR	8.95467e-06	0.290416	0.983	0.872	0.138681	2	HNRNPR
HNRNPH1	9.32077e-06	0.317774	1	0.986	0.144351	2	HNRNPH1
DDX23	9.44527e-06	0.325458	0.88	0.835	0.146279	2	DDX23
CALM3	9.76503e-06	0.365355	0.872	0.875	0.151231	2	CALM3
CNIH4	9.91203e-06	0.323091	0.94	0.838	0.153508	2	CNIH4
UBE2N	1.0774e-05	0.378246	0.829	0.716	0.166857	2	UBE2N
SLC12A21	1.12182e-05	0.406822	0.915	0.88	0.173736	2	SLC12A2
EEFSEC	1.14198e-05	0.317807	0.444	0.264	0.176858	2	EEFSEC
MRPL14	1.18176e-05	0.263789	0.983	0.971	0.183019	2	MRPL14
TAGLN1	1.20412e-05	0.526253	0.564	0.373	0.186483	2	TAGLN
ISCA2	1.20535e-05	0.347245	0.735	0.615	0.186673	2	ISCA2
POLR2L	1.23335e-05	0.254567	0.983	0.982	0.191009	2	POLR2L
PRELID2	1.25563e-05	0.286433	0.513	0.313	0.19446	2	PRELID2
CCT4	1.25941e-05	0.370462	0.957	0.978	0.195044	2	CCT4
NDUFA12	1.26167e-05	0.301469	0.966	0.919	0.195395	2	NDUFA12
SCARA3	1.26258e-05	0.35095	0.513	0.316	0.195535	2	SCARA3
LOXL21	1.28396e-05	0.484437	0.427	0.248	0.198847	2	LOXL2
CA12	1.28677e-05	0.320122	0.658	0.454	0.199282	2	CA12
ACTN11	1.29157e-05	0.373638	1	0.998	0.200025	2	ACTN1
DDX46	1.32515e-05	0.371413	0.838	0.741	0.205226	2	DDX46
PPP1CC	1.41235e-05	0.284682	0.957	0.959	0.21873	2	PPP1CC
AP2S1	1.45028e-05	0.328155	0.983	0.989	0.224606	2	AP2S1
SVIP	1.45683e-05	0.318544	0.462	0.279	0.225619	2	SVIP
CPSF3	1.5261e-05	0.346554	0.744	0.591	0.236347	2	CPSF3
ZNF706	1.56003e-05	0.354408	0.949	0.959	0.241603	2	ZNF706
PDE6D	1.56735e-05	0.364198	0.632	0.453	0.242736	2	PDE6D
COQ2	1.63092e-05	0.257882	0.564	0.359	0.252581	2	COQ2
TAF6	1.69699e-05	0.352957	0.778	0.705	0.262813	2	TAF6
EED	1.72315e-05	0.352341	0.427	0.258	0.266864	2	EED
PRPS1	1.75847e-05	0.27607	0.538	0.341	0.272335	2	PRPS1
C2CD5	1.77018e-05	0.365848	0.59	0.424	0.274147	2	C2CD5
RNF168	1.79935e-05	0.316134	0.419	0.247	0.278666	2	RNF168
RBX1	1.87793e-05	0.256649	0.991	0.984	0.290835	2	RBX1
TUBGCP3	1.91643e-05	0.296781	0.513	0.322	0.296797	2	TUBGCP3
TBC1D4	1.92085e-05	0.387887	0.735	0.601	0.297481	2	TBC1D4
GTPBP3	1.95265e-05	0.317483	0.47	0.302	0.302407	2	GTPBP3
NUDC	1.99293e-05	0.332059	0.94	0.907	0.308645	2	NUDC
APEX2	2.01952e-05	0.33936	0.667	0.478	0.312764	2	APEX2
TMEM14B	2.04133e-05	0.36672	0.812	0.667	0.316141	2	TMEM14B
NIPA2	2.13599e-05	0.36374	0.906	0.871	0.3308	2	NIPA2
ENOSF1	2.14245e-05	0.329214	0.581	0.402	0.331801	2	ENOSF1
MESDC1	2.15342e-05	0.305195	0.479	0.298	0.3335	2	MESDC1
KDELC1	2.20838e-05	0.329546	0.821	0.635	0.342012	2	KDELC1
CIRH1A	2.23168e-05	0.403099	0.838	0.773	0.34562	2	CIRH1A
METTL10	2.26377e-05	0.326551	0.393	0.234	0.35059	2	METTL10
CTSC	2.28978e-05	0.340508	0.923	0.875	0.354618	2	CTSC
EPB41L2	2.31972e-05	0.2635	0.94	0.878	0.359255	2	EPB41L2
UBXN8	2.32604e-05	0.291451	0.496	0.303	0.360233	2	UBXN8
SOGA1	2.38978e-05	0.456124	0.624	0.463	0.370105	2	SOGA1
SS18	2.49213e-05	0.362859	0.915	0.798	0.385956	2	SS18
SNX10	2.5216e-05	0.324304	0.872	0.729	0.39052	2	SNX10
PHB	2.53371e-05	0.268963	0.974	0.94	0.392396	2	PHB
NUPL1	2.53611e-05	0.298416	0.581	0.38	0.392768	2	NUPL1
AAAS	2.54165e-05	0.277593	0.821	0.624	0.393626	2	AAAS
NUP93	2.57246e-05	0.345721	0.479	0.313	0.398397	2	NUP93
PIK3AP1	2.62382e-05	0.292551	0.47	0.282	0.406352	2	PIK3AP1
DDAH1	2.63461e-05	0.397083	0.803	0.742	0.408022	2	DDAH1
COLEC12	2.66274e-05	0.313824	0.479	0.296	0.412378	2	COLEC12
ID3	2.67475e-05	0.586282	0.692	0.506	0.414239	2	ID3
ARHGEF40	2.79879e-05	0.349542	0.735	0.567	0.433448	2	ARHGEF40
SLC25A40	2.79915e-05	0.268738	0.41	0.237	0.433504	2	SLC25A40
CLTC	2.8018e-05	0.265378	1	1	0.433914	2	CLTC
RAD1	2.80507e-05	0.375432	0.444	0.284	0.434421	2	RAD1
SLC2A1	2.81799e-05	0.292993	0.547	0.366	0.436423	2	SLC2A1
TCERG1	2.88617e-05	0.307742	0.957	0.855	0.446981	2	TCERG1
WDR90	2.94362e-05	0.254887	0.436	0.251	0.455878	2	WDR90
ELP5	2.96766e-05	0.314903	0.581	0.403	0.459602	2	ELP5
SUMO3	3.243e-05	0.294564	0.932	0.909	0.502243	2	SUMO3
MRPL49	3.30381e-05	0.317966	0.897	0.81	0.51166	2	MRPL49
SETD8	3.30841e-05	0.305663	0.556	0.373	0.512373	2	SETD8
MRPL39	3.34107e-05	0.327765	0.607	0.427	0.517431	2	MRPL39
CFL11	3.53225e-05	0.303227	1	1	0.54704	2	CFL1
RELN	3.54662e-05	0.458915	0.974	0.941	0.549266	2	RELN
TCP1	3.58739e-05	0.355466	0.821	0.729	0.555579	2	TCP1
DKK1	3.6568e-05	0.266659	0.598	0.404	0.566329	2	DKK1
PLOD21	3.74371e-05	0.339438	0.974	0.957	0.579788	2	PLOD2
FTSJ2	3.76301e-05	0.296429	0.538	0.353	0.582778	2	FTSJ2
SEH1L	3.95695e-05	0.322432	0.624	0.443	0.612813	2	SEH1L
PAQR8	3.96149e-05	0.382654	0.923	0.832	0.613516	2	PAQR8
SAC3D1	4.02323e-05	0.378443	0.581	0.422	0.623078	2	SAC3D1
SLC25A13	4.13392e-05	0.266146	0.906	0.873	0.640221	2	SLC25A13
BLMH	4.15023e-05	0.353355	0.667	0.503	0.642747	2	BLMH
ASRGL1	4.22971e-05	0.258479	0.316	0.168	0.655054	2	ASRGL1
ERO1L	4.24876e-05	0.337112	0.923	0.925	0.658005	2	ERO1L
CXXC1	4.32649e-05	0.312132	0.692	0.522	0.670044	2	CXXC1
SNRNP48	4.69567e-05	0.29384	0.538	0.351	0.727218	2	SNRNP48
PSMD1	4.9113e-05	0.328459	0.923	0.922	0.760614	2	PSMD1
SLBP	5.02211e-05	0.538125	0.641	0.547	0.777774	2	SLBP
NDE1	5.08916e-05	0.260891	0.282	0.145	0.788158	2	NDE1
MSH6	5.10715e-05	0.413761	0.479	0.31	0.790944	2	MSH6
COL2A1	5.23279e-05	0.446923	0.59	0.411	0.810403	2	COL2A1
CDKN1B	5.29402e-05	0.380573	0.615	0.459	0.819885	2	CDKN1B
MEA1	5.61889e-05	0.331522	0.761	0.678	0.870198	2	MEA1
ILVBL	5.65748e-05	0.308194	0.667	0.504	0.876174	2	ILVBL
SUN2	5.66109e-05	0.364457	0.915	0.868	0.876733	2	SUN2
GEMIN4	5.69332e-05	0.250305	0.316	0.172	0.881725	2	GEMIN4
ANKRD40	5.84367e-05	0.324026	0.872	0.791	0.905009	2	ANKRD40
USP39	5.86081e-05	0.289849	0.726	0.578	0.907664	2	USP39
ZNF395	6.2788e-05	0.399161	0.803	0.697	0.972399	2	ZNF395
POLE4	6.8106e-05	0.259359	0.59	0.401	1	2	POLE4
CLDND1	7.01029e-05	0.343534	0.889	0.822	1	2	CLDND1
HNRNPF	7.47113e-05	0.273018	0.991	0.991	1	2	HNRNPF
NAPG	7.51659e-05	0.288271	0.821	0.686	1	2	NAPG
NUP43	7.54045e-05	0.276337	0.487	0.316	1	2	NUP43
MAGOHB	7.7625e-05	0.301507	0.333	0.192	1	2	MAGOHB
ARHGAP19	7.98284e-05	0.275853	0.256	0.128	1	2	ARHGAP19
MTHFD1L1	8.00337e-05	0.380718	0.718	0.572	1	2	MTHFD1L
HSPH1	8.13899e-05	0.344044	0.906	0.859	1	2	HSPH1
GPR137C	8.16011e-05	0.298123	0.291	0.159	1	2	GPR137C
IDI1	8.2328e-05	0.282768	0.803	0.608	1	2	IDI1
TPM41	8.39027e-05	0.310156	1	0.996	1	2	TPM4
DPYSL2	8.52351e-05	0.329452	0.709	0.579	1	2	DPYSL2
ANKRD9	8.96413e-05	0.29827	0.581	0.409	1	2	ANKRD9
C1GALT1	8.97386e-05	0.26515	0.65	0.451	1	2	C1GALT1
PGAM5	9.22318e-05	0.304027	0.65	0.478	1	2	PGAM5
MRPL57	9.4594e-05	0.291037	0.983	0.849	1	2	MRPL57
ELP6	9.46415e-05	0.284125	0.53	0.359	1	2	ELP6
SPCS2	9.57313e-05	0.267817	0.949	0.864	1	2	SPCS2
TPGS2	9.70628e-05	0.28908	0.863	0.718	1	2	TPGS2
IFI27L1	9.71289e-05	0.294447	0.462	0.298	1	2	IFI27L1
RAB27A	9.82551e-05	0.359891	0.624	0.48	1	2	RAB27A
NAB1	9.83409e-05	0.262724	0.521	0.345	1	2	NAB1
ALDH16A1	0.000100587	0.268588	0.419	0.254	1	2	ALDH16A1
CENPC	0.000102272	0.307657	0.385	0.233	1	2	CENPC
ENOPH1	0.0001036	0.314071	0.863	0.791	1	2	ENOPH1
G3BP1	0.000106048	0.312979	0.846	0.728	1	2	G3BP1
DAXX	0.000106063	0.264756	0.521	0.35	1	2	DAXX
CYC1	0.000106728	0.297357	0.991	0.993	1	2	CYC1
ZNF207	0.000108492	0.253933	0.966	0.924	1	2	ZNF207
KDELR2	0.000113046	0.252532	0.991	0.986	1	2	KDELR2
GJC11	0.000113548	0.252455	0.402	0.239	1	2	GJC1
PFKP1	0.000119989	0.322845	0.744	0.586	1	2	PFKP
NUP85	0.000122414	0.314273	0.393	0.244	1	2	NUP85
MRPL17	0.000125291	0.290499	0.761	0.602	1	2	MRPL17
C12orf751	0.000140071	0.275519	0.957	0.928	1	2	C12orf75
NUFIP2	0.000140919	0.342883	0.915	0.855	1	2	NUFIP2
TUBGCP5	0.00014604	0.302773	0.376	0.231	1	2	TUBGCP5
SRPK1	0.00014784	0.358334	0.701	0.585	1	2	SRPK1
MKKS	0.000148537	0.283942	0.897	0.784	1	2	MKKS
CDK2AP2	0.000149432	0.265069	0.889	0.901	1	2	CDK2AP2
UMPS	0.00015084	0.290419	0.692	0.546	1	2	UMPS
SAAL1	0.000150925	0.268004	0.393	0.241	1	2	SAAL1
ING2	0.000152992	0.30285	0.496	0.339	1	2	ING2
RAVER1	0.000160478	0.317113	0.504	0.356	1	2	RAVER1
CHAMP1	0.000160687	0.347367	0.701	0.568	1	2	CHAMP1
GPI	0.000162849	0.357856	0.915	0.872	1	2	GPI
WDR54	0.000164612	0.280663	0.462	0.295	1	2	WDR54
PTER	0.000167723	0.266291	0.547	0.386	1	2	PTER
PSMD12	0.000168566	0.268842	0.615	0.453	1	2	PSMD12
GPAA1	0.000174472	0.304695	0.726	0.595	1	2	GPAA1
BANF1	0.000176222	0.279595	0.991	0.94	1	2	BANF1
MTF2	0.000188149	0.265392	0.846	0.745	1	2	MTF2
CHTOP	0.00019622	0.300934	0.838	0.71	1	2	CHTOP
PDCD10	0.000199914	0.269173	0.863	0.732	1	2	PDCD10
FAM126A	0.000204864	0.264726	0.496	0.328	1	2	FAM126A
SRRT	0.000210178	0.294248	0.923	0.901	1	2	SRRT
BNIP3	0.00021093	0.404272	1	0.99	1	2	BNIP3
NELFB	0.000213503	0.292471	0.547	0.387	1	2	NELFB
FARSA	0.000222567	0.297515	0.88	0.828	1	2	FARSA
NAA15	0.000227157	0.328204	0.752	0.612	1	2	NAA15
NETO2	0.000228208	0.343859	0.521	0.383	1	2	NETO2
NOL12	0.000237798	0.282265	0.453	0.299	1	2	NOL12
AP3M1	0.000243266	0.2702	0.915	0.841	1	2	AP3M1
TTF2	0.000243628	0.276233	0.427	0.284	1	2	TTF2
SLC29A1	0.000256204	0.303012	0.744	0.603	1	2	SLC29A1
BCAP29	0.000258159	0.291048	0.726	0.619	1	2	BCAP29
CBX2	0.00026328	0.287612	0.462	0.306	1	2	CBX2
MTHFD2	0.000275947	0.283245	0.521	0.364	1	2	MTHFD2
PHIP	0.000280309	0.288257	0.949	0.868	1	2	PHIP
EBP	0.000282157	0.322069	0.778	0.678	1	2	EBP
KCTD3	0.000284007	0.314219	0.855	0.807	1	2	KCTD3
RCC1	0.000291096	0.334222	0.393	0.244	1	2	RCC1
U2AF1	0.000296544	0.353446	0.915	0.838	1	2	U2AF1
CBX1	0.000300544	0.307782	0.889	0.783	1	2	CBX1
ELOVL5	0.000301026	0.273612	0.821	0.718	1	2	ELOVL5
ZMYM1	0.000303204	0.25439	0.308	0.176	1	2	ZMYM1
ANAPC5	0.000310635	0.270558	0.983	0.963	1	2	ANAPC5
CKAP4	0.000319116	0.309304	0.991	0.951	1	2	CKAP4
GATA4	0.000320989	0.378515	0.701	0.558	1	2	GATA4
CPNE2	0.000330445	0.271892	0.462	0.309	1	2	CPNE2
ATIC	0.000340959	0.332925	0.88	0.835	1	2	ATIC
FH	0.000341514	0.259254	0.556	0.388	1	2	FH
EIF4H	0.000350119	0.32829	1	0.996	1	2	EIF4H
SFRP51	0.000350472	0.320439	0.35	0.211	1	2	SFRP5
TRIM47	0.000354144	0.332959	0.538	0.399	1	2	TRIM47
EXOSC6	0.000358253	0.277967	0.47	0.331	1	2	EXOSC6
RNMTL1	0.000359422	0.259776	0.47	0.316	1	2	RNMTL1
PSMD11	0.000362432	0.275313	0.957	0.917	1	2	PSMD11
ARMC6	0.000365998	0.289877	0.624	0.472	1	2	ARMC6
PARP1	0.000393865	0.281293	0.983	0.949	1	2	PARP1
MAP2K11	0.000401306	0.333894	0.897	0.82	1	2	MAP2K1
TIMM50	0.000417211	0.316387	0.735	0.631	1	2	TIMM50
PIGK	0.000418454	0.300271	0.59	0.447	1	2	PIGK
PDK3	0.00041945	0.254425	0.462	0.308	1	2	PDK3
TMX4	0.000419678	0.38108	0.778	0.659	1	2	TMX4
LSM2	0.000451131	0.316924	0.709	0.578	1	2	LSM2
AMD1	0.00046587	0.265247	0.897	0.853	1	2	AMD1
SRM	0.000479975	0.389381	0.897	0.874	1	2	SRM
FABP1	0.000481305	0.384912	0.769	0.618	1	2	FABP1
STK39	0.00049905	0.317382	0.65	0.51	1	2	STK39
THEM6	0.000504417	0.390315	0.701	0.606	1	2	THEM6
TMEM165	0.0005164	0.251361	0.786	0.629	1	2	TMEM165
FAF1	0.000536987	0.275925	0.684	0.556	1	2	FAF1
SSRP1	0.000555743	0.353907	0.812	0.678	1	2	SSRP1
PGM1	0.000561287	0.265283	0.786	0.67	1	2	PGM1
STC2	0.000575348	0.297758	0.598	0.44	1	2	STC2
FAM105A	0.000575889	0.336484	0.513	0.372	1	2	FAM105A
THOC1	0.000578314	0.263403	0.444	0.311	1	2	THOC1
VKORC1L1	0.000597666	0.287917	0.564	0.403	1	2	VKORC1L1
SUPT16H	0.000601943	0.270605	0.949	0.901	1	2	SUPT16H
SMYD5	0.000602687	0.255796	0.402	0.266	1	2	SMYD5
MRPL52	0.000609303	0.263102	0.632	0.491	1	2	MRPL52
EIF2S1	0.000630071	0.289704	0.795	0.683	1	2	EIF2S1
PMS1	0.000634653	0.301166	0.65	0.518	1	2	PMS1
NLN1	0.000661067	0.292877	0.769	0.654	1	2	NLN
NAE1	0.000670366	0.271409	0.855	0.759	1	2	NAE1
MYO5C	0.000676638	0.282777	0.632	0.484	1	2	MYO5C
EXTL2	0.000687708	0.29774	0.479	0.323	1	2	EXTL2
TNPO1	0.000700909	0.259147	0.915	0.853	1	2	TNPO1
UBALD2	0.000722038	0.519362	0.812	0.76	1	2	UBALD2
ID1	0.000741177	0.428331	0.966	0.884	1	2	ID1
SYNE2	0.000743606	0.341072	0.769	0.678	1	2	SYNE2
RPF2	0.000760945	0.270346	0.564	0.424	1	2	RPF2
ARHGDIA	0.000774287	0.398391	0.795	0.667	1	2	ARHGDIA
DCTPP1	0.000790655	0.351332	0.726	0.634	1	2	DCTPP1
NOL11	0.000792129	0.271108	0.624	0.47	1	2	NOL11
ABHD3	0.000793978	0.372008	0.709	0.581	1	2	ABHD3
TPP2	0.000838866	0.266253	0.581	0.428	1	2	TPP2
REEP3	0.00093517	0.251057	0.906	0.851	1	2	REEP3
PAFAH1B3	0.000949802	0.270285	0.709	0.598	1	2	PAFAH1B3
FOPNL	0.000980658	0.264356	0.778	0.691	1	2	FOPNL
PRKACA	0.0010285	0.270812	0.735	0.617	1	2	PRKACA
SMCHD1	0.00104693	0.309544	0.65	0.552	1	2	SMCHD1
ADK	0.00107509	0.288352	0.744	0.655	1	2	ADK
RAD23A	0.00114595	0.254503	0.889	0.827	1	2	RAD23A
SLC25A33	0.00116514	0.266235	0.547	0.418	1	2	SLC25A33
CFAP20	0.00120186	0.276823	0.658	0.521	1	2	CFAP20
EXOSC10	0.00121797	0.284176	0.752	0.601	1	2	EXOSC10
SZRD1	0.00124507	0.254884	0.761	0.664	1	2	SZRD1
TAF1B	0.00124899	0.256071	0.41	0.285	1	2	TAF1B
DUSP6	0.00125025	0.412552	0.393	0.266	1	2	DUSP6
RMND5B	0.00127347	0.255856	0.47	0.34	1	2	RMND5B
FAM210A	0.00127971	0.274091	0.453	0.324	1	2	FAM210A
LIN28B	0.00130569	0.306855	0.615	0.499	1	2	LIN28B
LOX	0.00132171	0.526954	0.35	0.221	1	2	LOX
GSR	0.00132982	0.282608	0.735	0.615	1	2	GSR
ORC5	0.00134425	0.2517	0.667	0.54	1	2	ORC5
NUDT5	0.00138071	0.266967	0.752	0.644	1	2	NUDT5
CHST14	0.00139664	0.278406	0.632	0.527	1	2	CHST14
AKAP121	0.00149507	0.416629	0.641	0.509	1	2	AKAP12
GLRX3	0.0015252	0.290318	0.803	0.734	1	2	GLRX3
THOC7	0.00161712	0.357177	0.735	0.621	1	2	THOC7
ADGRL2	0.00164128	0.257843	0.778	0.748	1	2	ADGRL2
PDGFC1	0.00164821	0.358519	0.761	0.628	1	2	PDGFC
SF3A2	0.00168318	0.329452	0.675	0.593	1	2	SF3A2
SLC20A1	0.00169658	0.291852	0.496	0.365	1	2	SLC20A1
PPRC1	0.00170988	0.26276	0.419	0.287	1	2	PPRC1
APOA2	0.001722	0.276174	0.983	0.959	1	2	APOA2
MRPS34	0.0017518	0.30241	0.803	0.705	1	2	MRPS34
PHACTR4	0.00197395	0.277983	0.838	0.752	1	2	PHACTR4
LRRC37BP1	0.00201873	0.250884	0.607	0.472	1	2	LRRC37BP1
SMIM13	0.00213015	0.253691	0.59	0.457	1	2	SMIM13
GCA	0.00216844	0.273727	0.744	0.657	1	2	GCA
ADSL	0.00249452	0.304516	0.915	0.88	1	2	ADSL
VMA21	0.00260763	0.252455	0.718	0.607	1	2	VMA21
FASTKD2	0.00264225	0.252407	0.615	0.516	1	2	FASTKD2
GART	0.00270285	0.341131	0.692	0.628	1	2	GART
SNTB2	0.00277455	0.341225	0.598	0.528	1	2	SNTB2
GTPBP2	0.00292966	0.276349	0.658	0.537	1	2	GTPBP2
AFP	0.00309199	0.412826	0.991	0.976	1	2	AFP
PNPT1	0.0031806	0.272684	0.573	0.469	1	2	PNPT1
TFRC	0.00318549	0.261413	0.915	0.847	1	2	TFRC
FUBP1	0.00332732	0.323939	0.607	0.517	1	2	FUBP1
C11orf84	0.00347513	0.273797	0.684	0.566	1	2	C11orf84
IVNS1ABP	0.00358882	0.261708	0.564	0.423	1	2	IVNS1ABP
UQCC2	0.00374882	0.257705	0.667	0.609	1	2	UQCC2
TPM11	0.00377669	0.258347	1	1	1	2	TPM1
CPSF2	0.00392144	0.268924	0.521	0.408	1	2	CPSF2
SNRPF	0.00395476	0.273233	0.803	0.676	1	2	SNRPF
YWHAE	0.00425214	0.325271	0.778	0.758	1	2	YWHAE
RPL18A	0.00425728	0.261564	1	1	1	2	RPL18A
ALG5	0.00432523	0.297539	0.795	0.722	1	2	ALG5
CCDC14	0.00441124	0.315712	0.667	0.554	1	2	CCDC14
PCM11	0.00465307	0.292471	0.795	0.704	1	2	PCM1
CMC1	0.00474708	0.284632	0.547	0.454	1	2	CMC1
CP	0.00478989	0.451664	0.684	0.574	1	2	CP
RNASET2	0.00507131	0.430733	0.744	0.606	1	2	RNASET2
KATNAL1	0.00541296	0.283774	0.453	0.334	1	2	KATNAL1
40422	0.00542823	0.263058	0.778	0.732	1	2	40422
COPRS	0.00571438	0.251314	0.624	0.517	1	2	COPRS
LYZ	0.00705585	0.476037	0.564	0.454	1	2	LYZ
CALR	0.00720597	0.32381	0.983	0.984	1	2	CALR
ITPR2	0.0073178	0.285437	0.778	0.716	1	2	ITPR2
SLC25A32	0.00817355	0.318952	0.538	0.434	1	2	SLC25A32
UPF3B	0.00848478	0.270688	0.581	0.48	1	2	UPF3B
HILPDA	0.0087235	0.501421	0.487	0.358	1	2	HILPDA
ZNF165	0.0096776	0.345316	0.402	0.309	1	2	ZNF165
SLC22A7	6.57225e-76	1.40885	0.47	0.024	1.01784e-71	3	SLC22A7
HP	1.94568e-75	1.58016	0.74	0.093	3.01327e-71	3	HP
CYP8B1	1.7413e-71	1.71112	0.52	0.037	2.69675e-67	3	CYP8B1
AGXT2	1.49541e-66	1.11424	0.61	0.065	2.31595e-62	3	AGXT2
UROC1	2.3053e-65	0.931167	0.41	0.02	3.57022e-61	3	UROC1
A1BG	8.71399e-65	1.57626	0.8	0.146	1.34954e-60	3	A1BG
SYT7	7.04591e-63	1.60071	0.52	0.047	1.0912e-58	3	SYT7
SLC6A1	1.13958e-61	0.987187	0.44	0.029	1.76486e-57	3	SLC6A1
SLC13A5	7.28397e-61	1.95301	0.57	0.065	1.12807e-56	3	SLC13A5
TFR2	1.36834e-60	1.89328	0.76	0.139	2.11914e-56	3	TFR2
AGXT	9.92766e-60	2.29195	0.94	0.3	1.5375e-55	3	AGXT
APOC3	5.09383e-59	4.40587	1	0.623	7.88881e-55	3	APOC3
ITIH1	6.85926e-59	2.63644	0.99	0.415	1.06229e-54	3	ITIH1
KNG1	1.14227e-58	2.58805	1	0.556	1.76904e-54	3	KNG1
APOA5	9.91786e-58	0.974463	0.38	0.021	1.53598e-53	3	APOA5
SERPINC1	5.67001e-57	2.63811	1	0.488	8.78114e-53	3	SERPINC1
SLC51A	1.3005e-55	0.877562	0.45	0.037	2.01408e-51	3	SLC51A
ALB1	8.02232e-55	2.06965	1	1	1.24242e-50	3	ALB
G6PC	8.09732e-55	0.785425	0.35	0.018	1.25403e-50	3	G6PC
MAT1A	2.05105e-54	1.58879	0.83	0.212	3.17646e-50	3	MAT1A
SLC38A3	3.29471e-54	2.35516	0.86	0.238	5.10252e-50	3	SLC38A3
PLIN1	1.64296e-53	0.829415	0.44	0.037	2.54445e-49	3	PLIN1
ADH1A	2.22524e-53	0.6525	0.41	0.03	3.44623e-49	3	ADH1A
AHSG	3.39869e-53	3.32076	1	0.708	5.26355e-49	3	AHSG
APOA1	1.17118e-52	2.7541	1	0.782	1.81381e-48	3	APOA1
CPS11	1.68507e-52	2.30128	1	0.95	2.60967e-48	3	CPS1
PIPOX	1.97707e-52	1.09393	0.71	0.133	3.06189e-48	3	PIPOX
TF1	1.30926e-51	1.76536	1	0.991	2.02766e-47	3	TF
APOH	1.43462e-51	2.01015	1	0.935	2.2218e-47	3	APOH
RBP4	3.18029e-51	2.31098	1	0.975	4.92532e-47	3	RBP4
HMGCS21	3.04198e-50	1.90632	0.96	0.406	4.71111e-46	3	HMGCS2
PLG	3.71422e-50	2.17015	0.96	0.479	5.75221e-46	3	PLG
SERPINF21	1.75254e-49	1.93438	1	0.95	2.71417e-45	3	SERPINF2
CSF3R	2.03279e-49	1.53159	0.56	0.083	3.14818e-45	3	CSF3R
ITIH3	1.62215e-48	1.91427	0.9	0.299	2.51223e-44	3	ITIH3
SERPIND11	8.09932e-48	2.02737	1	0.871	1.25434e-43	3	SERPIND1
CLDN14	6.32882e-47	1.00299	0.6	0.101	9.80144e-43	3	CLDN14
CFHR1	1.25039e-46	0.502966	0.26	0.009	1.93648e-42	3	CFHR1
HFE2	1.67849e-46	0.967695	0.57	0.088	2.59947e-42	3	HFE2
ADH6	3.53627e-45	1.00823	0.56	0.088	5.47662e-41	3	ADH6
ALDOB	5.09279e-45	2.93802	0.98	0.732	7.8872e-41	3	ALDOB
C19orf80	1.17121e-44	0.946127	0.34	0.025	1.81385e-40	3	C19orf80
DIO1	1.29042e-44	1.59705	0.84	0.273	1.99848e-40	3	DIO1
PC	1.53414e-44	1.28172	0.73	0.189	2.37592e-40	3	PC
CFB	3.95158e-44	1.54308	1	0.955	6.11982e-40	3	CFB
APOB1	3.84049e-43	1.73407	1	0.969	5.94777e-39	3	APOB
MSMO1	7.65377e-43	2.12747	0.99	0.861	1.18534e-38	3	MSMO1
ITIH4	9.09395e-43	1.67116	0.96	0.477	1.40838e-38	3	ITIH4
ASGR1	1.61481e-42	1.48137	0.86	0.302	2.50086e-38	3	ASGR1
IGF2	4.23019e-42	2.05612	0.82	0.261	6.55129e-38	3	IGF2
FABP11	5.44004e-42	2.30693	0.99	0.602	8.42499e-38	3	FABP1
TM4SF5	1.3123e-41	1.50086	0.98	0.548	2.03236e-37	3	TM4SF5
PCOLCE	1.76523e-41	1.79532	0.72	0.204	2.73381e-37	3	PCOLCE
LEAP2	4.13289e-41	1.57476	0.84	0.285	6.40061e-37	3	LEAP2
SLC22A9	5.93092e-41	0.85449	0.6	0.113	9.18521e-37	3	SLC22A9
HAO1	7.54897e-41	0.903873	0.53	0.087	1.16911e-36	3	HAO1
LGI4	7.8647e-41	1.57693	0.55	0.1	1.21801e-36	3	LGI4
AMN	9.48711e-41	1.28113	0.81	0.262	1.46927e-36	3	AMN
TMEM176B	1.4593e-40	2.26967	0.99	0.896	2.26001e-36	3	TMEM176B
SLC10A1	1.56037e-40	1.04708	0.44	0.057	2.41654e-36	3	SLC10A1
CAPN12	1.8866e-40	0.744957	0.33	0.027	2.92178e-36	3	CAPN12
CYP2C19	2.04303e-40	1.29316	0.5	0.079	3.16404e-36	3	CYP2C19
C2	3.09868e-40	1.32212	1	0.985	4.79892e-36	3	C2
SLCO2B1	7.93208e-40	1.22571	0.87	0.315	1.22844e-35	3	SLCO2B1
CYB5A	1.54979e-39	1.1939	1	0.979	2.40015e-35	3	CYB5A
ARG1	1.56844e-39	1.3789	0.69	0.178	2.42904e-35	3	ARG1
TMEM176A	8.77719e-39	2.23186	0.99	0.838	1.35932e-34	3	TMEM176A
CHST13	1.00787e-38	1.35748	0.98	0.634	1.56089e-34	3	CHST13
SULT2A1	4.934e-38	1.44721	0.8	0.273	7.64129e-34	3	SULT2A1
ACSL1	7.53633e-38	1.55377	0.92	0.498	1.16715e-33	3	ACSL1
GLTPD2	1.147e-37	1.51272	0.96	0.558	1.77635e-33	3	GLTPD2
C2orf721	1.58031e-37	1.33383	0.94	0.496	2.44743e-33	3	C2orf72
KLF15	1.90269e-37	1.10942	0.75	0.221	2.94669e-33	3	KLF15
AKR1C4	3.21528e-37	1.5223	0.99	0.615	4.9795e-33	3	AKR1C4
SCD	4.71038e-37	1.64865	1	0.961	7.29496e-33	3	SCD
EPHX1	1.15682e-36	2.41705	0.95	0.53	1.79157e-32	3	EPHX1
AMBP1	1.30005e-36	1.05495	1	0.98	2.01339e-32	3	AMBP
AGT1	2.94524e-36	0.94099	1	0.999	4.56129e-32	3	AGT
ASS1	6.1777e-36	1.61795	0.99	0.733	9.56741e-32	3	ASS1
LIME1	2.71374e-35	0.524294	0.26	0.018	4.20277e-31	3	LIME1
F7	3.37454e-35	1.28132	0.77	0.243	5.22615e-31	3	F7
PHGDH1	3.49783e-35	1.53013	0.99	0.696	5.41709e-31	3	PHGDH
PRAP1	3.54913e-35	1.99887	0.75	0.263	5.49654e-31	3	PRAP1
SERPINA1	3.75733e-35	1.83656	1	1	5.81898e-31	3	SERPINA1
METTL7A1	4.33568e-35	1.30466	1	0.927	6.71467e-31	3	METTL7A
DHCR7	1.14396e-34	2.13446	0.93	0.579	1.77165e-30	3	DHCR7
CRYL1	1.61376e-34	1.10015	1	0.845	2.49924e-30	3	CRYL1
GPC3	3.64981e-34	1.11822	1	0.986	5.65246e-30	3	GPC3
ALDH6A1	4.58479e-34	1.49826	0.88	0.483	7.10046e-30	3	ALDH6A1
IDH1	8.21521e-34	1.22869	1	0.913	1.27229e-29	3	IDH1
PBLD	1.19339e-33	1.10824	0.94	0.527	1.8482e-29	3	PBLD
ACY3	1.75382e-33	0.915759	0.69	0.192	2.71614e-29	3	ACY3
MIR6087	1.89736e-33	2.47404	0.44	0.072	2.93844e-29	3	MIR6087
PTGR1	2.09056e-33	1.24037	1	0.918	3.23765e-29	3	PTGR1
ANG1	4.23141e-33	1.42851	1	0.853	6.55319e-29	3	ANG
DDC1	4.35008e-33	1.4829	0.91	0.491	6.73697e-29	3	DDC
FTL	7.26251e-33	1.25727	1	0.999	1.12475e-28	3	FTL
LSS	8.15283e-33	1.47689	0.89	0.449	1.26263e-28	3	LSS
FGL1	9.51998e-33	1.72487	1	0.962	1.47436e-28	3	FGL1
TDO2	1.02753e-32	1.42816	0.37	0.051	1.59134e-28	3	TDO2
FGA1	1.08622e-32	1.40809	1	0.965	1.68223e-28	3	FGA
ANPEP1	1.23739e-32	1.22786	1	0.881	1.91634e-28	3	ANPEP
PRODH2	1.92596e-32	0.574376	0.33	0.037	2.98273e-28	3	PRODH2
MTTP1	2.05931e-32	1.27678	0.97	0.747	3.18926e-28	3	MTTP
IGSF1	5.04694e-32	1.142	0.61	0.16	7.8162e-28	3	IGSF1
GAMT	5.74111e-32	1.23597	0.97	0.711	8.89126e-28	3	GAMT
PEG3	1.0103e-31	1.48289	0.96	0.684	1.56464e-27	3	PEG3
INSIG1	1.83062e-31	0.928298	0.64	0.168	2.83508e-27	3	INSIG1
SPP2	2.10168e-31	1.39431	0.69	0.212	3.25487e-27	3	SPP2
CYP27A1	8.52358e-31	1.22977	0.81	0.384	1.32005e-26	3	CYP27A1
AFP1	1.00246e-30	2.49245	1	0.975	1.55252e-26	3	AFP
ANGPTL31	1.83566e-30	1.20539	1	0.875	2.84288e-26	3	ANGPTL3
TM7SF2	2.47655e-30	1.3952	0.95	0.615	3.83543e-26	3	TM7SF2
DGAT2	2.89483e-30	1.23683	0.94	0.55	4.48323e-26	3	DGAT2
HIF3A	2.94599e-30	1.21162	0.95	0.57	4.56246e-26	3	HIF3A
RNASE41	3.07511e-30	1.15046	0.99	0.712	4.76242e-26	3	RNASE4
CDHR5	3.18992e-30	0.57722	0.39	0.059	4.94023e-26	3	CDHR5
ESPN	5.00462e-30	1.03175	0.91	0.428	7.75066e-26	3	ESPN
PROZ	6.97725e-30	1.02099	0.49	0.105	1.08057e-25	3	PROZ
LDHD	7.42463e-30	0.651821	0.44	0.081	1.14985e-25	3	LDHD
CYP51A1	1.08504e-29	1.26159	0.97	0.781	1.68041e-25	3	CYP51A1
PCK1	1.16815e-29	0.696694	0.26	0.024	1.80912e-25	3	PCK1
CYP3A71	1.23061e-29	1.67143	0.98	0.851	1.90585e-25	3	CYP3A7
DBI1	1.25753e-29	0.898152	1	0.994	1.94754e-25	3	DBI
SERPING1	1.62398e-29	0.897972	1	0.972	2.51506e-25	3	SERPING1
F2	4.41809e-29	1.18406	1	0.912	6.8423e-25	3	F2
DUSP91	7.36308e-29	1.08691	1	0.938	1.14032e-24	3	DUSP9
DCDC5	8.37338e-29	0.522773	0.4	0.066	1.29679e-24	3	DCDC5
SERPINA6	2.47351e-28	1.20802	0.99	0.786	3.83073e-24	3	SERPINA6
FTCD1	3.95527e-28	1.17639	0.88	0.546	6.12553e-24	3	FTCD
SLC39A5	5.18533e-28	0.81623	0.53	0.132	8.03052e-24	3	SLC39A5
LBP	5.9943e-28	1.49696	0.86	0.422	9.28338e-24	3	LBP
SQLE	9.9203e-28	1.15821	0.76	0.329	1.53636e-23	3	SQLE
CPN2	1.0186e-27	0.965621	0.68	0.223	1.5775e-23	3	CPN2
CYP4A11	1.32186e-27	1.52609	0.62	0.178	2.04716e-23	3	CYP4A11
ETNK2	2.13547e-27	0.86584	0.64	0.206	3.3072e-23	3	ETNK2
EBP1	2.47938e-27	1.11858	0.97	0.664	3.83982e-23	3	EBP
DBH-AS11	2.5521e-27	0.651134	0.62	0.172	3.95244e-23	3	DBH-AS1
OTC	4.69266e-27	0.403592	0.27	0.03	7.26753e-23	3	OTC
VTN	5.88771e-27	1.05962	1	0.997	9.11829e-23	3	VTN
CEBPA	7.20417e-27	1.01488	0.82	0.344	1.11571e-22	3	CEBPA
F10	8.63616e-27	1.15835	0.8	0.372	1.33748e-22	3	F10
APOE	9.15605e-27	1.23741	1	0.988	1.418e-22	3	APOE
ACADSB1	9.90508e-27	1.18629	0.89	0.523	1.534e-22	3	ACADSB
MST1	1.34997e-26	1.14	0.74	0.288	2.09071e-22	3	MST1
C31	1.38215e-26	0.971291	1	0.982	2.14053e-22	3	C3
WNK3	1.96101e-26	0.90758	0.54	0.144	3.03702e-22	3	WNK3
IL1RN	2.07244e-26	0.625755	0.42	0.082	3.20959e-22	3	IL1RN
SELO	2.17857e-26	1.0757	0.97	0.756	3.37396e-22	3	SELO
VWCE	3.25166e-26	1.22854	0.93	0.601	5.03585e-22	3	VWCE
C51	3.53085e-26	1.02015	1	0.933	5.46823e-22	3	C5
MT1G	3.63444e-26	1.06809	0.54	0.139	5.62866e-22	3	MT1G
FGG1	5.26685e-26	1.11552	1	0.973	8.15678e-22	3	FGG
F5	5.52754e-26	0.946876	0.98	0.823	8.56049e-22	3	F5
A2M	9.58069e-26	1.25785	1	0.947	1.48376e-21	3	A2M
GJB11	1.14813e-25	1.03875	0.94	0.613	1.77811e-21	3	GJB1
MASP2	1.35027e-25	0.626442	0.45	0.098	2.09117e-21	3	MASP2
PEPD1	1.40114e-25	0.967208	0.99	0.897	2.16995e-21	3	PEPD
TMEM86B	2.46307e-25	1.53063	0.69	0.27	3.81456e-21	3	TMEM86B
ACSS2	3.61481e-25	1.3331	0.76	0.353	5.59826e-21	3	ACSS2
C1R1	5.13501e-25	1.02305	1	0.808	7.95259e-21	3	C1R
SLC38A4	1.06291e-24	1.05183	0.74	0.318	1.64614e-20	3	SLC38A4
SEMA4G	1.17963e-24	1.08427	0.74	0.34	1.82689e-20	3	SEMA4G
HRG1	1.44345e-24	1.33215	0.69	0.254	2.23547e-20	3	HRG
ACAA1	1.64981e-24	0.943601	0.97	0.837	2.55506e-20	3	ACAA1
HPN	2.27512e-24	1.29398	0.99	0.962	3.52347e-20	3	HPN
EPHX2	2.50634e-24	0.764288	0.67	0.231	3.88157e-20	3	EPHX2
SERPINA11	2.77821e-24	1.09345	0.77	0.35	4.30261e-20	3	SERPINA11
XPNPEP2	4.28916e-24	0.430979	0.26	0.031	6.64263e-20	3	XPNPEP2
KHK	7.2804e-24	0.402298	0.28	0.038	1.12751e-19	3	KHK
FASN	7.41088e-24	0.948317	0.98	0.969	1.14772e-19	3	FASN
CKB	8.13878e-24	1.26873	0.96	0.875	1.26045e-19	3	CKB
KLB1	1.02553e-23	1.13146	0.94	0.727	1.58824e-19	3	KLB
GC1	1.4475e-23	0.915356	1	0.967	2.24174e-19	3	GC
ADHFE1	1.47569e-23	0.803459	0.72	0.274	2.28541e-19	3	ADHFE1
C1S1	1.57248e-23	0.967713	1	0.963	2.43531e-19	3	C1S
GSN	2.04166e-23	0.8968	0.99	0.935	3.16192e-19	3	GSN
PPARA	3.35532e-23	1.35602	0.75	0.393	5.19638e-19	3	PPARA
GLYAT	3.69551e-23	0.387117	0.26	0.033	5.72324e-19	3	GLYAT
PCSK9	4.3366e-23	0.879303	0.74	0.302	6.71609e-19	3	PCSK9
MGST11	4.55035e-23	1.08609	0.99	0.941	7.04713e-19	3	MGST1
CYP3A41	4.60885e-23	1.40537	0.95	0.702	7.13772e-19	3	CYP3A4
C14orf1	4.87751e-23	0.946756	0.95	0.712	7.5538e-19	3	C14orf1
GLYCTK	6.39672e-23	0.820724	0.6	0.198	9.9066e-19	3	GLYCTK
SLC25A1	6.47776e-23	1.3525	0.87	0.527	1.00321e-18	3	SLC25A1
DCXR	7.65529e-23	1.06362	0.89	0.611	1.18557e-18	3	DCXR
ORM1	1.67909e-22	0.789836	0.46	0.116	2.60041e-18	3	ORM1
SLC6A12	2.01301e-22	0.492389	0.33	0.059	3.11755e-18	3	SLC6A12
PCSK61	3.21379e-22	1.05454	0.95	0.766	4.9772e-18	3	PCSK6
CA121	3.3591e-22	1.08675	0.82	0.444	5.20223e-18	3	CA12
CYP4F12	4.07585e-22	0.538241	0.41	0.092	6.31227e-18	3	CYP4F12
RBP5	4.40988e-22	0.474053	0.38	0.078	6.82957e-18	3	RBP5
APOM	5.50407e-22	1.00104	0.52	0.152	8.52416e-18	3	APOM
PPP1R3C	7.21162e-22	1.67624	0.78	0.438	1.11686e-17	3	PPP1R3C
HAAO	7.66083e-22	0.91207	0.77	0.378	1.18643e-17	3	HAAO
HMGCS1	1.35957e-21	1.39565	0.9	0.684	2.10557e-17	3	HMGCS1
TMEM971	1.43399e-21	0.938377	1	0.893	2.22082e-17	3	TMEM97
GREM2	1.50938e-21	0.616932	0.33	0.062	2.33758e-17	3	GREM2
RARRES21	1.647e-21	0.790776	1	0.936	2.5507e-17	3	RARRES2
SERPINA71	2.42815e-21	0.785553	0.69	0.265	3.76048e-17	3	SERPINA7
SLCO1B1	3.05393e-21	0.443879	0.29	0.048	4.72962e-17	3	SLCO1B1
F121	3.60582e-21	0.948437	0.9	0.622	5.58433e-17	3	F12
ATP2B2	4.53119e-21	0.58129	0.36	0.074	7.01746e-17	3	ATP2B2
C4BPB	7.78429e-21	0.846549	0.75	0.346	1.20555e-16	3	C4BPB
IDI11	7.87304e-21	1.19872	0.84	0.607	1.2193e-16	3	IDI1
MASP1	7.8981e-21	0.908672	0.9	0.626	1.22318e-16	3	MASP1
LCAT	9.76241e-21	0.914469	0.68	0.299	1.5119e-16	3	LCAT
APOC11	1.02463e-20	1.1787	1	0.967	1.58685e-16	3	APOC1
CDO1	2.13663e-20	0.769854	0.71	0.306	3.30899e-16	3	CDO1
IGFBP4	2.14012e-20	0.886147	0.98	0.9	3.3144e-16	3	IGFBP4
VCAM11	2.25553e-20	1.06347	0.81	0.398	3.49314e-16	3	VCAM1
SLC7A2	3.05102e-20	1.20601	0.7	0.329	4.72512e-16	3	SLC7A2
SUSD3	3.1492e-20	0.70659	0.57	0.191	4.87716e-16	3	SUSD3
GALK1	3.28616e-20	0.80669	0.63	0.249	5.08927e-16	3	GALK1
EFNA1	3.8431e-20	1.03235	0.93	0.72	5.9518e-16	3	EFNA1
DPYS	4.17149e-20	0.979469	0.57	0.206	6.46039e-16	3	DPYS
CPB21	4.18296e-20	0.834416	0.98	0.747	6.47815e-16	3	CPB2
SLC15A1	5.54809e-20	0.499976	0.4	0.096	8.59233e-16	3	SLC15A1
SCARB1	8.55763e-20	1.05038	0.88	0.575	1.32532e-15	3	SCARB1
SMLR11	9.72898e-20	0.811024	0.74	0.338	1.50673e-15	3	SMLR1
GPAM	9.76276e-20	0.989762	0.66	0.279	1.51196e-15	3	GPAM
RGN1	1.07533e-19	0.75049	0.72	0.31	1.66536e-15	3	RGN
BHMT1	1.91364e-19	0.772289	0.38	0.09	2.96366e-15	3	BHMT
PRLR	2.18923e-19	0.709832	0.54	0.181	3.39046e-15	3	PRLR
PLIN5	2.41601e-19	0.841772	0.38	0.095	3.74167e-15	3	PLIN5
ADGRD1	2.44514e-19	0.585592	0.54	0.17	3.78679e-15	3	ADGRD1
SORL1	2.72132e-19	0.740715	0.63	0.24	4.21451e-15	3	SORL1
REEP6	2.83344e-19	1.33389	0.7	0.378	4.38815e-15	3	REEP6
MMAB	3.11804e-19	0.70351	0.66	0.266	4.8289e-15	3	MMAB
PCYT2	3.3395e-19	0.78121	0.74	0.366	5.17189e-15	3	PCYT2
SMIM24	3.67101e-19	0.696394	0.42	0.11	5.6853e-15	3	SMIM24
POR	4.42919e-19	0.883731	0.84	0.506	6.85948e-15	3	POR
VWA1	6.00725e-19	1.09056	0.97	0.854	9.30343e-15	3	VWA1
PHYH	7.17343e-19	0.788858	0.74	0.37	1.11095e-14	3	PHYH
NUGGC	7.76234e-19	0.34671	0.25	0.039	1.20215e-14	3	NUGGC
F13B1	1.7614e-18	0.765902	0.79	0.393	2.72788e-14	3	F13B
MLXIPL1	1.8017e-18	0.976458	0.72	0.372	2.79029e-14	3	MLXIPL
ABCC61	1.8943e-18	0.752527	0.95	0.697	2.9337e-14	3	ABCC6
SERPINA10	2.38469e-18	0.559217	0.39	0.099	3.69317e-14	3	SERPINA10
STARD4	2.96389e-18	0.439045	0.4	0.099	4.59017e-14	3	STARD4
PRG4	3.3941e-18	0.679197	0.43	0.118	5.25644e-14	3	PRG4
STARD10	4.33044e-18	0.884617	0.49	0.167	6.70655e-14	3	STARD10
AGMAT	4.48865e-18	0.556041	0.51	0.162	6.95158e-14	3	AGMAT
TTC38	5.03013e-18	0.830547	0.81	0.494	7.79016e-14	3	TTC38
ALDH1L1	5.27197e-18	0.458456	0.38	0.096	8.1647e-14	3	ALDH1L1
CAT1	5.89449e-18	0.723376	1	0.894	9.1288e-14	3	CAT
ATF5	7.73561e-18	2.16447	0.65	0.314	1.19801e-13	3	ATF5
MT2A1	7.93567e-18	1.33054	0.92	0.75	1.229e-13	3	MT2A
PYGL	7.95953e-18	0.792045	0.87	0.644	1.23269e-13	3	PYGL
AMT1	9.55645e-18	0.736211	0.92	0.644	1.48001e-13	3	AMT
CYB5R3	1.07466e-17	0.518386	1	0.999	1.66432e-13	3	CYB5R3
GPX3	1.12175e-17	0.970601	0.7	0.343	1.73725e-13	3	GPX3
CREB3L3	1.16145e-17	0.987877	0.72	0.362	1.79873e-13	3	CREB3L3
ABCC2	1.21846e-17	0.699697	0.67	0.285	1.88703e-13	3	ABCC2
SLC2A4RG1	1.39067e-17	0.733495	0.96	0.723	2.15372e-13	3	SLC2A4RG
XBP1	1.541e-17	0.849892	0.97	0.905	2.38655e-13	3	XBP1
MAOB1	2.11924e-17	0.676417	1	0.914	3.28207e-13	3	MAOB
PPP1R16A	2.29617e-17	0.864988	0.71	0.385	3.55609e-13	3	PPP1R16A
AZGP1	3.06301e-17	1.52085	0.55	0.213	4.74369e-13	3	AZGP1
A1CF1	3.41448e-17	0.572564	1	0.95	5.288e-13	3	A1CF
DNAH1	3.42475e-17	0.429162	0.33	0.076	5.3039e-13	3	DNAH1
TMPRSS6	3.42654e-17	0.630044	0.5	0.172	5.30668e-13	3	TMPRSS6
FGB1	3.67464e-17	0.659868	1	0.982	5.69092e-13	3	FGB
ASGR21	3.80172e-17	0.737033	1	0.942	5.88772e-13	3	ASGR2
HRSP121	4.26654e-17	0.874023	0.99	0.918	6.60759e-13	3	HRSP12
FBXO17	8.59998e-17	0.873499	0.86	0.582	1.33188e-12	3	FBXO17
CYP2C9	8.86117e-17	1.62324	0.58	0.256	1.37233e-12	3	CYP2C9
CCDC144B	9.89845e-17	0.913743	0.68	0.331	1.53297e-12	3	CCDC144B
ALDH2	1.05148e-16	0.72226	0.97	0.901	1.62842e-12	3	ALDH2
NSDHL	1.13261e-16	0.773266	0.74	0.38	1.75407e-12	3	NSDHL
ACOT121	1.24185e-16	0.764815	0.79	0.421	1.92325e-12	3	ACOT12
CFH1	1.34902e-16	0.701041	0.94	0.862	2.08922e-12	3	CFH
KANK4	1.71468e-16	0.413529	0.34	0.082	2.65553e-12	3	KANK4
CYP19A1	1.94825e-16	0.574854	0.28	0.058	3.01725e-12	3	CYP19A1
ALDOC	2.133e-16	0.980724	0.61	0.268	3.30338e-12	3	ALDOC
GATM1	2.17426e-16	0.996846	0.87	0.572	3.36728e-12	3	GATM
GLUD11	2.17808e-16	0.766681	0.99	0.924	3.3732e-12	3	GLUD1
PEMT	2.44984e-16	0.656687	0.7	0.335	3.79407e-12	3	PEMT
DLK1	3.71256e-16	1.52468	0.73	0.449	5.74964e-12	3	DLK1
ALDH5A1	5.10632e-16	0.73725	0.69	0.365	7.90816e-12	3	ALDH5A1
SLC29A4	5.22281e-16	0.787907	0.92	0.681	8.08856e-12	3	SLC29A4
PALM3	5.23482e-16	0.726061	0.43	0.136	8.10716e-12	3	PALM3
ACSM2A1	5.36459e-16	0.890056	0.97	0.811	8.30814e-12	3	ACSM2A
VKORC1	5.6329e-16	0.695526	1	0.991	8.72367e-12	3	VKORC1
SHMT11	5.99806e-16	0.602619	0.6	0.252	9.2892e-12	3	SHMT1
LCN12	6.84832e-16	0.533565	0.32	0.077	1.0606e-11	3	LCN12
ESRG	7.12227e-16	1.057	0.43	0.144	1.10303e-11	3	ESRG
TECR	7.16701e-16	0.781524	0.87	0.59	1.10995e-11	3	TECR
SC5D	9.55613e-16	0.835868	0.9	0.778	1.47996e-11	3	SC5D
PHKA2	1.17126e-15	0.877044	0.87	0.623	1.81393e-11	3	PHKA2
ACOX2	1.26459e-15	0.846549	0.71	0.378	1.95848e-11	3	ACOX2
HMGCR	1.55902e-15	0.904712	0.77	0.528	2.41446e-11	3	HMGCR
APOC1P1	1.87772e-15	0.701551	0.67	0.314	2.90802e-11	3	APOC1P1
SLC25A331	1.94117e-15	0.661447	0.74	0.404	3.00629e-11	3	SLC25A33
RAB26	2.18502e-15	0.679979	0.49	0.178	3.38394e-11	3	RAB26
GRTP1	2.4029e-15	0.539629	0.46	0.156	3.72137e-11	3	GRTP1
ST6GAL1	2.72231e-15	1.45196	0.84	0.653	4.21603e-11	3	ST6GAL1
FTH1	2.82815e-15	0.493588	1	1	4.37996e-11	3	FTH1
ADH1B	3.40637e-15	0.606473	0.27	0.058	5.27545e-11	3	ADH1B
MTRNR2L8	3.74082e-15	1.07568	1	1	5.79341e-11	3	MTRNR2L8
C8A	4.94859e-15	0.600174	0.33	0.084	7.66388e-11	3	C8A
PTMS	5.19472e-15	1.69789	0.63	0.351	8.04507e-11	3	PTMS
ST3GAL1	6.1355e-15	0.719652	0.95	0.832	9.50204e-11	3	ST3GAL1
PLA2G12B1	6.59738e-15	0.713846	0.76	0.429	1.02174e-10	3	PLA2G12B
ECHDC2	7.92858e-15	0.720782	0.85	0.629	1.2279e-10	3	ECHDC2
MST1L	7.98452e-15	0.720805	0.55	0.227	1.23656e-10	3	MST1L
[truncated: 2,272 more rows]
