# Supplementary material for: Development of Plasmodium falciparum liver-stages in hepatocytes derived from human fetal liver organoid cultures
Source: Nat Commun. 2023 Aug 2;14:4631. doi: 10.1038/s41467-023-40298-7 (PMC10397232; doi:10.1038/s41467-023-40298-7)
Supplement: Supplementary file 5 — Supplementary Data 2 [file 41467_2023_40298_MOESM5_ESM.xlsx]

## Sheet: Table_2_DE_genes_infection
	p_val	avg_log2FC	pct.1	pct.2	p_val_adj	cluster	gene
ITGB1	5.4838e-50	2.06312	1	0.976	7.07904e-46	no	ITGB1
EIF4G2	7.17365e-50	1.4917	1	0.992	9.26046e-46	no	EIF4G2
ITGAV	2.61606e-49	2.55741	1	0.635	3.37707e-45	no	ITGAV
PSMA5	6.08534e-49	1.98617	0.991	0.762	7.85557e-45	no	PSMA5
LAMC1	4.85076e-48	1.95174	0.995	0.786	6.26185e-44	no	LAMC1
CHCHD2	1.10661e-47	1.45865	1	0.984	1.42852e-43	no	CHCHD2
COX4I1	6.92147e-47	1.24094	1	1	8.93493e-43	no	COX4I1
EEF1B2	6.51933e-46	1.4298	1	0.992	8.4158e-42	no	EEF1B2
VDAC1	1.36564e-45	1.59939	1	0.984	1.76291e-41	no	VDAC1
TPM4	1.34073e-44	2.07565	1	0.77	1.73074e-40	no	TPM4
SH3BGRL3	1.41298e-44	2.21849	1	0.857	1.82401e-40	no	SH3BGRL3
ANXA2	7.66209e-44	1.79741	1	0.754	9.891e-40	no	ANXA2
TPM1	8.80953e-44	2.35079	1	0.968	1.13722e-39	no	TPM1
MYL12B	1.76456e-43	1.55427	1	0.913	2.27787e-39	no	MYL12B
PTMA	5.21354e-43	1.78755	1	0.937	6.73016e-39	no	PTMA
CALM2	5.77911e-43	1.52344	1	0.992	7.46025e-39	no	CALM2
YWHAB	1.16679e-42	1.57817	1	0.889	1.50621e-38	no	YWHAB
CCT2	3.68542e-42	1.67154	1	0.746	4.7575e-38	no	CCT2
RPS25	6.4206e-42	1.18876	1	1	8.28836e-38	no	RPS25
ID1	8.34809e-42	2.49659	0.977	0.476	1.07766e-37	no	ID1
VIM	1.79075e-41	2.03685	1	0.794	2.31168e-37	no	VIM
TM4SF1	7.28462e-41	2.11439	0.991	0.794	9.40371e-37	no	TM4SF1
ARPC2	8.34524e-41	1.41401	1	0.913	1.07729e-36	no	ARPC2
YWHAZ	1.3901e-40	1.45402	1	1	1.79448e-36	no	YWHAZ
PDLIM1	1.73465e-40	1.41589	1	1	2.23926e-36	no	PDLIM1
CLTC	6.92113e-40	1.25129	1	0.944	8.93449e-36	no	CLTC
S100A11	6.02688e-39	1.66445	0.995	0.77	7.78009e-35	no	S100A11
TRAM1	1.49676e-38	1.54604	1	0.944	1.93217e-34	no	TRAM1
MYH9	6.82279e-38	1.80521	1	0.921	8.80754e-34	no	MYH9
ZNF664	5.24455e-37	1.38213	0.991	0.746	6.77019e-33	no	ZNF664
RAB11A	7.56874e-37	1.31099	0.991	0.873	9.77049e-33	no	RAB11A
HN1	1.00008e-36	1.59105	0.995	0.714	1.291e-32	no	HN1
BAZ1A	5.58025e-36	1.6038	0.982	0.579	7.20355e-32	no	BAZ1A
CD24	6.17154e-36	1.32855	1	1	7.96684e-32	no	CD24
RSU1	7.35144e-36	1.58987	0.946	0.437	9.48998e-32	no	RSU1
MYL12A	8.99328e-36	1.48578	0.995	0.714	1.16094e-31	no	MYL12A
GNAS	1.1039e-35	0.754332	1	1	1.42502e-31	no	GNAS
UBXN4	1.58486e-35	1.17218	1	0.944	2.04589e-31	no	UBXN4
CAV1	2.45774e-35	2.10409	0.914	0.381	3.17269e-31	no	CAV1
RPL17	4.17847e-35	1.16459	1	0.921	5.39399e-31	no	RPL17
CD59	5.05607e-35	1.29277	1	0.905	6.52689e-31	no	CD59
EIF4H	5.39912e-35	1.20573	1	0.952	6.96972e-31	no	EIF4H
37500	6.37389e-35	1.15798	1	0.889	8.22806e-31	no	37500
RBPMS	8.22243e-35	1.23895	1	0.929	1.06143e-30	no	RBPMS
IL6ST	2.61478e-34	1.15134	1	1	3.37542e-30	no	IL6ST
SLC12A2	4.21474e-34	1.87002	0.991	0.643	5.44081e-30	no	SLC12A2
FN1	4.54918e-34	1.16808	1	1	5.87253e-30	no	FN1
CDK2AP1	5.2816e-34	1.41703	0.964	0.556	6.81801e-30	no	CDK2AP1
PTTG1IP	8.49836e-34	1.09481	1	0.921	1.09705e-29	no	PTTG1IP
TMEM50A	9.3089e-34	1.24061	0.959	0.603	1.20169e-29	no	TMEM50A
DHX15	1.33594e-33	1.32902	0.964	0.635	1.72457e-29	no	DHX15
TES	1.55818e-33	1.63887	0.977	0.635	2.01145e-29	no	TES
CAPZA1	3.88121e-33	1.09046	0.995	0.841	5.01026e-29	no	CAPZA1
SYNCRIP	4.58295e-33	1.19258	0.977	0.754	5.91613e-29	no	SYNCRIP
ADD1	5.02377e-33	1.12166	0.982	0.817	6.48519e-29	no	ADD1
H3F3B	3.53172e-32	1.26628	0.991	0.873	4.5591e-28	no	H3F3B
CLDN1	6.38967e-32	1.18025	1	1	8.24842e-28	no	CLDN1
YWHAQ	1.05577e-31	1.08283	1	0.944	1.36289e-27	no	YWHAQ
HSPB1	1.42849e-31	1.41364	1	0.976	1.84404e-27	no	HSPB1
IFNGR2	1.68587e-31	1.47712	0.901	0.437	2.17628e-27	no	IFNGR2
SLC25A3	3.62776e-31	0.936348	1	1	4.68308e-27	no	SLC25A3
FBLIM1	5.60442e-31	1.64666	0.91	0.508	7.23475e-27	no	FBLIM1
PPP2CA	9.28466e-31	1.19258	0.973	0.698	1.19856e-26	no	PPP2CA
LAD1	1.09383e-30	1.36819	0.982	0.722	1.41203e-26	no	LAD1
PRKAR1A	1.81428e-30	1.04614	1	0.921	2.34205e-26	no	PRKAR1A
FILIP1L	2.83513e-30	1.94579	0.824	0.254	3.65987e-26	no	FILIP1L
CYFIP1	3.06909e-30	1.05547	0.973	0.825	3.96188e-26	no	CYFIP1
LEPROT	4.24985e-30	1.12793	0.995	0.937	5.48613e-26	no	LEPROT
MARCKS	4.86074e-30	1.18343	1	0.881	6.27473e-26	no	MARCKS
ATP5C1	4.90557e-30	1.10672	0.991	0.817	6.3326e-26	no	ATP5C1
CAV2	6.85065e-30	1.41443	0.824	0.238	8.8435e-26	no	CAV2
PSMB4	7.80515e-30	1.112	0.986	0.81	1.00757e-25	no	PSMB4
VCL	8.25021e-30	1.43931	0.959	0.579	1.06502e-25	no	VCL
PKM	1.0038e-29	1.38077	1	0.905	1.2958e-25	no	PKM
HSP90AB1	1.44504e-29	0.972929	1	1	1.8654e-25	no	HSP90AB1
TXNRD1	2.10161e-29	1.31896	0.865	0.341	2.71297e-25	no	TXNRD1
TMEM123	2.28347e-29	0.988074	1	0.984	2.94773e-25	no	TMEM123
NCF2	4.19618e-29	1.68343	0.82	0.246	5.41685e-25	no	NCF2
LAMC2	5.16465e-29	1.83836	0.779	0.183	6.66704e-25	no	LAMC2
UBA1	1.20743e-28	0.910785	1	1	1.55867e-24	no	UBA1
CDH6	1.44466e-28	1.349	0.946	0.468	1.86491e-24	no	CDH6
SF3B4	2.03115e-28	1.11669	0.986	0.778	2.62202e-24	no	SF3B4
SEC14L1	3.72547e-28	1.10132	0.946	0.563	4.8092e-24	no	SEC14L1
PSMA7	4.04336e-28	1.11075	0.928	0.563	5.21958e-24	no	PSMA7
WWTR1	4.7068e-28	1.25832	0.748	0.127	6.07601e-24	no	WWTR1
KRT7	5.00108e-28	2.36465	0.716	0.103	6.4559e-24	no	KRT7
ATP5A1	5.35933e-28	0.878487	1	0.96	6.91835e-24	no	ATP5A1
ACTN1	8.81397e-28	1.39826	1	0.952	1.13779e-23	no	ACTN1
TXN	1.14467e-27	0.947349	1	0.952	1.47766e-23	no	TXN
FLNB	1.55545e-27	1.35126	0.968	0.698	2.00793e-23	no	FLNB
SPP1	1.63971e-27	2.49316	0.676	0.071	2.1167e-23	no	SPP1
42248	2.45662e-27	1.06773	0.973	0.81	3.17124e-23	no	42248
PEAK1	3.75256e-27	1.46057	0.896	0.381	4.84418e-23	no	PEAK1
ENAH	6.6663e-27	1.22867	0.964	0.667	8.60553e-23	no	ENAH
TNS3	7.27596e-27	1.21065	0.941	0.651	9.39254e-23	no	TNS3
ID3	8.04281e-27	1.64391	0.743	0.135	1.03825e-22	no	ID3
SLC38A2	1.11979e-26	1.29873	0.995	0.984	1.44554e-22	no	SLC38A2
SH3BP4	1.24582e-26	1.3517	0.95	0.667	1.60823e-22	no	SH3BP4
APLP2	1.71028e-26	0.674612	1	1	2.2078e-22	no	APLP2
DUSP1	1.87888e-26	1.39856	0.937	0.548	2.42544e-22	no	DUSP1
TLN1	2.23938e-26	1.06882	0.986	0.929	2.89082e-22	no	TLN1
NAA20	2.39898e-26	1.1304	0.896	0.524	3.09684e-22	no	NAA20
GNB1	3.13077e-26	0.958158	0.991	0.905	4.04151e-22	no	GNB1
CSNK1A1	3.35242e-26	1.24459	0.829	0.333	4.32764e-22	no	CSNK1A1
AKAP7	4.1916e-26	1.54195	0.757	0.238	5.41094e-22	no	AKAP7
OAZ1	7.71958e-26	0.959211	0.991	0.937	9.9652e-22	no	OAZ1
PCBP1	8.15549e-26	0.81577	0.995	1	1.05279e-21	no	PCBP1
OCLN	1.29689e-25	1.02462	0.991	0.778	1.67415e-21	no	OCLN
DYNC1I2	1.45877e-25	1.12912	0.946	0.675	1.88312e-21	no	DYNC1I2
USMG5	1.54647e-25	1.01134	0.968	0.802	1.99633e-21	no	USMG5
RAN	1.82359e-25	1.06533	0.991	0.802	2.35407e-21	no	RAN
UBASH3B	2.04453e-25	1.40597	0.694	0.119	2.63929e-21	no	UBASH3B
BICC1	2.58049e-25	1.18286	0.986	0.651	3.33115e-21	no	BICC1
KIF5B	3.03738e-25	1.12996	0.892	0.563	3.92095e-21	no	KIF5B
ESD	3.26686e-25	0.883304	1	0.968	4.21719e-21	no	ESD
STAT1	4.46781e-25	1.75454	0.959	0.659	5.7675e-21	no	STAT1
EWSR1	4.4755e-25	0.975333	0.959	0.746	5.77742e-21	no	EWSR1
TUBA1B	4.94313e-25	1.68911	0.991	0.746	6.38108e-21	no	TUBA1B
RRAS2	5.31658e-25	1.24128	0.901	0.484	6.86317e-21	no	RRAS2
CXCL8	6.20394e-25	2.17479	0.892	0.437	8.00866e-21	no	CXCL8
RBM3	8.054e-25	1.06061	0.973	0.802	1.03969e-20	no	RBM3
ATP5J	1.06239e-24	0.809171	1	0.992	1.37144e-20	no	ATP5J
ECH1	1.11143e-24	0.92074	1	0.984	1.43475e-20	no	ECH1
EPB41L2	1.43956e-24	1.10886	0.883	0.421	1.85833e-20	no	EPB41L2
HDAC2	1.73951e-24	0.958213	0.95	0.714	2.24553e-20	no	HDAC2
SVIL	1.89413e-24	1.4612	0.739	0.167	2.44514e-20	no	SVIL
MXRA7	2.04741e-24	1.04213	0.95	0.714	2.643e-20	no	MXRA7
JAK1	2.67943e-24	1.03935	0.982	0.817	3.45887e-20	no	JAK1
PDGFC	3.1176e-24	1.38667	0.77	0.278	4.02451e-20	no	PDGFC
TM9SF3	3.12393e-24	0.894004	0.964	0.778	4.03268e-20	no	TM9SF3
H2AFY	3.13281e-24	0.989638	0.968	0.69	4.04414e-20	no	H2AFY
DDX5	3.45156e-24	0.965185	0.991	0.746	4.45562e-20	no	DDX5
RPL14	3.87589e-24	0.683783	1	1	5.00338e-20	no	RPL14
PSMA3	4.73761e-24	1.09664	0.887	0.571	6.11577e-20	no	PSMA3
ANXA5	4.81149e-24	0.854153	1	0.992	6.21115e-20	no	ANXA5
PSME3	5.16589e-24	1.02994	0.932	0.571	6.66864e-20	no	PSME3
YBX1	6.50017e-24	0.813767	1	1	8.39107e-20	no	YBX1
CRIM1	1.02649e-23	1.24061	0.829	0.325	1.3251e-19	no	CRIM1
GNG5	1.13365e-23	0.697031	1	0.992	1.46343e-19	no	GNG5
PDLIM5	1.19297e-23	1.23489	0.941	0.754	1.54001e-19	no	PDLIM5
SORT1	1.28722e-23	0.960702	0.946	0.627	1.66167e-19	no	SORT1
THBS1	1.62418e-23	1.93561	0.775	0.294	2.09666e-19	no	THBS1
NOLC1	1.67891e-23	1.1426	0.865	0.5	2.16731e-19	no	NOLC1
PUM1	1.74479e-23	0.877278	0.986	0.913	2.25235e-19	no	PUM1
FAM60A	2.7955e-23	1.09814	0.919	0.524	3.60871e-19	no	FAM60A
MBNL2	5.3681e-23	1.17551	0.883	0.571	6.92967e-19	no	MBNL2
SERPINE1	5.47702e-23	2.81684	0.865	0.492	7.07029e-19	no	SERPINE1
CLDND1	1.06336e-22	1.00085	0.919	0.571	1.3727e-18	no	CLDND1
COX7B	1.11088e-22	0.840262	0.986	0.857	1.43403e-18	no	COX7B
ANXA4	1.30321e-22	1.03313	0.991	0.96	1.68231e-18	no	ANXA4
DCDC2	1.3971e-22	1.03294	0.959	0.683	1.80351e-18	no	DCDC2
CAPZA2	1.5642e-22	1.00436	0.928	0.714	2.01922e-18	no	CAPZA2
AHNAK	1.8543e-22	1.03309	0.986	0.889	2.39372e-18	no	AHNAK
C12orf75	2.08932e-22	1.14354	0.892	0.508	2.6971e-18	no	C12orf75
SNX3	2.2464e-22	0.90096	0.995	0.905	2.89988e-18	no	SNX3
MRPS23	2.77666e-22	1.12709	0.77	0.325	3.58439e-18	no	MRPS23
RPL5	2.85572e-22	0.628733	1	1	3.68644e-18	no	RPL5
PPP2CB	3.13427e-22	0.956306	0.937	0.683	4.04603e-18	no	PPP2CB
PLEKHB2	3.67768e-22	1.06524	0.784	0.286	4.74752e-18	no	PLEKHB2
HNRNPAB	4.31332e-22	1.00358	0.901	0.421	5.56806e-18	no	HNRNPAB
NDUFB6	4.47684e-22	0.933433	0.91	0.754	5.77915e-18	no	NDUFB6
KLHL5	4.50105e-22	1.04556	0.995	0.738	5.81041e-18	no	KLHL5
ARF4	4.53784e-22	0.893179	0.991	0.873	5.8579e-18	no	ARF4
MACF1	4.61581e-22	1.05563	0.959	0.643	5.95855e-18	no	MACF1
ADAM9	4.85272e-22	0.920997	0.923	0.54	6.26438e-18	no	ADAM9
ZMIZ1	4.87684e-22	1.15604	0.806	0.349	6.29552e-18	no	ZMIZ1
STK39	4.8949e-22	1.1398	0.599	0.063	6.31883e-18	no	STK39
TRA2B	5.1064e-22	0.9462	0.941	0.722	6.59185e-18	no	TRA2B
GLIS3	5.69914e-22	1.11844	0.716	0.183	7.35702e-18	no	GLIS3
EIF4B	6.12089e-22	0.691523	1	1	7.90145e-18	no	EIF4B
CCAR1	7.74997e-22	0.925814	0.986	0.833	1.00044e-17	no	CCAR1
CFL1	8.29572e-22	0.805231	1	0.992	1.07089e-17	no	CFL1
EPB41L3	9.04536e-22	1.05374	0.649	0.111	1.16767e-17	no	EPB41L3
CDR2	9.12154e-22	1.13513	0.743	0.238	1.1775e-17	no	CDR2
TGFB2	1.15781e-21	1.40345	0.712	0.206	1.49461e-17	no	TGFB2
TUBA1C	1.3409e-21	1.41648	0.775	0.31	1.73096e-17	no	TUBA1C
LRRFIP1	1.42653e-21	1.14771	0.91	0.627	1.84151e-17	no	LRRFIP1
UGCG	1.55139e-21	1.26906	0.892	0.532	2.00269e-17	no	UGCG
SMARCA4	1.69213e-21	0.985937	0.896	0.5	2.18437e-17	no	SMARCA4
EPS8	1.78336e-21	0.985303	0.748	0.206	2.30214e-17	no	EPS8
CDC42EP1	2.3618e-21	0.904148	0.986	0.944	3.04885e-17	no	CDC42EP1
SGK223	2.50912e-21	1.19889	0.757	0.254	3.23903e-17	no	SGK223
BAMBI	2.74284e-21	1.1559	0.842	0.508	3.54073e-17	no	BAMBI
ARPC5	3.03972e-21	1.02214	0.901	0.492	3.92397e-17	no	ARPC5
SNX9	3.52782e-21	1.06119	0.824	0.444	4.55407e-17	no	SNX9
S100A6	4.5227e-21	1.1114	0.95	0.627	5.83836e-17	no	S100A6
MICAL2	4.88681e-21	1.53164	0.73	0.278	6.30838e-17	no	MICAL2
DST	5.2483e-21	1.10956	0.941	0.675	6.77503e-17	no	DST
NOP58	5.86234e-21	0.977948	0.901	0.579	7.56769e-17	no	NOP58
SPINT2	6.36587e-21	1.1935	1	0.857	8.21771e-17	no	SPINT2
40057	6.58563e-21	0.927846	0.941	0.817	8.50139e-17	no	40057
KYNU	6.75921e-21	1.1321	0.784	0.341	8.72547e-17	no	KYNU
UQCRQ	8.54193e-21	0.79536	0.991	0.96	1.10268e-16	no	UQCRQ
SEC61B	9.53797e-21	0.824445	0.991	0.937	1.23126e-16	no	SEC61B
CD164	9.91029e-21	0.907182	0.973	0.913	1.27932e-16	no	CD164
FKBP3	1.03474e-20	0.877382	0.973	0.786	1.33574e-16	no	FKBP3
TNFRSF21	1.31436e-20	1.09997	0.806	0.341	1.6967e-16	no	TNFRSF21
ARCN1	1.40192e-20	0.900063	0.941	0.746	1.80973e-16	no	ARCN1
IQGAP1	1.88699e-20	1.06657	0.761	0.31	2.43592e-16	no	IQGAP1
TIMM23	2.05794e-20	0.913905	0.896	0.556	2.65659e-16	no	TIMM23
IRAK2	2.1033e-20	1.18687	0.743	0.294	2.71514e-16	no	IRAK2
RAB2A	2.61117e-20	0.770272	0.982	0.873	3.37075e-16	no	RAB2A
SRSF2	2.66183e-20	0.973797	0.986	0.857	3.43616e-16	no	SRSF2
C1orf43	2.66797e-20	0.743018	0.991	0.976	3.44408e-16	no	C1orf43
DDX21	2.76367e-20	1.07363	0.941	0.675	3.56763e-16	no	DDX21
PRSS23	3.46113e-20	1.13832	0.622	0.103	4.46797e-16	no	PRSS23
CCT5	4.29714e-20	0.931559	0.941	0.69	5.54718e-16	no	CCT5
PTPN11	4.2991e-20	0.969225	0.896	0.627	5.54971e-16	no	PTPN11
SOX4	4.4661e-20	1.03448	0.991	0.722	5.76529e-16	no	SOX4
TIMP1	5.05375e-20	0.939796	1	0.873	6.52388e-16	no	TIMP1
PHLDB2	6.31874e-20	0.991995	0.865	0.563	8.15686e-16	no	PHLDB2
USP22	7.43336e-20	0.774779	0.991	0.889	9.59572e-16	no	USP22
GALNT1	8.39233e-20	0.851455	0.878	0.508	1.08337e-15	no	GALNT1
RHOA	8.81584e-20	0.71167	1	0.968	1.13804e-15	no	RHOA
MAP4	9.1359e-20	0.902669	0.928	0.683	1.17935e-15	no	MAP4
ILF2	9.14284e-20	0.948399	0.856	0.46	1.18025e-15	no	ILF2
PPP1R12A	9.91842e-20	0.972272	0.829	0.46	1.28037e-15	no	PPP1R12A
SF3B1	1.30548e-19	0.765969	0.995	0.913	1.68524e-15	no	SF3B1
DCBLD2	1.34059e-19	1.49173	0.86	0.548	1.73056e-15	no	DCBLD2
HNRNPDL	1.8436e-19	0.859325	0.968	0.746	2.3799e-15	no	HNRNPDL
CTSC	1.86547e-19	1.12063	0.901	0.675	2.40813e-15	no	CTSC
CTSE	1.88893e-19	1.2209	0.514	0.032	2.43842e-15	no	CTSE
HSP90AA1	2.02675e-19	0.833726	1	0.96	2.61633e-15	no	HSP90AA1
TOMM6	2.05414e-19	0.711712	0.995	0.96	2.65168e-15	no	TOMM6
SLC7A5	2.0904e-19	1.15189	0.635	0.143	2.69849e-15	no	SLC7A5
XRCC5	2.10411e-19	0.88411	0.986	0.722	2.7162e-15	no	XRCC5
EMC7	2.34143e-19	0.87092	0.923	0.754	3.02255e-15	no	EMC7
DSG2	2.50448e-19	0.906606	0.919	0.603	3.23304e-15	no	DSG2
PAWR	2.86326e-19	1.00229	0.77	0.357	3.69618e-15	no	PAWR
CNTNAP2	4.15751e-19	1.27293	0.671	0.19	5.36693e-15	no	CNTNAP2
CAPRIN1	4.21237e-19	0.869308	0.896	0.611	5.43774e-15	no	CAPRIN1
HSPA4	4.65617e-19	0.975243	0.707	0.238	6.01065e-15	no	HSPA4
MAP1B	5.33659e-19	1.37011	0.667	0.175	6.88901e-15	no	MAP1B
WDR1	5.82879e-19	1.00243	0.955	0.683	7.52439e-15	no	WDR1
MAOB	6.93032e-19	0.836656	1	0.944	8.94635e-15	no	MAOB
FNDC3B	8.06892e-19	0.841622	0.982	0.865	1.04162e-14	no	FNDC3B
ATP6V1A	8.07976e-19	0.8381	0.968	0.873	1.04302e-14	no	ATP6V1A
CSRP1	8.40109e-19	1.27984	0.914	0.698	1.0845e-14	no	CSRP1
PSMB6	9.29593e-19	0.919136	0.824	0.413	1.20001e-14	no	PSMB6
IARS	1.02629e-18	0.904148	0.887	0.563	1.32483e-14	no	IARS
DAP3	1.1806e-18	0.864445	0.86	0.54	1.52404e-14	no	DAP3
HNRNPD	1.22317e-18	0.7561	1	0.976	1.57899e-14	no	HNRNPD
WAPAL	2.10383e-18	1.02064	0.743	0.365	2.71584e-14	no	WAPAL
GLIPR2	2.20428e-18	0.827175	0.459	0.008	2.8455e-14	no	GLIPR2
NEDD9	2.45519e-18	0.993566	0.847	0.548	3.16941e-14	no	NEDD9
ZBTB20	2.90093e-18	0.91245	0.991	0.905	3.74481e-14	no	ZBTB20
IMPAD1	2.95599e-18	0.817649	0.959	0.778	3.81589e-14	no	IMPAD1
ACAA2	3.03995e-18	0.806041	1	0.96	3.92427e-14	no	ACAA2
UBE2Q2	3.12088e-18	0.965993	0.676	0.23	4.02875e-14	no	UBE2Q2
TUBB6	3.22111e-18	1.39188	0.68	0.23	4.15813e-14	no	TUBB6
CALD1	3.30622e-18	0.812512	1	0.976	4.268e-14	no	CALD1
KPNA3	3.38493e-18	0.876649	0.865	0.468	4.36961e-14	no	KPNA3
RIC8B	3.56543e-18	1.04026	0.694	0.246	4.60261e-14	no	RIC8B
FAM129B	3.77501e-18	1.16521	0.739	0.325	4.87316e-14	no	FAM129B
RPL15	4.29595e-18	0.526742	1	1	5.54564e-14	no	RPL15
EMC4	4.60172e-18	0.911268	0.707	0.262	5.94036e-14	no	EMC4
TFG	5.56544e-18	0.730352	0.986	0.913	7.18442e-14	no	TFG
GLRX3	5.58975e-18	0.91983	0.667	0.206	7.21581e-14	no	GLRX3
DHX9	5.65871e-18	0.82172	0.914	0.722	7.30483e-14	no	DHX9
SMAD3	5.85325e-18	0.988344	0.829	0.532	7.55596e-14	no	SMAD3
MMD	7.00627e-18	0.909207	0.869	0.508	9.0444e-14	no	MMD
LIMS1	7.2825e-18	1.06149	0.748	0.333	9.40098e-14	no	LIMS1
GMNN	8.13968e-18	1.17351	0.824	0.492	1.05075e-13	no	GMNN
DKC1	1.00041e-17	0.972941	0.82	0.437	1.29143e-13	no	DKC1
COX6A1	1.09527e-17	0.538493	1	0.992	1.41388e-13	no	COX6A1
TNFAIP2	1.27421e-17	1.25603	0.649	0.159	1.64488e-13	no	TNFAIP2
C8orf4	1.29067e-17	1.01077	0.815	0.373	1.66612e-13	no	C8orf4
SLC39A14	1.34955e-17	0.791717	0.986	0.937	1.74214e-13	no	SLC39A14
USP14	1.36933e-17	0.888417	0.77	0.365	1.76766e-13	no	USP14
RPL10A	1.44807e-17	0.563379	1	1	1.86931e-13	no	RPL10A
DNAJC10	1.4947e-17	0.912598	0.73	0.317	1.9295e-13	no	DNAJC10
PROX1	1.56087e-17	1.11269	0.973	0.857	2.01493e-13	no	PROX1
PGAM1	1.74807e-17	0.902128	0.685	0.254	2.25658e-13	no	PGAM1
RELL1	1.85347e-17	0.799305	0.527	0.071	2.39264e-13	no	RELL1
TSN	2.06434e-17	0.759252	0.86	0.437	2.66486e-13	no	TSN
ANXA3	2.20707e-17	0.992321	0.752	0.278	2.8491e-13	no	ANXA3
CCL20	2.48423e-17	1.91778	0.842	0.524	3.2069e-13	no	CCL20
NDUFA4	2.4871e-17	0.660643	1	0.968	3.2106e-13	no	NDUFA4
ZFR	3.01815e-17	0.891948	0.887	0.69	3.89614e-13	no	ZFR
LRP10	4.64843e-17	0.814961	0.896	0.643	6.00065e-13	no	LRP10
ATP5J2	4.98642e-17	0.655201	0.991	0.992	6.43697e-13	no	ATP5J2
NUAK2	5.70904e-17	1.19228	0.689	0.238	7.3698e-13	no	NUAK2
ETS1	6.38767e-17	1.01594	0.509	0.071	8.24585e-13	no	ETS1
JUP	7.35432e-17	0.901887	0.941	0.81	9.49369e-13	no	JUP
RAB8B	7.52362e-17	0.998124	0.775	0.46	9.71224e-13	no	RAB8B
EIF3A	9.84087e-17	0.736704	0.941	0.706	1.27036e-12	no	EIF3A
TCERG1	1.03069e-16	0.853267	0.833	0.532	1.33051e-12	no	TCERG1
ASAH1	1.07075e-16	0.820915	0.86	0.579	1.38223e-12	no	ASAH1
FAM168B	1.09345e-16	0.773979	0.86	0.556	1.41154e-12	no	FAM168B
B4GALT5	1.11065e-16	0.817477	0.86	0.532	1.43374e-12	no	B4GALT5
PCMT1	1.11663e-16	0.804352	0.788	0.405	1.44146e-12	no	PCMT1
DKK1	1.36616e-16	1.53079	0.541	0.087	1.76358e-12	no	DKK1
LAMA5	1.37859e-16	0.831311	0.991	0.825	1.77962e-12	no	LAMA5
ARL3	1.40703e-16	0.922358	0.689	0.286	1.81633e-12	no	ARL3
HSPE1	1.42723e-16	0.7072	0.991	0.881	1.84241e-12	no	HSPE1
MYL9	1.42846e-16	1.06659	0.784	0.373	1.844e-12	no	MYL9
CMPK1	1.44714e-16	0.673418	0.946	0.833	1.86812e-12	no	CMPK1
CDC123	1.56192e-16	0.908214	0.775	0.492	2.01628e-12	no	CDC123
TCEA1	1.64593e-16	0.808373	0.982	0.921	2.12473e-12	no	TCEA1
KRT18	1.65976e-16	0.869522	0.707	0.278	2.14258e-12	no	KRT18
HSD17B11	1.70107e-16	0.860327	0.982	0.984	2.19591e-12	no	HSD17B11
LRRC8A	1.71024e-16	0.994758	0.869	0.524	2.20775e-12	no	LRRC8A
ABLIM1	1.71719e-16	0.888417	0.856	0.611	2.21672e-12	no	ABLIM1
YME1L1	1.78806e-16	0.726006	0.95	0.849	2.3082e-12	no	YME1L1
KIAA1522	1.79908e-16	0.836414	0.905	0.651	2.32244e-12	no	KIAA1522
UBD	1.93013e-16	0.882285	0.941	0.675	2.4916e-12	no	UBD
GRB10	1.99325e-16	0.996674	0.811	0.492	2.57308e-12	no	GRB10
DYNLL1	2.00049e-16	0.756331	1	0.944	2.58243e-12	no	DYNLL1
RHOBTB1	2.04727e-16	0.791843	0.532	0.095	2.64282e-12	no	RHOBTB1
RPL34	2.06624e-16	0.464462	1	1	2.66731e-12	no	RPL34
SPSB1	2.14362e-16	0.918002	0.91	0.667	2.7672e-12	no	SPSB1
PSMB1	2.69277e-16	0.694259	0.964	0.849	3.47609e-12	no	PSMB1
SLC7A1	2.8881e-16	1.03086	0.613	0.183	3.72825e-12	no	SLC7A1
SKIL	2.95585e-16	0.897594	0.667	0.222	3.81571e-12	no	SKIL
TMEM165	3.21884e-16	0.896151	0.68	0.262	4.1552e-12	no	TMEM165
RPS5	3.73955e-16	0.500625	1	1	4.82738e-12	no	RPS5
NES	3.80499e-16	0.986467	0.644	0.19	4.91186e-12	no	NES
FKBP1A	3.94443e-16	0.711574	0.986	0.937	5.09186e-12	no	FKBP1A
PTPN12	4.14225e-16	0.824795	0.851	0.548	5.34723e-12	no	PTPN12
NDFIP2	5.03963e-16	0.803399	0.833	0.54	6.50566e-12	no	NDFIP2
TNFRSF12A	5.10289e-16	0.898394	0.896	0.556	6.58732e-12	no	TNFRSF12A
HNRNPK	5.29809e-16	0.676642	1	0.913	6.8393e-12	no	HNRNPK
GATSL2	5.33199e-16	0.864042	0.685	0.254	6.88307e-12	no	GATSL2
PSMD1	5.73003e-16	0.814748	0.842	0.524	7.39689e-12	no	PSMD1
CCDC50	6.16458e-16	0.858821	0.86	0.571	7.95785e-12	no	CCDC50
ATF3	7.51231e-16	1.52864	0.545	0.135	9.69765e-12	no	ATF3
RAB10	7.56483e-16	0.797792	0.896	0.651	9.76543e-12	no	RAB10
PSME2	8.81298e-16	0.852183	0.617	0.198	1.13767e-11	no	PSME2
EPS8L3	9.80166e-16	0.995779	0.685	0.286	1.2653e-11	no	EPS8L3
MIR22HG	1.03727e-15	0.960875	0.572	0.151	1.33901e-11	no	MIR22HG
MAPKAPK2	1.17815e-15	0.830562	0.748	0.397	1.52088e-11	no	MAPKAPK2
KIAA1279	1.18575e-15	0.72096	0.55	0.103	1.53069e-11	no	KIAA1279
MAPRE1	1.20435e-15	0.919126	0.752	0.381	1.55469e-11	no	MAPRE1
RAB1A	1.33427e-15	0.666165	0.991	0.905	1.72241e-11	no	RAB1A
MAP1LC3B	1.34619e-15	0.908689	0.788	0.437	1.7378e-11	no	MAP1LC3B
PPP1R12B	1.44192e-15	0.930098	0.509	0.087	1.86137e-11	no	PPP1R12B
KHDRBS1	1.45172e-15	0.797142	0.95	0.754	1.87402e-11	no	KHDRBS1
ALPK2	1.45372e-15	1.0074	0.559	0.111	1.87661e-11	no	ALPK2
PSMC2	1.47685e-15	0.811994	0.766	0.397	1.90646e-11	no	PSMC2
HP1BP3	1.57682e-15	0.716296	0.941	0.73	2.03551e-11	no	HP1BP3
RPS27L	1.62537e-15	0.697913	1	0.976	2.09819e-11	no	RPS27L
ARPC1B	1.63319e-15	0.900178	0.667	0.278	2.10828e-11	no	ARPC1B
RHEB	1.64298e-15	0.838683	0.847	0.611	2.12093e-11	no	RHEB
NCKAP1	1.6462e-15	0.756049	0.869	0.563	2.12508e-11	no	NCKAP1
NARS	1.79248e-15	0.831658	0.887	0.69	2.31391e-11	no	NARS
MORF4L1	1.80138e-15	0.603465	1	0.968	2.3254e-11	no	MORF4L1
IGFBP7	1.93871e-15	2.23076	0.419	0.016	2.50268e-11	no	IGFBP7
SOCS2	2.0269e-15	0.809049	0.491	0.071	2.61653e-11	no	SOCS2
ANAPC13	2.04878e-15	0.73499	0.847	0.548	2.64477e-11	no	ANAPC13
CYR61	2.22334e-15	1.36714	0.626	0.198	2.87011e-11	no	CYR61
TRAPPC4	2.47515e-15	0.866466	0.698	0.31	3.19517e-11	no	TRAPPC4
MYO6	2.52464e-15	0.822619	0.892	0.738	3.25906e-11	no	MYO6
RAC1	2.56433e-15	0.605407	1	0.96	3.31029e-11	no	RAC1
VMP1	3.38538e-15	0.714511	0.986	0.881	4.37019e-11	no	VMP1
TIMMDC1	3.39049e-15	0.828756	0.671	0.254	4.37679e-11	no	TIMMDC1
RAB11FIP1	3.55833e-15	0.945688	0.707	0.302	4.59345e-11	no	RAB11FIP1
REEP5	3.68667e-15	0.738651	0.941	0.849	4.75912e-11	no	REEP5
VEZT	4.13614e-15	0.722839	0.842	0.484	5.33935e-11	no	VEZT
ZYX	4.2495e-15	0.845829	1	1	5.48568e-11	no	ZYX
RANBP1	4.67758e-15	0.774951	0.775	0.397	6.03828e-11	no	RANBP1
MCC	4.81529e-15	0.867362	0.568	0.135	6.21605e-11	no	MCC
CDC42	4.97236e-15	0.745196	0.878	0.611	6.41882e-11	no	CDC42
TMEM59	5.06168e-15	0.652937	1	0.96	6.53412e-11	no	TMEM59
ZFAND5	5.60472e-15	0.72286	0.932	0.762	7.23513e-11	no	ZFAND5
FLRT2	7.63893e-15	0.967454	0.518	0.103	9.8611e-11	no	FLRT2
ZNF706	7.98565e-15	0.809904	0.802	0.468	1.03087e-10	no	ZNF706
RTCB	8.00577e-15	0.820294	0.793	0.468	1.03346e-10	no	RTCB
JAG1	8.88573e-15	0.836133	0.617	0.183	1.14706e-10	no	JAG1
ZNFX1	9.59522e-15	0.833629	0.559	0.143	1.23865e-10	no	ZNFX1
GCA	1.32818e-14	0.831443	0.833	0.619	1.71454e-10	no	GCA
C5orf24	1.34437e-14	0.797574	0.91	0.722	1.73545e-10	no	C5orf24
PDCD6IP	1.53201e-14	0.700063	0.865	0.619	1.97767e-10	no	PDCD6IP
SLC38A1	1.55865e-14	0.745485	0.905	0.659	2.01206e-10	no	SLC38A1
PIK3C2A	1.62129e-14	0.809702	0.838	0.611	2.09292e-10	no	PIK3C2A
RND3	1.6996e-14	0.894034	0.806	0.516	2.19401e-10	no	RND3
SEC61G	1.73117e-14	0.685078	0.977	0.897	2.23476e-10	no	SEC61G
SRP14	1.75185e-14	0.650424	0.968	0.81	2.26147e-10	no	SRP14
GSPT1	1.75397e-14	0.754512	0.829	0.595	2.2642e-10	no	GSPT1
GTF3C6	1.88801e-14	0.788585	0.815	0.548	2.43723e-10	no	GTF3C6
RNF19A	1.92536e-14	0.816736	0.838	0.548	2.48545e-10	no	RNF19A
THOC7	1.96996e-14	0.817867	0.667	0.262	2.54302e-10	no	THOC7
MAP2K1	2.23286e-14	0.899071	0.748	0.397	2.8824e-10	no	MAP2K1
SRPR	2.27714e-14	0.724758	0.914	0.77	2.93956e-10	no	SRPR
GAREM	2.43631e-14	0.777542	0.536	0.111	3.14504e-10	no	GAREM
PAPOLA	2.7554e-14	0.703458	0.901	0.746	3.55695e-10	no	PAPOLA
AGK	2.89122e-14	0.650413	0.536	0.127	3.73227e-10	no	AGK
ZFP36L1	3.85902e-14	0.771768	0.995	0.984	4.98161e-10	no	ZFP36L1
POLR2K	3.85923e-14	0.755754	0.743	0.365	4.98188e-10	no	POLR2K
ATP13A3	4.05427e-14	0.84538	0.928	0.73	5.23366e-10	no	ATP13A3
AMOTL2	4.30088e-14	1.09583	0.847	0.603	5.552e-10	no	AMOTL2
TGIF1	4.47509e-14	0.805706	0.766	0.405	5.77689e-10	no	TGIF1
MTHFD1L	4.6447e-14	0.728298	0.545	0.135	5.99585e-10	no	MTHFD1L
TAGLN	4.76978e-14	1.49389	0.59	0.198	6.15731e-10	no	TAGLN
DBNDD1	4.92016e-14	0.813251	0.73	0.373	6.35143e-10	no	DBNDD1
ANP32B	5.45263e-14	0.823475	0.923	0.786	7.0388e-10	no	ANP32B
NRAS	5.65001e-14	0.70421	0.86	0.635	7.2936e-10	no	NRAS
PCBD1	6.03546e-14	0.699307	0.964	0.897	7.79118e-10	no	PCBD1
SKAP2	6.17569e-14	0.705091	0.5	0.103	7.9722e-10	no	SKAP2
FAM65A	6.27115e-14	0.862401	0.802	0.516	8.09543e-10	no	FAM65A
EPAS1	6.52048e-14	0.828094	0.91	0.73	8.41729e-10	no	EPAS1
CCL2	7.66317e-14	1.80677	0.392	0.024	9.89239e-10	no	CCL2
CAP1	8.40183e-14	0.692201	0.973	0.905	1.08459e-09	no	CAP1
SERPINA3	9.3007e-14	0.730461	1	0.992	1.20063e-09	no	SERPINA3
ACVR1	9.58e-14	0.773281	0.676	0.278	1.23668e-09	no	ACVR1
QKI	9.75619e-14	0.699196	0.914	0.659	1.25943e-09	no	QKI
NT5C2	9.89609e-14	0.719077	0.923	0.762	1.27749e-09	no	NT5C2
FAM49B	1.02181e-13	0.765044	0.649	0.254	1.31905e-09	no	FAM49B
ZMYND11	1.10562e-13	0.725391	0.806	0.524	1.42724e-09	no	ZMYND11
CXADR	1.11142e-13	0.785675	0.829	0.579	1.43473e-09	no	CXADR
UTP11L	1.15795e-13	0.696986	0.608	0.206	1.4948e-09	no	UTP11L
VDAC2	1.28478e-13	0.680918	0.937	0.746	1.65852e-09	no	VDAC2
ACTR3	1.56043e-13	0.749291	0.797	0.516	2.01436e-09	no	ACTR3
GHITM	1.61401e-13	0.608119	0.923	0.754	2.08352e-09	no	GHITM
OXTR	1.6301e-13	0.954448	0.441	0.063	2.1043e-09	no	OXTR
CSRNP2	1.68444e-13	0.811882	0.649	0.286	2.17445e-09	no	CSRNP2
CFL2	1.79805e-13	0.807043	0.932	0.865	2.3211e-09	no	CFL2
TUBB3	1.88615e-13	0.836075	0.829	0.437	2.43483e-09	no	TUBB3
DYRK1A	1.93242e-13	0.777811	0.721	0.357	2.49456e-09	no	DYRK1A
YWHAG	2.07444e-13	0.685646	0.901	0.69	2.6779e-09	no	YWHAG
FAM171A1	2.11451e-13	0.797574	0.721	0.333	2.72962e-09	no	FAM171A1
TUBA1A	2.30661e-13	0.801774	0.523	0.119	2.97761e-09	no	TUBA1A
STK17A	2.33251e-13	0.851243	0.59	0.19	3.01104e-09	no	STK17A
C12orf5	2.47911e-13	0.786686	0.536	0.143	3.20028e-09	no	C12orf5
APEX1	2.51274e-13	0.610285	0.995	0.952	3.24369e-09	no	APEX1
LGALS1	2.56302e-13	1.14734	0.635	0.246	3.3086e-09	no	LGALS1
BTBD10	2.58164e-13	0.90533	0.572	0.198	3.33264e-09	no	BTBD10
COPB1	2.62522e-13	0.667968	0.932	0.754	3.3889e-09	no	COPB1
S100A16	2.79314e-13	0.74649	0.941	0.786	3.60567e-09	no	S100A16
CBX3	2.81076e-13	0.588152	0.977	0.873	3.62841e-09	no	CBX3
SSB	3.18763e-13	0.642296	0.883	0.579	4.11491e-09	no	SSB
MYO1B	3.26495e-13	0.707091	0.865	0.714	4.21473e-09	no	MYO1B
RSL24D1	3.84634e-13	0.72993	0.878	0.714	4.96525e-09	no	RSL24D1
OSBPL3	3.89821e-13	0.780853	0.5	0.111	5.0322e-09	no	OSBPL3
FGFR2	3.98607e-13	0.905146	0.77	0.421	5.14562e-09	no	FGFR2
KLF6	4.01633e-13	1.08161	0.878	0.73	5.18468e-09	no	KLF6
ARPP19	4.16783e-13	0.628192	0.887	0.627	5.38026e-09	no	ARPP19
SLC16A7	4.30622e-13	0.803245	0.779	0.468	5.55889e-09	no	SLC16A7
MTMR6	4.36444e-13	0.717641	0.586	0.214	5.63406e-09	no	MTMR6
CIRH1A	4.37166e-13	0.821051	0.748	0.421	5.64338e-09	no	CIRH1A
LAMP2	4.39743e-13	0.645011	1	0.992	5.67665e-09	no	LAMP2
EIF2AK1	4.50061e-13	0.712909	0.964	0.913	5.80984e-09	no	EIF2AK1
RPP38	4.97247e-13	0.758724	0.572	0.183	6.41896e-09	no	RPP38
PSMD7	5.50061e-13	0.746347	0.734	0.413	7.10073e-09	no	PSMD7
NHP2L1	5.55611e-13	0.628517	0.941	0.889	7.17238e-09	no	NHP2L1
RAB32	5.57168e-13	0.798041	0.685	0.333	7.19248e-09	no	RAB32
RFX5	5.62581e-13	0.663346	0.626	0.214	7.26236e-09	no	RFX5
GPS2	5.80262e-13	0.703436	0.91	0.778	7.49061e-09	no	GPS2
RPL4	5.89132e-13	0.44494	1	1	7.60511e-09	no	RPL4
HNRNPM	5.97979e-13	0.691051	0.874	0.675	7.71931e-09	no	HNRNPM
FBXL3	6.62002e-13	0.803201	0.671	0.302	8.54578e-09	no	FBXL3
REXO2	6.74101e-13	0.715259	0.662	0.286	8.70196e-09	no	REXO2
SET	6.78831e-13	0.609054	0.968	0.873	8.76303e-09	no	SET
HS6ST2	7.21089e-13	0.685364	0.721	0.341	9.30853e-09	no	HS6ST2
FRMD6	7.21488e-13	0.771209	0.464	0.087	9.31369e-09	no	FRMD6
SLC16A12	7.21655e-13	0.713379	0.608	0.19	9.31584e-09	no	SLC16A12
TRIAP1	7.37121e-13	0.781501	0.806	0.595	9.5155e-09	no	TRIAP1
DAD1	8.06943e-13	0.619728	0.977	0.897	1.04168e-08	no	DAD1
BTF3L4	8.13226e-13	0.694364	0.824	0.603	1.04979e-08	no	BTF3L4
EPCAM	9.19078e-13	0.578563	0.995	0.968	1.18644e-08	no	EPCAM
JADE1	9.35275e-13	0.831315	0.581	0.198	1.20735e-08	no	JADE1
SAP18	9.40481e-13	0.626191	0.919	0.786	1.21407e-08	no	SAP18
IPO7	9.69906e-13	0.701622	0.937	0.69	1.25205e-08	no	IPO7
ATP1B3	9.84296e-13	0.671931	0.901	0.635	1.27063e-08	no	ATP1B3
PSMC1	1.13175e-12	0.705196	0.752	0.429	1.46098e-08	no	PSMC1
FMO1	1.14107e-12	0.757979	0.509	0.135	1.473e-08	no	FMO1
CMTM7	1.20189e-12	0.777104	0.55	0.175	1.55152e-08	no	CMTM7
HSPA8	1.23931e-12	0.707793	0.995	0.984	1.59983e-08	no	HSPA8
SGPP1	1.24972e-12	0.792125	0.563	0.198	1.61327e-08	no	SGPP1
PDIA5	1.30568e-12	0.647987	0.932	0.833	1.6855e-08	no	PDIA5
ZMPSTE24	1.33065e-12	0.672878	0.572	0.19	1.71773e-08	no	ZMPSTE24
NFE2L2	1.33334e-12	0.735798	0.622	0.246	1.72121e-08	no	NFE2L2
CSPP1	1.38489e-12	0.995449	0.761	0.484	1.78775e-08	no	CSPP1
PTPRK	1.51576e-12	0.735526	0.865	0.627	1.9567e-08	no	PTPRK
AP3M1	1.62401e-12	0.732723	0.734	0.405	2.09644e-08	no	AP3M1
TRIM44	1.64493e-12	0.76532	0.667	0.294	2.12344e-08	no	TRIM44
XPO6	1.67334e-12	0.726307	0.707	0.357	2.16011e-08	no	XPO6
WWC1	1.6906e-12	0.741515	0.586	0.198	2.1824e-08	no	WWC1
CLTB	1.70676e-12	0.775646	0.658	0.302	2.20326e-08	no	CLTB
ASAP1	1.75128e-12	0.778882	0.833	0.611	2.26073e-08	no	ASAP1
TOP2B	1.75826e-12	0.773131	0.667	0.317	2.26974e-08	no	TOP2B
ARFIP1	1.91946e-12	0.707819	0.662	0.302	2.47783e-08	no	ARFIP1
JUNB	1.97229e-12	1.03198	0.797	0.508	2.54603e-08	no	JUNB
SNX10	2.13269e-12	0.747858	0.694	0.357	2.75309e-08	no	SNX10
DHX36	2.15349e-12	0.736541	0.734	0.437	2.77994e-08	no	DHX36
FBXW11	2.19094e-12	0.755182	0.698	0.381	2.82828e-08	no	FBXW11
MAPK1IP1L	2.26753e-12	0.647113	0.91	0.722	2.92715e-08	no	MAPK1IP1L
PTBP3	2.30288e-12	0.778022	0.797	0.611	2.97278e-08	no	PTBP3
MARS	2.44023e-12	0.77811	0.766	0.468	3.15009e-08	no	MARS
ATP5SL	2.52891e-12	0.728605	0.851	0.611	3.26457e-08	no	ATP5SL
MKL2	2.55611e-12	0.683762	0.581	0.214	3.29968e-08	no	MKL2
HYOU1	2.57945e-12	0.643226	0.878	0.595	3.32981e-08	no	HYOU1
RCC2	2.66154e-12	0.728298	0.649	0.27	3.43579e-08	no	RCC2
CEP170	2.7361e-12	0.689824	0.631	0.254	3.53203e-08	no	CEP170
PKHD1	2.81003e-12	0.781501	0.689	0.278	3.62747e-08	no	PKHD1
DNMT1	2.83335e-12	0.856636	0.712	0.365	3.65757e-08	no	DNMT1
PSMD14	3.02544e-12	0.760049	0.676	0.325	3.90555e-08	no	PSMD14
CBFB	3.17708e-12	0.736118	0.658	0.286	4.10129e-08	no	CBFB
ATRX	3.25651e-12	0.597085	0.968	0.865	4.20382e-08	no	ATRX
CCDC84	3.3667e-12	0.807848	0.775	0.492	4.34608e-08	no	CCDC84
GLO1	3.88185e-12	0.723286	0.878	0.762	5.01107e-08	no	GLO1
CADM1	4.86563e-12	0.769925	0.766	0.476	6.28105e-08	no	CADM1
TJP1	4.89397e-12	0.613045	0.545	0.167	6.31762e-08	no	TJP1
PPP1R18	5.12551e-12	0.770396	0.631	0.278	6.61653e-08	no	PPP1R18
AKAP12	5.23917e-12	1.24201	0.613	0.262	6.76324e-08	no	AKAP12
PELO	5.35656e-12	0.754406	0.761	0.46	6.91479e-08	no	PELO
VBP1	5.43828e-12	0.738739	0.604	0.254	7.02027e-08	no	VBP1
VGLL3	5.61133e-12	0.767827	0.387	0.048	7.24366e-08	no	VGLL3
NIPA2	5.76289e-12	0.685364	0.73	0.397	7.43932e-08	no	NIPA2
KIAA0232	6.06046e-12	0.660342	0.703	0.357	7.82345e-08	no	KIAA0232
ADAM10	6.30535e-12	0.710398	0.743	0.452	8.13957e-08	no	ADAM10
LGALS8	6.4222e-12	0.749736	0.743	0.476	8.29042e-08	no	LGALS8
SSBP1	6.64717e-12	0.674063	0.707	0.397	8.58083e-08	no	SSBP1
DSTN	6.78155e-12	0.610219	0.865	0.643	8.7543e-08	no	DSTN
EIF1AX	6.78197e-12	0.521289	0.995	1	8.75485e-08	no	EIF1AX
C3orf58	7.56837e-12	0.774813	0.725	0.413	9.77001e-08	no	C3orf58
HCFC1	7.73784e-12	0.666769	0.856	0.611	9.98878e-08	no	HCFC1
ZC3HAV1	8.24121e-12	0.680968	0.928	0.81	1.06386e-07	no	ZC3HAV1
SACS	8.39211e-12	0.728298	0.495	0.143	1.08334e-07	no	SACS
CCT6A	8.39893e-12	0.63276	0.847	0.603	1.08422e-07	no	CCT6A
PLK2	9.27439e-12	0.729607	0.514	0.143	1.19723e-07	no	PLK2
GTF2A2	9.56256e-12	0.679802	0.752	0.468	1.23443e-07	no	GTF2A2
CLIP1	1.05207e-11	0.688755	0.716	0.389	1.35812e-07	no	CLIP1
LARP6	1.05376e-11	0.568922	0.369	0.04	1.3603e-07	no	LARP6
NOL7	1.14548e-11	0.709274	0.64	0.294	1.4787e-07	no	NOL7
MYO5C	1.18293e-11	0.661627	0.532	0.175	1.52705e-07	no	MYO5C
APP	1.23399e-11	0.620237	1	0.937	1.59295e-07	no	APP
TCF12	1.28104e-11	0.673463	0.653	0.333	1.6537e-07	no	TCF12
OCIAD2	1.28577e-11	0.892718	0.635	0.325	1.6598e-07	no	OCIAD2
DAB2	1.30223e-11	0.813558	0.617	0.222	1.68105e-07	no	DAB2
ACTG1	1.32986e-11	0.701082	0.995	0.968	1.71672e-07	no	ACTG1
LINC00704	1.37048e-11	0.709675	0.396	0.063	1.76915e-07	no	LINC00704
MRFAP1	1.431e-11	0.589813	0.896	0.778	1.84728e-07	no	MRFAP1
RNF34	1.4352e-11	0.646081	0.626	0.262	1.8527e-07	no	RNF34
PAPSS1	1.51984e-11	0.74086	0.64	0.31	1.96197e-07	no	PAPSS1
PARK7	1.52166e-11	0.57805	0.914	0.698	1.96431e-07	no	PARK7
WBP4	1.55588e-11	0.699655	0.685	0.349	2.00849e-07	no	WBP4
MLH1	1.5882e-11	0.697437	0.536	0.198	2.05021e-07	no	MLH1
SRPK2	1.62003e-11	0.67319	0.491	0.143	2.0913e-07	no	SRPK2
ID4	1.66477e-11	0.844695	0.374	0.048	2.14905e-07	no	ID4
DAG1	1.72775e-11	0.7071	0.667	0.357	2.23035e-07	no	DAG1
MRPL47	1.83334e-11	0.685818	0.662	0.349	2.36666e-07	no	MRPL47
TDG	1.88674e-11	0.83133	0.707	0.421	2.4356e-07	no	TDG
SUB1	1.99129e-11	0.59599	0.973	0.873	2.57055e-07	no	SUB1
YWHAH	1.99456e-11	0.68715	0.649	0.262	2.57477e-07	no	YWHAH
FAM222B	2.00085e-11	0.582653	0.901	0.738	2.5829e-07	no	FAM222B
ACTL6A	2.00682e-11	0.655746	0.581	0.222	2.5906e-07	no	ACTL6A
MRPL15	2.02777e-11	0.614099	0.55	0.198	2.61765e-07	no	MRPL15
CAND1	2.07848e-11	0.683187	0.802	0.563	2.68311e-07	no	CAND1
VAPA	2.12188e-11	0.577511	0.964	0.857	2.73913e-07	no	VAPA
DPY19L1	2.15319e-11	0.725156	0.662	0.341	2.77955e-07	no	DPY19L1
PNMA1	2.18728e-11	0.549646	0.505	0.143	2.82356e-07	no	PNMA1
NAA15	2.21096e-11	0.682759	0.581	0.238	2.85413e-07	no	NAA15
PDGFB	2.22832e-11	1.20671	0.527	0.183	2.87654e-07	no	PDGFB
IL18	2.4397e-11	0.495747	0.32	0.016	3.14941e-07	no	IL18
PTP4A1	2.63137e-11	0.607203	0.991	1	3.39684e-07	no	PTP4A1
TUBB2A	2.70509e-11	0.717641	0.527	0.183	3.492e-07	no	TUBB2A
NFKB1	3.11666e-11	0.733632	0.649	0.349	4.0233e-07	no	NFKB1
SRP9	3.15859e-11	0.517443	1	1	4.07743e-07	no	SRP9
MSRB2	3.23022e-11	0.601693	0.878	0.683	4.16989e-07	no	MSRB2
NME1	3.2682e-11	0.734184	0.635	0.302	4.21891e-07	no	NME1
ATP5B	3.26926e-11	0.518325	0.991	0.96	4.22029e-07	no	ATP5B
KDELR3	3.31767e-11	0.765909	0.802	0.595	4.28278e-07	no	KDELR3
HNRNPUL1	3.38736e-11	0.540974	0.991	0.897	4.37275e-07	no	HNRNPUL1
NUFIP2	3.38957e-11	0.692176	0.838	0.651	4.3756e-07	no	NUFIP2
MCM7	3.42248e-11	0.765707	0.716	0.325	4.41807e-07	no	MCM7
CTNNA1	3.56353e-11	0.597902	0.896	0.746	4.60016e-07	no	CTNNA1
RBX1	3.57273e-11	0.616125	0.941	0.762	4.61204e-07	no	RBX1
UBE2D2	3.69548e-11	0.547171	0.946	0.857	4.77049e-07	no	UBE2D2
ACOT9	3.75332e-11	0.652847	0.568	0.23	4.84516e-07	no	ACOT9
NCK2	3.78155e-11	0.633717	0.649	0.286	4.8816e-07	no	NCK2
UBE2N	3.80351e-11	0.684411	0.631	0.317	4.90995e-07	no	UBE2N
MAX	3.82622e-11	0.617912	0.622	0.254	4.93926e-07	no	MAX
H2AFZ	3.93817e-11	0.984698	0.928	0.706	5.08379e-07	no	H2AFZ
DPH3	3.93917e-11	0.545434	0.495	0.143	5.08507e-07	no	DPH3
SERINC1	3.95578e-11	0.616024	0.847	0.667	5.10652e-07	no	SERINC1
TAF7	4.13597e-11	0.590039	0.788	0.556	5.33913e-07	no	TAF7
VPS29	4.24344e-11	0.640662	0.802	0.54	5.47786e-07	no	VPS29
SMARCA5	4.59476e-11	0.632667	0.838	0.627	5.93138e-07	no	SMARCA5
PDCD2	4.63498e-11	0.615474	0.527	0.19	5.98329e-07	no	PDCD2
NCOA7	4.70258e-11	0.808016	0.599	0.27	6.07056e-07	no	NCOA7
RBM47	4.88563e-11	0.805097	0.766	0.571	6.30686e-07	no	RBM47
OSTC	5.48726e-11	0.566779	0.928	0.857	7.0835e-07	no	OSTC
CASC3	5.61272e-11	0.653006	0.653	0.333	7.24546e-07	no	CASC3
RPS20	5.61372e-11	0.396311	1	1	7.24675e-07	no	RPS20
MINOS1	6.02686e-11	0.602671	0.514	0.167	7.78007e-07	no	MINOS1
PROSER1	6.22097e-11	0.666439	0.568	0.246	8.03065e-07	no	PROSER1
EIF6	6.3699e-11	0.681239	0.883	0.778	8.22291e-07	no	EIF6
PHLDA1	6.97048e-11	0.794639	0.739	0.452	8.99819e-07	no	PHLDA1
NUDT9	6.97287e-11	0.63743	0.563	0.206	9.00128e-07	no	NUDT9
TUFT1	7.06798e-11	0.666033	0.387	0.063	9.12405e-07	no	TUFT1
RAP1A	7.08432e-11	0.648245	0.829	0.675	9.14515e-07	no	RAP1A
PDCD2L	7.56442e-11	0.563769	0.423	0.095	9.76491e-07	no	PDCD2L
ZC3H4	8.06532e-11	0.656482	0.649	0.317	1.04115e-06	no	ZC3H4
SMAD5	8.18688e-11	0.779079	0.878	0.643	1.05684e-06	no	SMAD5
RPS27A	8.27727e-11	0.388535	1	1	1.06851e-06	no	RPS27A
CTTNBP2NL	8.58327e-11	0.610035	0.473	0.135	1.10801e-06	no	CTTNBP2NL
SPATS2L	8.74916e-11	0.593179	0.982	0.929	1.12943e-06	no	SPATS2L
ANAPC5	9.9316e-11	0.656795	0.865	0.738	1.28207e-06	no	ANAPC5
ATP5F1	9.97111e-11	0.58088	0.941	0.873	1.28717e-06	no	ATP5F1
PSMD12	1.02968e-10	0.542879	0.545	0.183	1.32921e-06	no	PSMD12
IRS2	1.03809e-10	0.753443	0.536	0.183	1.34007e-06	no	IRS2
PDE5A	1.07852e-10	0.567294	0.342	0.04	1.39226e-06	no	PDE5A
RPL35A	1.09786e-10	0.436817	1	1	1.41723e-06	no	RPL35A
ABCE1	1.1411e-10	0.708631	0.662	0.349	1.47305e-06	no	ABCE1
FAM213B	1.145e-10	0.773408	0.586	0.254	1.47808e-06	no	FAM213B
CLINT1	1.21645e-10	0.606363	0.896	0.833	1.57031e-06	no	CLINT1
TMED9	1.28298e-10	0.558452	0.968	0.825	1.6562e-06	no	TMED9
TMEM70	1.31784e-10	0.618963	0.752	0.468	1.7012e-06	no	TMEM70
RAB18	1.32735e-10	0.616903	0.712	0.373	1.71348e-06	no	RAB18
ARID5B	1.3395e-10	0.866727	0.644	0.341	1.72916e-06	no	ARID5B
FLRT3	1.36931e-10	0.744743	0.649	0.349	1.76764e-06	no	FLRT3
NFIC	1.38741e-10	0.615676	0.937	0.762	1.791e-06	no	NFIC
NLN	1.47081e-10	0.67454	0.608	0.262	1.89867e-06	no	NLN
ANKRD40	1.54421e-10	0.692898	0.671	0.365	1.99342e-06	no	ANKRD40
MRPS35	1.54437e-10	0.689824	0.766	0.524	1.99363e-06	no	MRPS35
MAK16	1.56433e-10	0.705163	0.491	0.175	2.01939e-06	no	MAK16
DNAJA2	1.65803e-10	0.704993	0.73	0.492	2.14035e-06	no	DNAJA2
UBE2G1	1.68969e-10	0.590586	0.626	0.286	2.18123e-06	no	UBE2G1
GCC2	1.77597e-10	0.645773	0.757	0.468	2.2926e-06	no	GCC2
GSR	1.81446e-10	0.582581	0.734	0.437	2.34229e-06	no	GSR
BID	1.88278e-10	0.584227	0.541	0.206	2.43047e-06	no	BID
RARS	1.90968e-10	0.639124	0.734	0.46	2.4652e-06	no	RARS
EIF5B	1.99187e-10	0.546612	0.905	0.786	2.57131e-06	no	EIF5B
CSE1L	2.05041e-10	0.673783	0.676	0.341	2.64687e-06	no	CSE1L
KPNA4	2.08015e-10	0.671442	0.68	0.381	2.68526e-06	no	KPNA4
FBXO28	2.1165e-10	0.637659	0.595	0.254	2.73219e-06	no	FBXO28
SLC25A4	2.11709e-10	0.731416	0.707	0.468	2.73295e-06	no	SLC25A4
MBTPS1	2.21176e-10	0.702392	0.716	0.468	2.85516e-06	no	MBTPS1
MAP2K4	2.22505e-10	0.692084	0.658	0.381	2.87232e-06	no	MAP2K4
GFM1	2.25883e-10	0.554423	0.568	0.246	2.91593e-06	no	GFM1
POLR1C	2.26799e-10	0.498366	0.374	0.063	2.92775e-06	no	POLR1C
SLC4A7	2.28816e-10	0.625533	0.608	0.27	2.95378e-06	no	SLC4A7
NLRP2	2.31131e-10	0.655019	0.662	0.365	2.98367e-06	no	NLRP2
DCTD	2.42825e-10	0.554833	0.847	0.762	3.13463e-06	no	DCTD
GTF2B	2.50458e-10	0.645273	0.613	0.294	3.23316e-06	no	GTF2B
HPRT1	2.54557e-10	0.624753	0.595	0.246	3.28608e-06	no	HPRT1
GALNT2	2.55871e-10	0.542066	0.932	0.889	3.30304e-06	no	GALNT2
SCN9A	2.59464e-10	0.622198	0.622	0.27	3.34942e-06	no	SCN9A
NEXN	2.62664e-10	0.603082	0.396	0.079	3.39073e-06	no	NEXN
SPEN	2.64759e-10	0.638471	0.685	0.381	3.41777e-06	no	SPEN
DDX24	2.7396e-10	0.545434	0.847	0.667	3.53655e-06	no	DDX24
RAB3IP	2.87894e-10	0.625152	0.617	0.278	3.71643e-06	no	RAB3IP
SLC35B2	2.98449e-10	0.611129	0.856	0.714	3.85268e-06	no	SLC35B2
NIFK	3.05015e-10	0.555282	0.468	0.143	3.93744e-06	no	NIFK
TUBB	3.07336e-10	0.559203	1	0.992	3.9674e-06	no	TUBB
PTHLH	3.12616e-10	0.725896	0.293	0.016	4.03556e-06	no	PTHLH
MYO5B	3.13966e-10	0.623878	0.599	0.27	4.05298e-06	no	MYO5B
PRRC2B	3.15144e-10	0.479619	0.941	0.865	4.0682e-06	no	PRRC2B
WAC-AS1	3.17887e-10	0.554261	0.937	0.849	4.10361e-06	no	WAC-AS1
SAMD4A	3.25338e-10	0.790079	0.626	0.31	4.19978e-06	no	SAMD4A
HNRNPA2B1	3.30475e-10	0.489333	0.995	0.944	4.2661e-06	no	HNRNPA2B1
ATP6AP2	3.39629e-10	0.487305	0.973	0.889	4.38427e-06	no	ATP6AP2
AGFG1	3.45655e-10	0.574784	0.622	0.278	4.46206e-06	no	AGFG1
HNMT	3.8577e-10	0.589489	0.892	0.817	4.9799e-06	no	HNMT
STAU1	3.8791e-10	0.511701	0.946	0.865	5.00753e-06	no	STAU1
PKP4	4.2101e-10	0.678872	0.806	0.571	5.43482e-06	no	PKP4
NPPB	4.25497e-10	1.59762	0.599	0.278	5.49273e-06	no	NPPB
SFPQ	4.27444e-10	0.717123	0.725	0.444	5.51787e-06	no	SFPQ
FGD6	4.27761e-10	0.685833	0.604	0.262	5.52196e-06	no	FGD6
PFKFB3	4.32596e-10	0.702084	0.676	0.373	5.58438e-06	no	PFKFB3
CETN2	4.34689e-10	0.619597	0.667	0.333	5.61139e-06	no	CETN2
KCMF1	4.55821e-10	0.61741	0.694	0.421	5.8842e-06	no	KCMF1
FZD5	4.65249e-10	0.655284	0.878	0.754	6.0059e-06	no	FZD5
CDKN1A	4.82815e-10	1.28592	0.77	0.579	6.23266e-06	no	CDKN1A
PSMD2	5.06911e-10	0.733061	0.617	0.333	6.54371e-06	no	PSMD2
GBAS	5.10016e-10	0.62055	0.532	0.222	6.5838e-06	no	GBAS
TGFBR1	5.23925e-10	0.683214	0.518	0.198	6.76334e-06	no	TGFBR1
TBC1D23	5.35175e-10	0.767827	0.653	0.413	6.90857e-06	no	TBC1D23
TACC1	5.43221e-10	0.605435	0.635	0.302	7.01244e-06	no	TACC1
TMED2	5.55637e-10	0.486491	0.973	0.937	7.17272e-06	no	TMED2
MORF4L2	5.699e-10	0.523643	0.973	0.913	7.35684e-06	no	MORF4L2
RNMT	5.79801e-10	0.597902	0.586	0.278	7.48466e-06	no	RNMT
RASEF	5.89788e-10	0.55032	0.324	0.04	7.61357e-06	no	RASEF
ATP2A2	6.10109e-10	0.56483	0.919	0.802	7.8759e-06	no	ATP2A2
CAMK2N1	6.23491e-10	0.639433	0.887	0.762	8.04865e-06	no	CAMK2N1
SPTSSA	6.47609e-10	0.60949	0.64	0.317	8.35998e-06	no	SPTSSA
SETD7	6.47801e-10	0.640101	0.833	0.643	8.36246e-06	no	SETD7
NDUFA12	6.53521e-10	0.545192	0.914	0.762	8.4363e-06	no	NDUFA12
LOXL2	6.53879e-10	0.492291	0.635	0.254	8.44093e-06	no	LOXL2
WRB	7.01479e-10	0.617584	0.635	0.294	9.0554e-06	no	WRB
GABARAP	7.55609e-10	0.429826	1	1	9.75416e-06	no	GABARAP
CUL3	7.97746e-10	0.624702	0.635	0.365	1.02981e-05	no	CUL3
ARNTL2	7.99111e-10	0.573217	0.401	0.095	1.03157e-05	no	ARNTL2
SCAF11	8.41444e-10	0.577884	0.811	0.651	1.08622e-05	no	SCAF11
KTN1	8.55019e-10	0.565721	0.932	0.77	1.10374e-05	no	KTN1
MAEA	8.62194e-10	0.611707	0.635	0.333	1.11301e-05	no	MAEA
PDCD10	8.72803e-10	0.573947	0.581	0.262	1.1267e-05	no	PDCD10
ACTR2	8.79804e-10	0.600591	0.811	0.619	1.13574e-05	no	ACTR2
ADGRG6	8.98143e-10	0.559361	0.959	0.905	1.15941e-05	no	ADGRG6
SMEK2	9.32492e-10	0.716065	0.752	0.587	1.20375e-05	no	SMEK2
ARPC4	1.00213e-09	0.578494	0.865	0.698	1.29365e-05	no	ARPC4
GOLT1B	1.00682e-09	0.63127	0.689	0.429	1.29971e-05	no	GOLT1B
MRAS	1.03893e-09	0.408352	0.315	0.032	1.34116e-05	no	MRAS
ACP1	1.0461e-09	0.521551	0.869	0.722	1.35041e-05	no	ACP1
RASAL2	1.05023e-09	0.635554	0.5	0.183	1.35574e-05	no	RASAL2
SOD1	1.08691e-09	0.522635	0.959	0.944	1.40309e-05	no	SOD1
UBE2I	1.08731e-09	0.486699	0.896	0.762	1.40361e-05	no	UBE2I
TAOK1	1.1497e-09	0.654457	0.761	0.556	1.48414e-05	no	TAOK1
AADAC	1.32454e-09	0.791439	0.851	0.667	1.70985e-05	no	AADAC
FAM208B	1.33693e-09	0.562078	0.536	0.222	1.72584e-05	no	FAM208B
HSPH1	1.35877e-09	0.506318	0.626	0.27	1.75404e-05	no	HSPH1
SON	1.36577e-09	0.501226	0.973	0.873	1.76308e-05	no	SON
PPP2R5E	1.40717e-09	0.698221	0.617	0.333	1.81651e-05	no	PPP2R5E
LANCL1	1.44529e-09	0.617205	0.748	0.484	1.86573e-05	no	LANCL1
TRAPPC8	1.51024e-09	0.613498	0.635	0.333	1.94957e-05	no	TRAPPC8
DNAJB6	1.51166e-09	0.647639	0.658	0.341	1.9514e-05	no	DNAJB6
TMEM33	1.51223e-09	0.619728	0.698	0.452	1.95213e-05	no	TMEM33
UNC50	1.52191e-09	0.496618	0.604	0.262	1.96464e-05	no	UNC50
NAPG	1.52839e-09	0.578951	0.622	0.302	1.973e-05	no	NAPG
CNN2	1.54554e-09	0.627531	0.964	0.833	1.99514e-05	no	CNN2
TRIP6	1.60759e-09	0.570468	0.874	0.667	2.07524e-05	no	TRIP6
FHL2	1.60889e-09	0.567986	0.329	0.048	2.07692e-05	no	FHL2
APPL2	1.63441e-09	0.675568	0.743	0.508	2.10987e-05	no	APPL2
LIX1L	1.66192e-09	0.589023	0.545	0.238	2.14537e-05	no	LIX1L
DDX46	1.76578e-09	0.620396	0.59	0.286	2.27945e-05	no	DDX46
ADAR	1.78466e-09	0.602973	0.82	0.73	2.30382e-05	no	ADAR
MRPL34	1.79407e-09	0.573558	0.82	0.643	2.31597e-05	no	MRPL34
RFWD3	1.81054e-09	0.552098	0.477	0.159	2.33723e-05	no	RFWD3
EDN1	1.82612e-09	1.15862	0.387	0.087	2.35734e-05	no	EDN1
GART	1.85049e-09	0.51407	0.505	0.183	2.38879e-05	no	GART
UTRN	1.85539e-09	0.618218	0.919	0.841	2.39512e-05	no	UTRN
AP1G1	1.85597e-09	0.61825	0.734	0.54	2.39587e-05	no	AP1G1
NFE2L3	1.85982e-09	0.487198	0.315	0.04	2.40085e-05	no	NFE2L3
MID2	1.86312e-09	0.641324	0.351	0.071	2.4051e-05	no	MID2
ZAK	1.88305e-09	0.54276	0.694	0.357	2.43083e-05	no	ZAK
SARNP	1.93566e-09	0.567703	0.59	0.27	2.49874e-05	no	SARNP
NDUFS5	2.00895e-09	0.542146	0.914	0.817	2.59335e-05	no	NDUFS5
GLRX2	2.07139e-09	0.622487	0.532	0.222	2.67395e-05	no	GLRX2
SERBP1	2.10295e-09	0.478978	0.955	0.857	2.71469e-05	no	SERBP1
UBA6	2.13324e-09	0.578301	0.617	0.333	2.75379e-05	no	UBA6
REST	2.31883e-09	0.59865	0.788	0.556	2.99338e-05	no	REST
ZFYVE21	2.35139e-09	0.56507	0.459	0.151	3.0354e-05	no	ZFYVE21
NDUFC1	2.37137e-09	0.572191	0.833	0.738	3.0612e-05	no	NDUFC1
CCT4	2.37238e-09	0.503032	0.919	0.754	3.0625e-05	no	CCT4
RNF44	2.41475e-09	0.613727	0.667	0.357	3.1172e-05	no	RNF44
ITGB1BP1	2.57734e-09	0.685833	0.622	0.325	3.32709e-05	no	ITGB1BP1
FOS	2.60077e-09	1.00599	0.766	0.579	3.35734e-05	no	FOS
BZW1	2.62558e-09	0.474965	0.878	0.706	3.38936e-05	no	BZW1
NUDT19	2.65089e-09	0.572672	0.365	0.079	3.42204e-05	no	NUDT19
PAFAH1B2	2.666e-09	0.580456	0.878	0.754	3.44154e-05	no	PAFAH1B2
UBC	2.77196e-09	0.567322	0.955	0.913	3.57833e-05	no	UBC
ZC3H12A	2.81141e-09	0.912216	0.658	0.413	3.62924e-05	no	ZC3H12A
PURB	2.81547e-09	0.590586	0.581	0.27	3.63449e-05	no	PURB
MICU2	2.83373e-09	0.538774	0.671	0.373	3.65807e-05	no	MICU2
PPIG	2.85595e-09	0.607264	0.838	0.683	3.68675e-05	no	PPIG
EID1	2.86223e-09	0.496806	0.973	0.913	3.69486e-05	no	EID1
COPS3	2.86999e-09	0.562754	0.541	0.222	3.70487e-05	no	COPS3
STX12	2.8723e-09	0.660298	0.59	0.286	3.70785e-05	no	STX12
ZNF281	2.88296e-09	0.624838	0.874	0.698	3.72162e-05	no	ZNF281
TNFRSF19	2.90583e-09	0.519046	0.392	0.095	3.75113e-05	no	TNFRSF19
PCSK5	2.90677e-09	0.604976	0.586	0.27	3.75234e-05	no	PCSK5
RFTN1	3.08399e-09	0.482072	0.257	0.008	3.98113e-05	no	RFTN1
AAR2	3.1226e-09	0.558108	0.577	0.27	4.03097e-05	no	AAR2
LTV1	3.15966e-09	0.500991	0.464	0.143	4.07881e-05	no	LTV1
C14orf119	3.18736e-09	0.611956	0.563	0.278	4.11457e-05	no	C14orf119
ARL8B	3.18899e-09	0.610188	0.64	0.397	4.11667e-05	no	ARL8B
FAM160B1	3.31453e-09	0.530787	0.495	0.183	4.27873e-05	no	FAM160B1
MYADM	3.48349e-09	0.720261	0.604	0.349	4.49684e-05	no	MYADM
RPS6	3.52986e-09	0.317403	1	1	4.5567e-05	no	RPS6
EPDR1	3.67643e-09	0.633734	0.563	0.27	4.74591e-05	no	EPDR1
NAP1L1	3.68783e-09	0.530079	0.982	0.889	4.76062e-05	no	NAP1L1
NCEH1	3.71204e-09	0.535598	0.351	0.063	4.79187e-05	no	NCEH1
LSM14A	3.85817e-09	0.532378	0.82	0.651	4.98051e-05	no	LSM14A
SF1	3.87101e-09	0.516052	0.968	0.905	4.99709e-05	no	SF1
DNAJA3	3.90996e-09	0.635753	0.721	0.508	5.04737e-05	no	DNAJA3
MAPKAP1	4.03188e-09	0.576528	0.703	0.437	5.20475e-05	no	MAPKAP1
AKAP9	4.05201e-09	0.675614	0.914	0.794	5.23074e-05	no	AKAP9
SNRPB	4.17277e-09	0.503579	0.955	0.905	5.38663e-05	no	SNRPB
ESYT2	4.43973e-09	0.593148	0.653	0.381	5.73125e-05	no	ESYT2
MAMLD1	4.48328e-09	0.665365	0.396	0.111	5.78746e-05	no	MAMLD1
ARF6	4.84676e-09	0.489321	0.964	0.913	6.25668e-05	no	ARF6
TRIM28	5.12572e-09	0.510578	0.986	0.984	6.6168e-05	no	TRIM28
RPS18	5.12755e-09	0.52708	0.923	0.778	6.61915e-05	no	RPS18
LAMB1	5.47635e-09	0.609129	0.559	0.238	7.06942e-05	no	LAMB1
MYOF	5.53864e-09	0.636121	0.423	0.127	7.14983e-05	no	MYOF
IWS1	5.54839e-09	0.504792	0.595	0.286	7.16241e-05	no	IWS1
IRAK1	5.70824e-09	0.580112	0.477	0.183	7.36877e-05	no	IRAK1
KRAS	5.83011e-09	0.641623	0.649	0.373	7.52609e-05	no	KRAS
TOR1AIP1	6.13121e-09	0.603104	0.581	0.294	7.91477e-05	no	TOR1AIP1
KRT19	6.13855e-09	0.760112	0.703	0.444	7.92425e-05	no	KRT19
SRSF12	6.17714e-09	0.528639	0.419	0.127	7.97407e-05	no	SRSF12
HMGN1	6.19112e-09	0.469369	0.964	0.913	7.99212e-05	no	HMGN1
TAF2	6.25822e-09	0.589554	0.64	0.357	8.07874e-05	no	TAF2
GORASP2	6.30275e-09	0.579339	0.806	0.627	8.13622e-05	no	GORASP2
SERP1	6.32777e-09	0.510053	0.937	0.881	8.16852e-05	no	SERP1
ELF4	6.51612e-09	0.440662	0.356	0.071	8.41166e-05	no	ELF4
VAMP3	6.58703e-09	0.670027	0.581	0.317	8.50319e-05	no	VAMP3
CHURC1	6.72564e-09	0.538739	0.811	0.627	8.68213e-05	no	CHURC1
WDR77	7.45617e-09	0.462972	0.518	0.19	9.62517e-05	no	WDR77
ATP1B1	7.4668e-09	0.534126	0.91	0.683	9.63889e-05	no	ATP1B1
DLD	7.6156e-09	0.566079	0.712	0.452	9.83097e-05	no	DLD
YKT6	7.66997e-09	0.492347	0.536	0.214	9.90117e-05	no	YKT6
DPP4	7.95757e-09	0.580575	0.595	0.302	0.000102724	no	DPP4
RLIM	7.9989e-09	0.566347	0.477	0.175	0.000103258	no	RLIM
FLNA	8.03316e-09	0.406707	0.901	0.635	0.0001037	no	FLNA
GOLM1	8.21353e-09	0.489864	0.977	0.889	0.000106028	no	GOLM1
ARHGEF28	8.59992e-09	0.577237	0.523	0.214	0.000111016	no	ARHGEF28
C1orf122	8.69637e-09	0.653415	0.622	0.333	0.000112261	no	C1orf122
XRN2	8.71099e-09	0.533361	0.667	0.349	0.00011245	no	XRN2
TFRC	8.84735e-09	0.590039	0.662	0.397	0.00011421	no	TFRC
PSMD11	8.91813e-09	0.605836	0.658	0.397	0.000115124	no	PSMD11
FERMT2	9.03774e-09	0.634122	0.581	0.302	0.000116668	no	FERMT2
EIF3D	9.31573e-09	0.577821	0.698	0.405	0.000120257	no	EIF3D
ATF2	9.57067e-09	0.580992	0.761	0.532	0.000123548	no	ATF2
UQCRC2	9.82282e-09	0.572138	0.743	0.556	0.000126803	no	UQCRC2
RAI14	9.98514e-09	0.823861	0.622	0.365	0.000128898	no	RAI14
TMEM185B	1.00367e-08	0.500888	0.441	0.151	0.000129564	no	TMEM185B
TARS	1.01189e-08	0.610414	0.856	0.683	0.000130625	no	TARS
SEC31A	1.05332e-08	0.493407	0.973	0.944	0.000135973	no	SEC31A
SGMS1	1.05497e-08	0.570731	0.676	0.397	0.000136187	no	SGMS1
CREB5	1.08954e-08	0.824511	0.545	0.246	0.000140649	no	CREB5
ACOT7	1.10879e-08	0.637547	0.527	0.238	0.000143134	no	ACOT7
RPLP0	1.17165e-08	0.467559	0.878	0.77	0.000151249	no	RPLP0
LDLR	1.20125e-08	0.840583	0.761	0.548	0.000155069	no	LDLR
MYL6	1.21362e-08	0.433996	1	1	0.000156667	no	MYL6
SACM1L	1.30113e-08	0.486771	0.423	0.135	0.000167963	no	SACM1L
MAP3K1	1.31397e-08	0.557609	0.586	0.31	0.00016962	no	MAP3K1
ENC1	1.33012e-08	0.65281	0.509	0.206	0.000171705	no	ENC1
LOXL4	1.3425e-08	0.580531	0.815	0.571	0.000173303	no	LOXL4
DLAT	1.35302e-08	0.54082	0.572	0.262	0.000174661	no	DLAT
ARL6IP5	1.3578e-08	0.522001	0.928	0.857	0.000175279	no	ARL6IP5
RARS2	1.38448e-08	0.513837	0.514	0.214	0.000178722	no	RARS2
OLA1	1.39593e-08	0.467494	0.955	0.889	0.000180201	no	OLA1
MRPL49	1.4123e-08	0.586956	0.689	0.46	0.000182314	no	MRPL49
FAM192A	1.45404e-08	0.57728	0.743	0.532	0.000187702	no	FAM192A
TXNDC9	1.51753e-08	0.543786	0.428	0.143	0.000195898	no	TXNDC9
UGT2B15	1.55326e-08	0.568518	0.392	0.095	0.00020051	no	UGT2B15
ORC3	1.56719e-08	0.521033	0.491	0.19	0.000202309	no	ORC3
SPTBN1	1.60039e-08	0.441362	1	0.905	0.000206595	no	SPTBN1
GBE1	1.60586e-08	0.704101	0.775	0.595	0.000207301	no	GBE1
HGSNAT	1.67155e-08	0.566193	0.608	0.31	0.000215781	no	HGSNAT
GLS	1.71311e-08	0.514823	0.563	0.262	0.000221146	no	GLS
CAPNS1	1.73366e-08	0.488322	1	0.976	0.000223798	no	CAPNS1
MPHOSPH6	1.78751e-08	0.597	0.64	0.357	0.000230749	no	MPHOSPH6
AGPS	1.82239e-08	0.536794	0.721	0.444	0.000235253	no	AGPS
TSPAN2	1.82434e-08	0.581028	0.261	0.024	0.000235504	no	TSPAN2
CD58	1.83198e-08	0.382173	0.338	0.071	0.000236491	no	CD58
GNPDA1	1.84759e-08	0.582612	0.527	0.238	0.000238506	no	GNPDA1
NMD3	1.85624e-08	0.644125	0.694	0.5	0.000239621	no	NMD3
CAST	1.8858e-08	0.601948	0.824	0.722	0.000243438	no	CAST
DDX1	2.04262e-08	0.578213	0.775	0.571	0.000263681	no	DDX1
ZNF207	2.11194e-08	0.535974	0.752	0.5	0.000272631	no	ZNF207
RBM8A	2.11713e-08	0.557609	0.766	0.532	0.000273301	no	RBM8A
KRT23	2.12097e-08	0.831815	0.36	0.087	0.000273796	no	KRT23
RAP1GAP2	2.12924e-08	0.55726	0.329	0.071	0.000274863	no	RAP1GAP2
ALG8	2.14796e-08	0.561376	0.721	0.444	0.00027728	no	ALG8
ARHGAP1	2.2361e-08	0.540733	0.734	0.516	0.000288658	no	ARHGAP1
VOPP1	2.27518e-08	0.578536	0.707	0.5	0.000293702	no	VOPP1
EGLN1	2.28612e-08	0.487503	0.883	0.746	0.000295115	no	EGLN1
PTGES3	2.3064e-08	0.448424	0.964	0.913	0.000297733	no	PTGES3
PON2	2.33193e-08	0.449867	0.995	0.96	0.000301029	no	PON2
MRPL3	2.49205e-08	0.548045	0.608	0.317	0.000321698	no	MRPL3
MKKS	2.57762e-08	0.518913	0.631	0.373	0.000332745	no	MKKS
RBPJ	2.63298e-08	0.565406	0.824	0.659	0.000339892	no	RBPJ
XPO5	2.74296e-08	0.449257	0.405	0.127	0.000354088	no	XPO5
CD2AP	2.83719e-08	0.546411	0.775	0.571	0.000366253	no	CD2AP
RAB7A	2.85914e-08	0.466941	0.896	0.81	0.000369086	no	RAB7A
CNOT6	2.97901e-08	0.471178	0.541	0.246	0.00038456	no	CNOT6
IER3	3.14454e-08	0.720714	0.698	0.437	0.000405929	no	IER3
TAX1BP1	3.17221e-08	0.488725	0.856	0.706	0.0004095	no	TAX1BP1
CSF1	3.20785e-08	0.724434	0.563	0.302	0.000414101	no	CSF1
MLLT4	3.21932e-08	0.52583	0.914	0.817	0.000415581	no	MLLT4
GADD45A	3.22223e-08	1.03245	0.595	0.365	0.000415958	no	GADD45A
TJP2	3.29366e-08	0.652546	0.631	0.365	0.000425178	no	TJP2
ATP6V1E1	3.34238e-08	0.588251	0.725	0.5	0.000431467	no	ATP6V1E1
SH3BGRL2	3.39179e-08	0.828756	0.73	0.563	0.000437847	no	SH3BGRL2
CAPN2	3.46228e-08	0.564573	0.671	0.413	0.000446946	no	CAPN2
PIGK	3.54906e-08	0.457486	0.482	0.19	0.000458149	no	PIGK
EPRS	3.58679e-08	0.505932	0.775	0.635	0.000463018	no	EPRS
G3BP2	3.6287e-08	0.508031	0.838	0.619	0.000468429	no	G3BP2
EIF2S2	3.66984e-08	0.527845	0.865	0.746	0.00047374	no	EIF2S2
KIF1B	3.85308e-08	0.54082	0.572	0.302	0.000497394	no	KIF1B
PTDSS1	3.94025e-08	0.51946	0.82	0.667	0.000508647	no	PTDSS1
GCNT3	4.04752e-08	0.365067	0.257	0.024	0.000522495	no	GCNT3
SEC24D	4.0959e-08	0.662117	0.581	0.317	0.00052874	no	SEC24D
ARHGAP29	4.10083e-08	0.638708	0.577	0.302	0.000529376	no	ARHGAP29
SRP54	4.12898e-08	0.579181	0.694	0.516	0.00053301	no	SRP54
EHD4	4.24626e-08	0.487719	0.45	0.159	0.00054815	no	EHD4
FOXJ3	4.34939e-08	0.48654	0.554	0.254	0.000561463	no	FOXJ3
KIAA1671	4.36796e-08	0.556174	0.532	0.254	0.00056386	no	KIAA1671
SGMS2	4.40312e-08	0.506727	0.45	0.183	0.000568399	no	SGMS2
PPRC1	4.59367e-08	0.460528	0.356	0.095	0.000592997	no	PPRC1
ITM2B	4.62997e-08	0.338541	1	1	0.000597683	no	ITM2B
AP3B1	4.68385e-08	0.526009	0.707	0.444	0.000604639	no	AP3B1
GRSF1	4.73845e-08	0.529378	0.793	0.635	0.000611687	no	GRSF1
MTMR2	4.75268e-08	0.417329	0.329	0.071	0.000613524	no	MTMR2
GTF2E2	4.97055e-08	0.42922	0.405	0.127	0.000641648	no	GTF2E2
RPL12	5.20294e-08	0.409324	1	0.984	0.000671648	no	RPL12
UBP1	5.22088e-08	0.597902	0.752	0.587	0.000673964	no	UBP1
MAP3K7	5.25203e-08	0.566193	0.599	0.325	0.000677985	no	MAP3K7
INO80C	5.31781e-08	0.508487	0.482	0.206	0.000686476	no	INO80C
TMEM109	5.32151e-08	0.585712	0.631	0.365	0.000686954	no	TMEM109
DIMT1	5.36883e-08	0.506498	0.527	0.23	0.000693063	no	DIMT1
CIAPIN1	5.47419e-08	0.542059	0.685	0.437	0.000706663	no	CIAPIN1
MAT2B	5.58748e-08	0.556191	0.626	0.341	0.000721288	no	MAT2B
TEX261	5.92323e-08	0.550297	0.586	0.317	0.000764629	no	TEX261
OPTN	5.95956e-08	0.465557	0.883	0.802	0.000769319	no	OPTN
TCEB1	6.0687e-08	0.502406	0.748	0.635	0.000783408	no	TCEB1
RPS6KA3	6.16537e-08	0.559875	0.91	0.841	0.000795888	no	RPS6KA3
ANKRD11	6.25474e-08	0.507405	0.874	0.762	0.000807425	no	ANKRD11
TMEM132A	6.29591e-08	0.449651	0.752	0.468	0.000812739	no	TMEM132A
MID1	6.41864e-08	0.665503	0.586	0.294	0.000828582	no	MID1
TRIM27	6.61113e-08	0.454277	0.613	0.278	0.000853431	no	TRIM27
KDM5B	6.68782e-08	0.545135	0.811	0.587	0.00086333	no	KDM5B
HIVEP1	6.69653e-08	0.650175	0.477	0.198	0.000864455	no	HIVEP1
JTB	6.90196e-08	0.480626	0.865	0.77	0.000890974	no	JTB
SMARCE1	7.02764e-08	0.462972	0.838	0.603	0.000907198	no	SMARCE1
TUSC3	7.10821e-08	0.588856	0.626	0.381	0.000917599	no	TUSC3
BAIAP2L1	7.22252e-08	0.528286	0.784	0.667	0.000932355	no	BAIAP2L1
CYCS	7.23303e-08	0.550715	0.847	0.738	0.000933712	no	CYCS
RAD21	7.30864e-08	0.556322	0.829	0.659	0.000943472	no	RAD21
KCTD10	7.63021e-08	0.550021	0.482	0.214	0.000984984	no	KCTD10
TERF2IP	7.636e-08	0.527934	0.743	0.563	0.000985731	no	TERF2IP
PHACTR2	7.66455e-08	0.587254	0.739	0.548	0.000989417	no	PHACTR2
MAP4K4	7.72425e-08	0.560169	0.59	0.317	0.000997123	no	MAP4K4
FAM150B	8.26393e-08	0.504792	0.257	0.032	0.00106679	no	FAM150B
PSMA6	8.377e-08	0.507299	0.73	0.492	0.00108139	no	PSMA6
PCGF3	8.61527e-08	0.482626	0.734	0.492	0.00111214	no	PCGF3
EZR	8.87819e-08	0.524083	0.68	0.405	0.00114609	no	EZR
DNAJB11	8.88682e-08	0.508067	0.581	0.294	0.0011472	no	DNAJB11
UTP14A	8.99699e-08	0.415525	0.356	0.095	0.00116142	no	UTP14A
SMC1A	9.19652e-08	0.609645	0.748	0.571	0.00118718	no	SMC1A
RPL23	9.61455e-08	0.377284	1	0.992	0.00124114	no	RPL23
NTN4	9.75628e-08	0.477968	0.419	0.143	0.00125944	no	NTN4
SH2B3	9.8599e-08	0.600272	0.419	0.151	0.00127281	no	SH2B3
GIT2	9.86222e-08	0.454593	0.658	0.381	0.00127311	no	GIT2
AHSA1	9.99417e-08	0.501226	0.491	0.206	0.00129015	no	AHSA1
CD151	1.0182e-07	0.472253	0.964	0.881	0.00131439	no	CD151
RAB9A	1.01893e-07	0.497906	0.536	0.262	0.00131534	no	RAB9A
ARHGAP21	1.03205e-07	0.520636	0.505	0.222	0.00133228	no	ARHGAP21
XPR1	1.03335e-07	0.468045	0.527	0.238	0.00133395	no	XPR1
TMEM147	1.04566e-07	0.541551	0.595	0.341	0.00134984	no	TMEM147
KIDINS220	1.05043e-07	0.511051	0.811	0.69	0.001356	no	KIDINS220
WBP11	1.06185e-07	0.514708	0.671	0.421	0.00137074	no	WBP11
ARFGEF2	1.07098e-07	0.531386	0.811	0.619	0.00138253	no	ARFGEF2
PALLD	1.07739e-07	0.864938	0.617	0.397	0.0013908	no	PALLD
DDX52	1.09958e-07	0.523692	0.586	0.317	0.00141945	no	DDX52
BLOC1S2	1.10087e-07	0.500563	0.631	0.349	0.00142111	no	BLOC1S2
PAFAH1B1	1.10366e-07	0.507256	0.757	0.579	0.00142472	no	PAFAH1B1
IFNGR1	1.14464e-07	0.499389	0.662	0.381	0.00147761	no	IFNGR1
RPL19	1.18517e-07	0.467625	0.932	0.754	0.00152994	no	RPL19
AK3	1.21326e-07	0.446765	0.932	0.913	0.00156619	no	AK3
TBCB	1.25123e-07	0.523722	0.685	0.444	0.00161522	no	TBCB
BTF3	1.30633e-07	0.466036	0.95	0.865	0.00168634	no	BTF3
MOB3B	1.30788e-07	0.466657	0.32	0.071	0.00168834	no	MOB3B
SHB	1.37489e-07	0.511728	0.5	0.214	0.00177484	no	SHB
PNPT1	1.3858e-07	0.490598	0.374	0.119	0.00178893	no	PNPT1
MRPL30	1.394e-07	0.519147	0.752	0.571	0.00179951	no	MRPL30
TMA7	1.42826e-07	0.403206	0.968	0.921	0.00184375	no	TMA7
TRIO	1.43067e-07	0.541786	0.45	0.19	0.00184685	no	TRIO
SETD3	1.4355e-07	0.491246	0.716	0.492	0.00185309	no	SETD3
BMP1	1.5236e-07	0.511813	0.703	0.437	0.00196681	no	BMP1
YIPF3	1.52679e-07	0.458068	0.923	0.833	0.00197093	no	YIPF3
ATP6V1D	1.5299e-07	0.456964	0.604	0.325	0.00197495	no	ATP6V1D
PRDX5	1.61157e-07	0.395467	0.982	0.968	0.00208038	no	PRDX5
AKAP13	1.629e-07	0.465873	0.788	0.579	0.00210288	no	AKAP13
LGALS3	1.63205e-07	0.409829	0.302	0.063	0.00210682	no	LGALS3
GSTO1	1.64126e-07	0.467498	0.923	0.794	0.0021187	no	GSTO1
UBE2D1	1.66374e-07	0.435371	0.428	0.159	0.00214772	no	UBE2D1
KLF9	1.6798e-07	0.629786	0.554	0.302	0.00216845	no	KLF9
FAM219A	1.74605e-07	0.403834	0.374	0.111	0.00225398	no	FAM219A
APEX2	1.75535e-07	0.48566	0.532	0.27	0.00226598	no	APEX2
ABCD3	1.80961e-07	0.492337	0.914	0.81	0.00233603	no	ABCD3
EPHA2	1.81425e-07	0.54795	0.595	0.286	0.00234201	no	EPHA2
RNF11	1.81937e-07	0.501472	0.572	0.325	0.00234862	no	RNF11
BDP1	1.83617e-07	0.581691	0.572	0.357	0.00237031	no	BDP1
SOCS4	1.84588e-07	0.423068	0.333	0.087	0.00238285	no	SOCS4
SQSTM1	1.90623e-07	0.46889	0.905	0.825	0.00246075	no	SQSTM1
VKORC1L1	1.9238e-07	0.499599	0.523	0.254	0.00248343	no	VKORC1L1
DDX10	1.99431e-07	0.481878	0.473	0.19	0.00257445	no	DDX10
ZNF317	2.00391e-07	0.523288	0.599	0.341	0.00258685	no	ZNF317
PSMG2	2.0066e-07	0.439875	0.644	0.365	0.00259031	no	PSMG2
COMMD2	2.01846e-07	0.419903	0.468	0.19	0.00260564	no	COMMD2
CHMP5	2.04954e-07	0.543806	0.644	0.468	0.00264576	no	CHMP5
BLOC1S6	2.0509e-07	0.498892	0.649	0.389	0.00264751	no	BLOC1S6
ANKRD33B	2.06599e-07	0.475841	0.356	0.095	0.00266699	no	ANKRD33B
SUN2	2.06701e-07	0.477891	0.748	0.579	0.00266831	no	SUN2
TIMM8B	2.08737e-07	0.510867	0.739	0.532	0.00269458	no	TIMM8B
CCT3	2.10997e-07	0.470503	0.82	0.659	0.00272376	no	CCT3
PGS1	2.38466e-07	0.578647	0.64	0.365	0.00307835	no	PGS1
IFT57	2.40241e-07	0.390972	0.383	0.119	0.00310127	no	IFT57
IFT52	2.41766e-07	0.406667	0.396	0.135	0.00312096	no	IFT52
MEX3A	2.47363e-07	0.716803	0.703	0.532	0.00319322	no	MEX3A
IMP4	2.52658e-07	0.55865	0.486	0.238	0.00326157	no	IMP4
F3	2.59572e-07	0.466089	0.306	0.071	0.00335082	no	F3
AP3D1	2.6182e-07	0.416028	0.869	0.73	0.00337984	no	AP3D1
FAIM	2.61868e-07	0.502828	0.401	0.143	0.00338045	no	FAIM
MRPL14	2.63276e-07	0.444356	0.869	0.794	0.00339863	no	MRPL14
DYNC1LI1	2.70177e-07	0.483197	0.559	0.302	0.00348772	no	DYNC1LI1
TSPAN14	2.77438e-07	0.454039	0.486	0.222	0.00358145	no	TSPAN14
PIK3AP1	2.79179e-07	0.465798	0.428	0.175	0.00360393	no	PIK3AP1
CD81	2.9347e-07	0.435568	0.991	0.96	0.0037884	no	CD81
NDUFB2	3.09934e-07	0.50104	0.734	0.54	0.00400094	no	NDUFB2
MED6	3.10642e-07	0.411341	0.532	0.254	0.00401008	no	MED6
PCNP	3.13746e-07	0.447692	0.802	0.714	0.00405015	no	PCNP
RMND5A	3.15366e-07	0.470058	0.73	0.54	0.00407105	no	RMND5A
ARID2	3.19096e-07	0.527563	0.559	0.294	0.00411921	no	ARID2
HEG1	3.21988e-07	0.647236	0.626	0.381	0.00415654	no	HEG1
PHLDB1	3.25597e-07	0.386736	0.491	0.198	0.00420313	no	PHLDB1
DCAF7	3.26305e-07	0.461539	0.739	0.595	0.00421227	no	DCAF7
MRPL42	3.27746e-07	0.51112	0.59	0.357	0.00423087	no	MRPL42
SMARCAD1	3.35385e-07	0.482669	0.59	0.333	0.00432948	no	SMARCAD1
CRYZ	3.37585e-07	0.372312	0.91	0.865	0.00435789	no	CRYZ
TAGLN2	3.40714e-07	0.473206	0.82	0.635	0.00439828	no	TAGLN2
REEP3	3.44772e-07	0.515113	0.622	0.381	0.00445066	no	REEP3
KIF2A	3.44787e-07	0.421331	0.423	0.159	0.00445085	no	KIF2A
SRSF8	3.50876e-07	0.451021	0.5	0.222	0.00452946	no	SRSF8
WEE1	3.60004e-07	0.765886	0.667	0.452	0.00464729	no	WEE1
CKS1B	3.60945e-07	0.730042	0.739	0.452	0.00465944	no	CKS1B
RDX	3.70055e-07	0.4127	0.896	0.833	0.00477703	no	RDX
MSANTD3	3.71628e-07	0.443392	0.383	0.135	0.00479735	no	MSANTD3
DTD1	3.74608e-07	0.458282	0.383	0.135	0.00483581	no	DTD1
GNPTAB	3.75656e-07	0.499268	0.455	0.198	0.00484935	no	GNPTAB
RRAS	3.7691e-07	0.470333	0.477	0.206	0.00486553	no	RRAS
ENOPH1	3.8002e-07	0.491309	0.55	0.294	0.00490567	no	ENOPH1
POLR2B	3.98449e-07	0.574573	0.671	0.508	0.00514358	no	POLR2B
LASP1	4.02157e-07	0.424704	0.991	0.96	0.00519145	no	LASP1
PDLIM7	4.19939e-07	0.654764	0.568	0.333	0.005421	no	PDLIM7
RNF38	4.2013e-07	0.43899	0.464	0.198	0.00542346	no	RNF38
HSPB8	4.24384e-07	0.419023	0.405	0.143	0.00547838	no	HSPB8
AQP7P3	4.26104e-07	0.408284	0.284	0.056	0.00550058	no	AQP7P3
PCCB	4.26846e-07	0.532014	0.514	0.262	0.00551015	no	PCCB
RBM27	4.31032e-07	0.42679	0.441	0.183	0.00556419	no	RBM27
GMFB	4.47461e-07	0.47463	0.541	0.278	0.00577627	no	GMFB
PSMG1	4.52012e-07	0.462972	0.45	0.198	0.00583503	no	PSMG1
SRA1	4.52932e-07	0.47832	0.554	0.27	0.0058469	no	SRA1
ZNF746	4.59172e-07	0.448846	0.491	0.23	0.00592745	no	ZNF746
CHST3	4.69973e-07	0.399045	0.266	0.048	0.00606688	no	CHST3
TBPL1	4.99194e-07	0.473257	0.405	0.159	0.0064441	no	TBPL1
LIMA1	5.00344e-07	0.540105	0.689	0.429	0.00645894	no	LIMA1
CREBL2	5.16949e-07	0.375509	0.441	0.167	0.0066733	no	CREBL2
ARHGAP5	5.21726e-07	0.49258	0.793	0.698	0.00673496	no	ARHGAP5
CCDC6	5.28813e-07	0.433271	0.432	0.167	0.00682645	no	CCDC6
NGFRAP1	5.31601e-07	0.403054	1	0.984	0.00686244	no	NGFRAP1
ANXA11	5.37532e-07	0.437407	0.919	0.833	0.006939	no	ANXA11
WDFY2	5.46305e-07	0.438519	0.392	0.143	0.00705225	no	WDFY2
MRPS10	5.48532e-07	0.529388	0.694	0.468	0.007081	no	MRPS10
DPM1	5.57841e-07	0.398842	0.505	0.246	0.00720117	no	DPM1
SPIN1	5.6051e-07	0.503312	0.626	0.373	0.00723562	no	SPIN1
SLC17A5	5.61307e-07	0.39872	0.473	0.206	0.00724591	no	SLC17A5
PARVA	5.64338e-07	0.521471	0.532	0.294	0.00728504	no	PARVA
KRT80	5.92255e-07	0.570195	0.306	0.079	0.00764541	no	KRT80
AXL	5.94781e-07	0.658023	0.315	0.087	0.00767803	no	AXL
AEN	6.08741e-07	0.416821	0.342	0.103	0.00785824	no	AEN
CASP7	6.11598e-07	0.506606	0.477	0.23	0.00789512	no	CASP7
CKLF	6.20341e-07	0.399893	0.446	0.183	0.00800798	no	CKLF
ZNF770	6.28892e-07	0.538523	0.788	0.659	0.00811837	no	ZNF770
REV3L	6.38147e-07	0.546187	0.635	0.413	0.00823785	no	REV3L
TMEM242	6.53722e-07	0.402694	0.482	0.214	0.0084389	no	TMEM242
ARPC3	6.57727e-07	0.394368	0.887	0.833	0.0084906	no	ARPC3
RNF115	6.7042e-07	0.460503	0.536	0.262	0.00865446	no	RNF115
UBE3A	6.71385e-07	0.428738	0.856	0.746	0.0086669	no	UBE3A
SEMA4B	6.8883e-07	0.495033	0.797	0.619	0.00889211	no	SEMA4B
RBM12	6.89213e-07	0.506498	0.523	0.302	0.00889705	no	RBM12
FOXO1	7.37411e-07	0.602403	0.694	0.556	0.00951924	no	FOXO1
FSCN1	7.38226e-07	0.378471	0.797	0.484	0.00952977	no	FSCN1
SARS	7.39379e-07	0.49765	0.856	0.833	0.00954465	no	SARS
SUCO	7.41141e-07	0.407424	0.586	0.31	0.00956739	no	SUCO
ITM2C	7.56478e-07	0.499059	0.874	0.833	0.00976538	no	ITM2C
ZCRB1	7.64274e-07	0.489671	0.685	0.476	0.00986601	no	ZCRB1
BRIX1	7.69322e-07	0.336434	0.329	0.095	0.00993117	no	BRIX1
CBLB	7.80518e-07	0.489919	0.437	0.183	0.0100757	no	CBLB
SERPINE2	7.85441e-07	0.532014	0.486	0.238	0.0101393	no	SERPINE2
EFCAB14	7.92771e-07	0.497219	0.613	0.381	0.0102339	no	EFCAB14
UBAP1	8.10505e-07	0.466415	0.869	0.81	0.0104628	no	UBAP1
TNFRSF10D	8.1363e-07	0.445898	0.414	0.167	0.0105031	no	TNFRSF10D
MLLT1	8.19256e-07	0.445306	0.64	0.365	0.0105758	no	MLLT1
ASPH	8.24465e-07	0.575765	0.874	0.786	0.010643	no	ASPH
CMIP	8.34369e-07	0.449219	0.685	0.452	0.0107709	no	CMIP
ATG3	8.40774e-07	0.438762	0.423	0.175	0.0108535	no	ATG3
SH3KBP1	8.52886e-07	0.540693	0.77	0.595	0.0110099	no	SH3KBP1
PSMC4	8.53676e-07	0.565334	0.604	0.405	0.0110201	no	PSMC4
CDC42SE2	8.61468e-07	0.453936	0.563	0.302	0.0111207	no	CDC42SE2
PPP1CB	8.62071e-07	0.504792	0.829	0.738	0.0111285	no	PPP1CB
SERPINB8	8.69268e-07	0.388971	0.32	0.087	0.0112214	no	SERPINB8
TBCCD1	8.76148e-07	0.360956	0.306	0.079	0.0113102	no	TBCCD1
UHMK1	8.81047e-07	0.492408	0.712	0.524	0.0113734	no	UHMK1
API5	8.90247e-07	0.439819	0.685	0.476	0.0114922	no	API5
AKAP8	8.99319e-07	0.40243	0.392	0.151	0.0116093	no	AKAP8
ETF1	9.17772e-07	0.504792	0.59	0.365	0.0118475	no	ETF1
EXOSC10	9.19716e-07	0.529142	0.59	0.389	0.0118726	no	EXOSC10
ZXDB	9.40581e-07	0.433408	0.351	0.111	0.012142	no	ZXDB
CITED4	9.76863e-07	0.551072	0.59	0.333	0.0126103	no	CITED4
C11orf58	9.80482e-07	0.415037	0.865	0.77	0.012657	no	C11orf58
NPM3	9.8698e-07	0.348329	0.378	0.135	0.0127409	no	NPM3
DUSP14	1.00334e-06	0.52904	0.554	0.31	0.0129521	no	DUSP14
UBAP2L	1.01654e-06	0.479566	0.842	0.746	0.0131226	no	UBAP2L
GNG12	1.03657e-06	0.403968	0.482	0.222	0.0133811	no	GNG12
UBE2A	1.03754e-06	0.495841	0.608	0.349	0.0133936	no	UBE2A
ACTB	1.06763e-06	0.411873	0.878	0.659	0.013782	no	ACTB
DTNA	1.09623e-06	0.487862	0.703	0.46	0.0141512	no	DTNA
VDAC3	1.116e-06	0.447761	0.784	0.635	0.0144065	no	VDAC3
ANXA13	1.1168e-06	0.601062	0.473	0.23	0.0144168	no	ANXA13
DEK	1.12924e-06	0.604636	0.559	0.325	0.0145774	no	DEK
SELK	1.13274e-06	0.417329	0.423	0.167	0.0146226	no	SELK
SYAP1	1.13428e-06	0.460043	0.644	0.421	0.0146424	no	SYAP1
SYPL1	1.14056e-06	0.515527	0.734	0.563	0.0147235	no	SYPL1
VANGL1	1.14663e-06	0.447511	0.392	0.151	0.0148018	no	VANGL1
PHF14	1.15076e-06	0.416661	0.477	0.222	0.0148552	no	PHF14
WSB1	1.19779e-06	0.400649	0.991	0.984	0.0154622	no	WSB1
NFKB2	1.23054e-06	0.54826	0.721	0.548	0.015885	no	NFKB2
IGFBP3	1.24675e-06	0.557903	0.428	0.175	0.0160943	no	IGFBP3
HNRNPA0	1.2574e-06	0.456118	0.649	0.429	0.0162318	no	HNRNPA0
SPRY4	1.27613e-06	0.610643	0.405	0.167	0.0164736	no	SPRY4
PKD2	1.28574e-06	0.551403	0.599	0.365	0.0165977	no	PKD2
KIAA0196	1.31941e-06	0.387039	0.378	0.135	0.0170323	no	KIAA0196
MRPL43	1.32472e-06	0.455485	0.797	0.643	0.0171009	no	MRPL43
ARF3	1.33478e-06	0.390225	0.892	0.778	0.0172306	no	ARF3
CCND1	1.3521e-06	0.489012	0.671	0.429	0.0174543	no	CCND1
MBD2	1.35981e-06	0.529388	0.689	0.524	0.0175538	no	MBD2
MAN2A2	1.37171e-06	0.539799	0.509	0.278	0.0177073	no	MAN2A2
RASSF4	1.37529e-06	0.547542	0.748	0.548	0.0177536	no	RASSF4
GABARAPL2	1.39803e-06	0.483312	0.64	0.413	0.0180472	no	GABARAPL2
KLHL9	1.4094e-06	0.41067	0.423	0.183	0.018194	no	KLHL9
GNAI3	1.41347e-06	0.548599	0.766	0.627	0.0182464	no	GNAI3
CCT8	1.42012e-06	0.422155	0.842	0.722	0.0183323	no	CCT8
WDR61	1.43527e-06	0.453796	0.505	0.262	0.0185279	no	WDR61
DUSP4	1.51627e-06	0.526517	0.338	0.111	0.0195735	no	DUSP4
RRP9	1.52818e-06	0.353942	0.329	0.103	0.0197273	no	RRP9
RNF103	1.54496e-06	0.469303	0.869	0.786	0.0199439	no	RNF103
FAM120A	1.5503e-06	0.436738	0.923	0.873	0.0200128	no	FAM120A
CDK6	1.55307e-06	0.617612	0.604	0.405	0.0200486	no	CDK6
SENP6	1.56343e-06	0.532807	0.622	0.444	0.0201823	no	SENP6
LARP1	1.5884e-06	0.383962	0.995	0.976	0.0205047	no	LARP1
KPNA1	1.61603e-06	0.401928	0.572	0.302	0.0208613	no	KPNA1
C11orf1	1.64026e-06	0.412346	0.369	0.135	0.0211741	no	C11orf1
NADK	1.65771e-06	0.445404	0.748	0.571	0.0213994	no	NADK
LMTK2	1.6587e-06	0.466171	0.459	0.222	0.0214121	no	LMTK2
SOGA1	1.66821e-06	0.449771	0.405	0.159	0.0215349	no	SOGA1
MTCL1	1.67066e-06	0.384498	0.329	0.103	0.0215666	no	MTCL1
RWDD1	1.68282e-06	0.515439	0.595	0.365	0.0217235	no	RWDD1
AFF4	1.70592e-06	0.465418	0.644	0.389	0.0220217	no	AFF4
DDB1	1.7236e-06	0.451154	0.797	0.698	0.0222499	no	DDB1
SNF8	1.7504e-06	0.444449	0.505	0.262	0.0225959	no	SNF8
ERBB2IP	1.7642e-06	0.501719	0.59	0.381	0.0227741	no	ERBB2IP
TTL	1.77148e-06	0.367673	0.396	0.151	0.022868	no	TTL
SLC26A2	1.79777e-06	0.387223	0.306	0.087	0.0232075	no	SLC26A2
DFNA5	1.81511e-06	0.453287	0.617	0.357	0.0234312	no	DFNA5
HIVEP2	1.81652e-06	0.415983	0.27	0.063	0.0234495	no	HIVEP2
KIFC3	1.84397e-06	0.455236	0.423	0.183	0.0238038	no	KIFC3
EIF5	1.88161e-06	0.383202	0.883	0.841	0.0242897	no	EIF5
SDC4	1.90068e-06	0.513812	0.955	0.921	0.0245359	no	SDC4
SPRED2	1.91347e-06	0.39567	0.414	0.175	0.024701	no	SPRED2
NUTF2	1.93519e-06	0.396038	0.437	0.183	0.0249814	no	NUTF2
SMAD7	1.94174e-06	0.411133	0.315	0.095	0.0250659	no	SMAD7
LATS1	1.97403e-06	0.474276	0.532	0.294	0.0254827	no	LATS1
RHBDF1	1.98947e-06	0.526009	0.613	0.389	0.0256821	no	RHBDF1
WNK2	2.0091e-06	0.487257	0.338	0.103	0.0259355	no	WNK2
POMP	2.03951e-06	0.437437	0.833	0.722	0.026328	no	POMP
MRPS36	2.06143e-06	0.493204	0.536	0.31	0.026611	no	MRPS36
TOR1A	2.0644e-06	0.456167	0.536	0.286	0.0266493	no	TOR1A
C16orf72	2.06726e-06	0.462518	0.586	0.373	0.0266862	no	C16orf72
CKAP5	2.0726e-06	0.581661	0.608	0.397	0.0267552	no	CKAP5
SPAG1	2.10134e-06	0.379453	0.302	0.087	0.0271262	no	SPAG1
UBE2B	2.12232e-06	0.370775	0.761	0.532	0.027397	no	UBE2B
NBN	2.12355e-06	0.408932	0.509	0.254	0.0274129	no	NBN
ZC3H15	2.14634e-06	0.466762	0.725	0.54	0.0277071	no	ZC3H15
IP6K2	2.15294e-06	0.434228	0.865	0.762	0.0277924	no	IP6K2
MYO1E	2.29746e-06	0.457486	0.423	0.183	0.0296579	no	MYO1E
NUP35	2.31502e-06	0.351683	0.369	0.135	0.0298846	no	NUP35
SRGAP1	2.37613e-06	0.41067	0.351	0.119	0.0306735	no	SRGAP1
TBK1	2.38378e-06	0.393761	0.468	0.222	0.0307722	no	TBK1
TOP1	2.41257e-06	0.424753	0.568	0.294	0.0311438	no	TOP1
PIGT	2.41862e-06	0.463493	0.477	0.238	0.031222	no	PIGT
UBE2V2	2.42869e-06	0.480945	0.725	0.579	0.0313519	no	UBE2V2
WDR48	2.43557e-06	0.483598	0.586	0.357	0.0314408	no	WDR48
ZC3H7B	2.47375e-06	0.442927	0.477	0.238	0.0319337	no	ZC3H7B
PSPC1	2.47598e-06	0.445898	0.5	0.262	0.0319624	no	PSPC1
PHLDA2	2.4785e-06	0.41572	0.396	0.159	0.0319949	no	PHLDA2
TSPAN13	2.55631e-06	0.452521	0.464	0.214	0.0329994	no	TSPAN13
OSBPL8	2.58173e-06	0.456468	0.523	0.286	0.0333275	no	OSBPL8
RNF4	2.58227e-06	0.402371	0.351	0.127	0.0333345	no	RNF4
METTL9	2.59626e-06	0.462518	0.577	0.349	0.0335152	no	METTL9
PAQR8	2.64235e-06	0.548284	0.766	0.651	0.0341101	no	PAQR8
ATIC	2.6441e-06	0.409566	0.577	0.325	0.0341327	no	ATIC
PRPF38B	2.70162e-06	0.413092	0.892	0.722	0.0348752	no	PRPF38B
HMGN4	2.70691e-06	0.456725	0.536	0.294	0.0349435	no	HMGN4
EEA1	2.70959e-06	0.406513	0.486	0.238	0.0349781	no	EEA1
SLC30A7	2.71852e-06	0.532997	0.685	0.532	0.0350934	no	SLC30A7
DAZAP2	2.75941e-06	0.4237	0.86	0.778	0.0356213	no	DAZAP2
TRIM26	2.77272e-06	0.503424	0.635	0.405	0.035793	no	TRIM26
UBB	2.7732e-06	0.330523	1	1	0.0357992	no	UBB
CBLL1	2.80139e-06	0.410565	0.428	0.19	0.0361631	no	CBLL1
IQCK	2.8075e-06	0.374883	0.329	0.103	0.036242	no	IQCK
TNKS2	2.84862e-06	0.457271	0.545	0.302	0.0367728	no	TNKS2
ATP6V1C1	2.88315e-06	0.463451	0.541	0.31	0.0372186	no	ATP6V1C1
UHRF1BP1	2.91608e-06	0.379602	0.414	0.175	0.0376436	no	UHRF1BP1
SMIM15	2.92263e-06	0.454994	0.694	0.492	0.0377282	no	SMIM15
SNRPG	2.92357e-06	0.451834	0.797	0.635	0.0377404	no	SNRPG
PARN	2.93272e-06	0.436888	0.527	0.278	0.0378585	no	PARN
TGFBRAP1	2.96298e-06	0.325217	0.279	0.071	0.0382491	no	TGFBRAP1
TP53	2.9823e-06	0.485188	0.468	0.23	0.0384985	no	TP53
NMI	2.98596e-06	0.384936	0.351	0.127	0.0385457	no	NMI
TSPO	3.01866e-06	0.326018	0.315	0.095	0.0389679	no	TSPO
PAIP1	3.03542e-06	0.400827	0.712	0.532	0.0391842	no	PAIP1
SRP68	3.04588e-06	0.408659	0.757	0.579	0.0393192	no	SRP68
DMKN	3.13951e-06	0.44036	0.928	0.921	0.0405279	no	DMKN
PPT1	3.14276e-06	0.587409	0.617	0.437	0.0405699	no	PPT1
NIN	3.19914e-06	0.427567	0.495	0.254	0.0412976	no	NIN
NUS1	3.21766e-06	0.443731	0.703	0.508	0.0415368	no	NUS1
RABIF	3.25269e-06	0.366896	0.383	0.151	0.0419889	no	RABIF
KIAA0391	3.41045e-06	0.426376	0.41	0.175	0.0440255	no	KIAA0391
MRPL18	3.43175e-06	0.406586	0.446	0.214	0.0443005	no	MRPL18
EXOC6	3.43347e-06	0.369159	0.563	0.302	0.0443226	no	EXOC6
RHOB	3.47938e-06	0.37611	0.374	0.135	0.0449153	no	RHOB
UCK2	3.49311e-06	0.457126	0.455	0.222	0.0450925	no	UCK2
MTOR	3.5363e-06	0.327005	0.293	0.079	0.0456501	no	MTOR
HMGB1	3.56553e-06	0.552639	0.838	0.698	0.0460274	no	HMGB1
KIF21A	3.58045e-06	0.475147	0.685	0.5	0.0462201	no	KIF21A
CDC5L	3.5821e-06	0.436079	0.532	0.294	0.0462413	no	CDC5L
UCHL3	3.58967e-06	0.363161	0.419	0.175	0.0463391	no	UCHL3
PTPRF	3.59427e-06	0.318183	0.986	0.984	0.0463984	no	PTPRF
TM2D2	3.68698e-06	0.457871	0.631	0.413	0.0475952	no	TM2D2
MAFF	3.72979e-06	0.604231	0.559	0.333	0.0481479	no	MAFF
CLASP2	3.76382e-06	0.42699	0.45	0.214	0.0485871	no	CLASP2
CNOT10	3.79831e-06	0.504792	0.599	0.397	0.0490324	no	CNOT10
TRMT10C	3.82375e-06	0.405256	0.396	0.167	0.0493608	no	TRMT10C
GDF15	3.83569e-06	0.734882	0.577	0.365	0.0495149	no	GDF15
SGPL1	4.00326e-06	0.438365	0.752	0.524	0.0516781	no	SGPL1
UBR1	4.02894e-06	0.499661	0.491	0.278	0.0520096	no	UBR1
COX7A2	4.07366e-06	0.345012	0.977	0.913	0.0525869	no	COX7A2
PIK3C3	4.07587e-06	0.374912	0.41	0.175	0.0526154	no	PIK3C3
EIF3B	4.10855e-06	0.442731	0.874	0.754	0.0530372	no	EIF3B
STK10	4.16503e-06	0.310969	0.306	0.087	0.0537664	no	STK10
SCRN1	4.18383e-06	0.427171	0.464	0.214	0.054009	no	SCRN1
RNF128	4.18596e-06	0.453019	0.986	0.937	0.0540366	no	RNF128
ERH	4.19236e-06	0.514145	0.734	0.556	0.0541192	no	ERH
PLD1	4.21685e-06	0.376687	0.396	0.159	0.0544353	no	PLD1
SQRDL	4.40545e-06	0.38202	0.401	0.167	0.05687	no	SQRDL
LTB	4.41174e-06	0.469168	0.554	0.278	0.0569511	no	LTB
AIMP1	4.41227e-06	0.393631	0.568	0.333	0.0569579	no	AIMP1
UBL5	4.50614e-06	0.36389	0.986	0.952	0.0581698	no	UBL5
NAA10	4.55584e-06	0.343329	0.284	0.079	0.0588113	no	NAA10
ZWILCH	4.56445e-06	0.38031	0.369	0.135	0.0589225	no	ZWILCH
RAB5A	4.56567e-06	0.439385	0.572	0.341	0.0589383	no	RAB5A
NRCAM	4.61528e-06	0.430347	0.491	0.254	0.0595786	no	NRCAM
ME1	4.72371e-06	0.353942	0.315	0.103	0.0609784	no	ME1
ZNF644	4.75373e-06	0.392899	0.617	0.365	0.0613658	no	ZNF644
BAZ1B	4.87202e-06	0.418204	0.649	0.421	0.0628929	no	BAZ1B
SLC25A5	4.87275e-06	0.434659	0.959	0.881	0.0629024	no	SLC25A5
TEAD1	4.97545e-06	0.498987	0.734	0.563	0.064228	no	TEAD1
SYNJ2	4.98596e-06	0.52583	0.523	0.31	0.0643637	no	SYNJ2
RFX7	5.01926e-06	0.453393	0.464	0.246	0.0647936	no	RFX7
ITGB5	5.07984e-06	0.402309	0.784	0.635	0.0655757	no	ITGB5
SLAIN2	5.12723e-06	0.397458	0.464	0.23	0.0661874	no	SLAIN2
GJC1	5.19765e-06	0.358231	0.36	0.135	0.0670965	no	GJC1
NGRN	5.29533e-06	0.403163	0.622	0.365	0.0683574	no	NGRN
YRDC	5.34101e-06	0.361667	0.324	0.103	0.068947	no	YRDC
CDK19	5.3823e-06	0.484984	0.518	0.286	0.0694801	no	CDK19
SLC2A6	5.40593e-06	0.3474	0.36	0.127	0.0697851	no	SLC2A6
ZNF609	5.63101e-06	0.442832	0.441	0.222	0.0726906	no	ZNF609
DNAJA1	5.69888e-06	0.447836	0.554	0.341	0.0735669	no	DNAJA1
UEVLD	5.882e-06	0.352789	0.306	0.095	0.0759307	no	UEVLD
UBE2R2	5.91182e-06	0.377352	0.932	0.913	0.0763156	no	UBE2R2
COTL1	5.91802e-06	0.651013	0.383	0.167	0.0763957	no	COTL1
IGF2BP3	5.93543e-06	0.416661	0.676	0.444	0.0766204	no	IGF2BP3
IPO5	6.13931e-06	0.421303	0.82	0.651	0.0792524	no	IPO5
NECAP2	6.21928e-06	0.433036	0.505	0.278	0.0802847	no	NECAP2
SRSF7	6.36582e-06	0.470896	0.775	0.635	0.0821763	no	SRSF7
DHX35	6.38343e-06	0.310969	0.288	0.079	0.0824037	no	DHX35
PPP1R9A	6.4925e-06	0.42457	0.428	0.198	0.0838116	no	PPP1R9A
MAGED2	6.62966e-06	0.464591	0.784	0.611	0.0855823	no	MAGED2
RBBP4	6.67121e-06	0.40299	0.55	0.302	0.0861186	no	RBBP4
CCNL2	6.7949e-06	0.360587	0.955	0.857	0.0877154	no	CCNL2
PDAP1	6.84723e-06	0.434971	0.743	0.595	0.0883908	no	PDAP1
YAP1	6.86637e-06	0.415195	0.568	0.333	0.0886379	no	YAP1
SNX18	6.90862e-06	0.375509	0.369	0.151	0.0891834	no	SNX18
ZBTB11	6.96255e-06	0.490986	0.586	0.333	0.0898795	no	ZBTB11
UGP2	7.12495e-06	0.451704	0.856	0.802	0.091976	no	UGP2
GALC	7.24726e-06	0.368909	0.514	0.262	0.0935549	no	GALC
FNBP4	7.48859e-06	0.417463	0.784	0.667	0.0966702	no	FNBP4
ITGA3	7.52529e-06	0.502801	0.32	0.111	0.097144	no	ITGA3
39326	7.53218e-06	0.446452	0.662	0.492	0.0972329	no	39326
PNPLA8	7.65385e-06	0.435251	0.477	0.246	0.0988035	no	PNPLA8
FOSB	7.67288e-06	0.454824	0.554	0.349	0.0990492	no	FOSB
ALDH1A1	7.71318e-06	0.432349	0.968	0.968	0.0995694	no	ALDH1A1
PICALM	7.79385e-06	0.467653	0.541	0.325	0.100611	no	PICALM
CSRNP1	7.92401e-06	0.558108	0.477	0.262	0.102291	no	CSRNP1
EXOC5	7.95745e-06	0.459704	0.432	0.222	0.102723	no	EXOC5
MRPS21	8.00002e-06	0.420363	0.802	0.675	0.103272	no	MRPS21
STX18	8.13374e-06	0.434217	0.423	0.206	0.104999	no	STX18
C21orf59	8.30235e-06	0.349761	0.441	0.198	0.107175	no	C21orf59
WTAP	8.38438e-06	0.43242	0.703	0.508	0.108234	no	WTAP
RPL13AP3	8.54986e-06	0.354925	0.383	0.159	0.11037	no	RPL13AP3
CYTH2	8.64216e-06	0.422756	0.595	0.365	0.111562	no	CYTH2
TOMM5	8.65323e-06	0.485018	0.563	0.365	0.111705	no	TOMM5
RAC2	8.84354e-06	0.378415	0.36	0.135	0.114161	no	RAC2
GARS	8.87579e-06	0.485791	0.64	0.444	0.114578	no	GARS
GSKIP	8.92736e-06	0.321278	0.338	0.119	0.115243	no	GSKIP
RPL13A	8.94034e-06	0.280436	1	0.992	0.115411	no	RPL13A
AKAP10	9.29182e-06	0.413013	0.455	0.238	0.119948	no	AKAP10
HNF1B	9.30176e-06	0.375509	0.468	0.222	0.120076	no	HNF1B
PSMD5	9.31669e-06	0.444758	0.662	0.452	0.120269	no	PSMD5
HINT3	9.5795e-06	0.364899	0.365	0.151	0.123662	no	HINT3
RAB11FIP2	9.60661e-06	0.312744	0.288	0.087	0.124012	no	RAB11FIP2
LPP	9.63997e-06	0.462405	0.914	0.833	0.124442	no	LPP
CCPG1	9.86447e-06	0.453567	0.518	0.302	0.12734	no	CCPG1
C9orf3	1.02074e-05	0.355929	0.41	0.183	0.131767	no	C9orf3
CIRBP	1.03477e-05	0.381019	0.883	0.802	0.133579	no	CIRBP
RALA	1.05424e-05	0.426487	0.685	0.46	0.136092	no	RALA
COX7A2L	1.05555e-05	0.34496	0.914	0.802	0.136261	no	COX7A2L
VWA8	1.06617e-05	0.495378	0.725	0.556	0.137632	no	VWA8
TWF1	1.08581e-05	0.406427	0.523	0.294	0.140168	no	TWF1
FSTL3	1.09409e-05	0.304786	0.896	0.722	0.141236	no	FSTL3
VCP	1.09427e-05	0.390757	0.923	0.817	0.14126	no	VCP
GSK3B	1.10017e-05	0.477125	0.532	0.325	0.142021	no	GSK3B
FNTA	1.10533e-05	0.399675	0.554	0.31	0.142687	no	FNTA
SLC38A9	1.11425e-05	0.381845	0.324	0.119	0.143838	no	SLC38A9
SFT2D1	1.12354e-05	0.41287	0.468	0.246	0.145037	no	SFT2D1
SUSD1	1.13052e-05	0.420728	0.423	0.198	0.145939	no	SUSD1
FAM89A	1.131e-05	0.386148	0.405	0.19	0.146001	no	FAM89A
LSM1	1.16627e-05	0.377242	0.423	0.206	0.150553	no	LSM1
CYLD	1.16745e-05	0.333332	0.324	0.119	0.150706	no	CYLD
GOT1	1.17081e-05	0.452834	0.761	0.571	0.15114	no	GOT1
SNAP23	1.18796e-05	0.42663	0.604	0.413	0.153353	no	SNAP23
DNAJC6	1.19562e-05	0.321311	0.279	0.079	0.154343	no	DNAJC6
ABCF1	1.22196e-05	0.427716	0.491	0.278	0.157743	no	ABCF1
ANKRD1	1.23007e-05	0.425978	0.306	0.095	0.15879	no	ANKRD1
BEX1	1.23067e-05	0.748318	0.644	0.46	0.158868	no	BEX1
SERPINB9	1.23493e-05	0.438121	0.414	0.206	0.159417	no	SERPINB9
PRAF2	1.24167e-05	0.389025	0.441	0.214	0.160287	no	PRAF2
DUSP16	1.24522e-05	0.341931	0.446	0.214	0.160746	no	DUSP16
NDUFA7	1.28294e-05	0.382492	0.671	0.476	0.165614	no	NDUFA7
NDUFV2	1.28368e-05	0.475937	0.604	0.437	0.165711	no	NDUFV2
ATXN2	1.28907e-05	0.47978	0.734	0.587	0.166406	no	ATXN2
PTRH2	1.29117e-05	0.365728	0.365	0.151	0.166677	no	PTRH2
ALDH1B1	1.31456e-05	0.303763	0.302	0.095	0.169697	no	ALDH1B1
UACA	1.33107e-05	0.329705	0.275	0.079	0.171827	no	UACA
RAB21	1.33121e-05	0.377776	0.45	0.238	0.171846	no	RAB21
ZNF608	1.33453e-05	0.343856	0.329	0.119	0.172275	no	ZNF608
AP4B1	1.33926e-05	0.387039	0.347	0.135	0.172885	no	AP4B1
UBA3	1.34492e-05	0.435433	0.599	0.405	0.173615	no	UBA3
AP1S2	1.36365e-05	0.274657	0.275	0.079	0.176033	no	AP1S2
SPATS2	1.37823e-05	0.418793	0.613	0.389	0.177916	no	SPATS2
AK6	1.40639e-05	0.339733	0.351	0.135	0.181551	no	AK6
FAM84B	1.40758e-05	0.499197	0.401	0.19	0.181704	no	FAM84B
BCL7A	1.41798e-05	0.299117	0.329	0.119	0.183048	no	BCL7A
SEC11A	1.42214e-05	0.33959	0.941	0.873	0.183584	no	SEC11A
GTPBP4	1.43988e-05	0.372059	0.414	0.19	0.185875	no	GTPBP4
TSG101	1.49097e-05	0.361402	0.486	0.254	0.19247	no	TSG101
CHAMP1	1.49886e-05	0.375509	0.405	0.19	0.193488	no	CHAMP1
PFDN1	1.51942e-05	0.421755	0.734	0.508	0.196142	no	PFDN1
HIP1R	1.5213e-05	0.323524	0.455	0.214	0.196385	no	HIP1R
PLSCR1	1.5485e-05	0.368024	0.423	0.198	0.199896	no	PLSCR1
PRICKLE2	1.55093e-05	0.435714	0.392	0.183	0.20021	no	PRICKLE2
COCH	1.55789e-05	0.357362	0.293	0.095	0.201108	no	COCH
DYRK4	1.57057e-05	0.401928	0.545	0.317	0.202744	no	DYRK4
CDC73	1.59698e-05	0.42223	0.486	0.27	0.206154	no	CDC73
RPF1	1.62813e-05	0.373728	0.392	0.175	0.210176	no	RPF1
JOSD1	1.6475e-05	0.412346	0.514	0.302	0.212675	no	JOSD1
ZNF143	1.65966e-05	0.379602	0.392	0.175	0.214246	no	ZNF143
TNFAIP8	1.66329e-05	0.419625	0.405	0.19	0.214714	no	TNFAIP8
ITGA2	1.66807e-05	0.504792	0.378	0.175	0.215331	no	ITGA2
COPRS	1.68086e-05	0.340078	0.392	0.175	0.216983	no	COPRS
MED30	1.70629e-05	0.250219	0.252	0.063	0.220265	no	MED30
HSPBP1	1.71824e-05	0.411683	0.577	0.365	0.221808	no	HSPBP1
TM9SF2	1.73196e-05	0.337148	0.95	0.905	0.223579	no	TM9SF2
OSGIN2	1.73811e-05	0.328715	0.311	0.111	0.224373	no	OSGIN2
TMCO3	1.75732e-05	0.424419	0.626	0.444	0.226853	no	TMCO3
PRDX1	1.75936e-05	0.351478	0.923	0.786	0.227116	no	PRDX1
GATS	1.77268e-05	0.368079	0.315	0.111	0.228835	no	GATS
ATP6V0B	1.78142e-05	0.41083	0.932	0.857	0.229964	no	ATP6V0B
NEDD4L	1.78144e-05	0.392866	0.779	0.683	0.229966	no	NEDD4L
SNHG3	1.83728e-05	0.369411	0.432	0.206	0.237174	no	SNHG3
C6orf120	1.84062e-05	0.389909	0.446	0.222	0.237606	no	C6orf120
DNAJC22	1.84723e-05	0.416255	0.468	0.254	0.238458	no	DNAJC22
CTDSPL	1.86325e-05	0.431543	0.608	0.397	0.240526	no	CTDSPL
RNH1	1.91412e-05	0.41189	0.572	0.357	0.247094	no	RNH1
WDR3	1.9425e-05	0.346186	0.333	0.127	0.250758	no	WDR3
FAM210B	2.06309e-05	0.407032	0.689	0.516	0.266324	no	FAM210B
NSUN2	2.09051e-05	0.356893	0.405	0.183	0.269864	no	NSUN2
UBE2D3	2.10082e-05	0.359896	0.874	0.833	0.271195	no	UBE2D3
EIF2AK3	2.10879e-05	0.301871	0.414	0.183	0.272224	no	EIF2AK3
UTP18	2.11631e-05	0.321248	0.365	0.151	0.273195	no	UTP18
STX7	2.12157e-05	0.408687	0.545	0.325	0.273873	no	STX7
SOAT1	2.15259e-05	0.349601	0.396	0.183	0.277878	no	SOAT1
DGKD	2.20957e-05	0.335816	0.383	0.167	0.285234	no	DGKD
ASNA1	2.21094e-05	0.431543	0.613	0.421	0.285411	no	ASNA1
ADO	2.22284e-05	0.337933	0.306	0.111	0.286947	no	ADO
EGR1	2.23996e-05	0.58708	0.509	0.31	0.289157	no	EGR1
SMG1	2.25913e-05	0.452051	0.68	0.508	0.291631	no	SMG1
TGFB1I1	2.26925e-05	0.468508	0.338	0.135	0.292937	no	TGFB1I1
MAN2A1	2.27172e-05	0.353233	0.995	0.984	0.293257	no	MAN2A1
CNKSR3	2.29462e-05	0.325822	0.338	0.135	0.296213	no	CNKSR3
PRKACB	2.30031e-05	0.407783	0.441	0.222	0.296947	no	PRKACB
PTP4A2	2.31081e-05	0.32277	0.977	0.921	0.298303	no	PTP4A2
CTPS1	2.33917e-05	0.25868	0.27	0.079	0.301964	no	CTPS1
PEA15	2.38778e-05	0.389315	0.477	0.262	0.308238	no	PEA15
PMS1	2.39717e-05	0.365067	0.414	0.198	0.309451	no	PMS1
IL32	2.4227e-05	0.302592	1	0.937	0.312746	no	IL32
BMP2	2.45034e-05	0.576942	0.586	0.381	0.316315	no	BMP2
TPD52	2.46355e-05	0.422052	0.532	0.325	0.31802	no	TPD52
C4orf19	2.46725e-05	0.3431	0.477	0.254	0.318498	no	C4orf19
PSMB2	2.49701e-05	0.392811	0.869	0.738	0.322339	no	PSMB2
CTGF	2.49796e-05	0.705325	0.527	0.333	0.322462	no	CTGF
CHD4	2.60074e-05	0.381315	0.644	0.452	0.335729	no	CHD4
TMEM248	2.64661e-05	0.42233	0.64	0.452	0.34165	no	TMEM248
GOLPH3L	2.66057e-05	0.299117	0.311	0.111	0.343453	no	GOLPH3L
LRRC16A	2.68345e-05	0.307959	0.275	0.087	0.346406	no	LRRC16A
PHF20L1	2.71522e-05	0.400841	0.541	0.341	0.350508	no	PHF20L1
EIF4A3	2.76573e-05	0.380401	0.541	0.31	0.357029	no	EIF4A3
LUZP1	2.77002e-05	0.371583	0.428	0.222	0.357581	no	LUZP1
CDC42EP4	2.77027e-05	0.491911	0.514	0.317	0.357615	no	CDC42EP4
GAR1	2.86207e-05	0.293508	0.275	0.087	0.369465	no	GAR1
CD44	2.86748e-05	0.631797	0.41	0.214	0.370163	no	CD44
KARS	2.87515e-05	0.469168	0.622	0.516	0.371153	no	KARS
POLR3K	2.89348e-05	0.296755	0.288	0.095	0.373519	no	POLR3K
RTCA	2.90073e-05	0.331066	0.473	0.246	0.374455	no	RTCA
USP10	2.9293e-05	0.401744	0.689	0.524	0.378143	no	USP10
MDH1	2.93638e-05	0.399543	0.748	0.603	0.379057	no	MDH1
YEATS2	2.93714e-05	0.393317	0.41	0.206	0.379156	no	YEATS2
CTXN1	2.9896e-05	0.331332	0.288	0.095	0.385928	no	CTXN1
SNAP25	2.99124e-05	0.423492	0.338	0.143	0.386139	no	SNAP25
COMMD3	3.01842e-05	0.41189	0.577	0.381	0.389648	no	COMMD3
RBM34	3.01896e-05	0.398007	0.495	0.286	0.389718	no	RBM34
PPP1R11	3.02562e-05	0.422004	0.64	0.46	0.390577	no	PPP1R11
AMD1	3.06342e-05	0.399258	0.712	0.556	0.395457	no	AMD1
HDDC2	3.06736e-05	0.373086	0.365	0.167	0.395966	no	HDDC2
PLAGL2	3.07276e-05	0.359742	0.45	0.238	0.396662	no	PLAGL2
ULK1	3.09404e-05	0.429241	0.59	0.405	0.39941	no	ULK1
RBM22	3.1394e-05	0.42823	0.523	0.333	0.405266	no	RBM22
DDX20	3.14777e-05	0.284402	0.329	0.127	0.406346	no	DDX20
MRPL20	3.17849e-05	0.366418	0.613	0.421	0.410312	no	MRPL20
CDV3	3.18613e-05	0.47758	0.806	0.714	0.411298	no	CDV3
UBE2E3	3.19154e-05	0.320368	0.378	0.167	0.411996	no	UBE2E3
MATN2	3.28995e-05	0.345803	0.261	0.079	0.4247	no	MATN2
MAP4K5	3.42208e-05	0.374938	0.41	0.198	0.441756	no	MAP4K5
OGT	3.46772e-05	0.399389	0.874	0.81	0.447648	no	OGT
SETD8	3.49093e-05	0.315989	0.351	0.143	0.450644	no	SETD8
STAG2	3.50503e-05	0.399765	0.568	0.365	0.452464	no	STAG2
FBXO30	3.54608e-05	0.339369	0.297	0.103	0.457764	no	FBXO30
SKP1	3.58675e-05	0.388987	0.811	0.683	0.463014	no	SKP1
PJA2	3.58747e-05	0.422591	0.757	0.659	0.463107	no	PJA2
ICE1	3.67637e-05	0.342608	0.41	0.198	0.474583	no	ICE1
OGFOD1	3.6782e-05	0.409635	0.541	0.333	0.474819	no	OGFOD1
TEX30	3.69449e-05	0.309621	0.347	0.143	0.476922	no	TEX30
LSM4	3.76599e-05	0.421024	0.559	0.365	0.486151	no	LSM4
DPH7	3.79356e-05	0.373195	0.414	0.214	0.489711	no	DPH7
EIF2S1	3.82358e-05	0.328294	0.455	0.238	0.493586	no	EIF2S1
FOXP4	3.82764e-05	0.405946	0.811	0.722	0.49411	no	FOXP4
CNPY2	3.9201e-05	0.345135	0.833	0.714	0.506045	no	CNPY2
CKAP4	4.00585e-05	0.320995	0.919	0.81	0.517115	no	CKAP4
PPP1R13L	4.02438e-05	0.460486	0.568	0.381	0.519507	no	PPP1R13L
SORBS2	4.07298e-05	0.4265	0.91	0.857	0.525781	no	SORBS2
EXOC2	4.12686e-05	0.29124	0.293	0.103	0.532736	no	EXOC2
PSMF1	4.15757e-05	0.409844	0.847	0.754	0.536701	no	PSMF1
LMCD1	4.16727e-05	0.359187	0.324	0.127	0.537953	no	LMCD1
LIF	4.22836e-05	0.484168	0.365	0.159	0.545839	no	LIF
UTP14C	4.22986e-05	0.304328	0.36	0.159	0.546032	no	UTP14C
ARGLU1	4.32628e-05	0.435983	0.658	0.468	0.558479	no	ARGLU1
ECT2	4.34573e-05	0.508183	0.432	0.214	0.56099	no	ECT2
IGFBP1	4.39687e-05	0.93846	0.689	0.563	0.567592	no	IGFBP1
SRPX2	4.40453e-05	0.305408	0.275	0.087	0.568581	no	SRPX2
NPAS2	4.44661e-05	0.443179	0.495	0.294	0.574012	no	NPAS2
RPS14	4.45082e-05	0.399025	0.698	0.54	0.574556	no	RPS14
DDX27	4.58463e-05	0.320368	0.329	0.135	0.591831	no	DDX27
STRN4	4.62425e-05	0.385302	0.847	0.746	0.596944	no	STRN4
PPP2R2A	4.66171e-05	0.400522	0.667	0.516	0.60178	no	PPP2R2A
DOCK7	4.71711e-05	0.376036	0.482	0.278	0.608932	no	DOCK7
MARS2	4.73522e-05	0.328715	0.288	0.103	0.61127	no	MARS2
NBEAL2	4.78629e-05	0.309976	0.347	0.143	0.617862	no	NBEAL2
ELOVL7	4.80057e-05	0.465798	0.482	0.262	0.619706	no	ELOVL7
STMN1	4.82188e-05	0.577089	0.662	0.476	0.622456	no	STMN1
RBMS1	4.84704e-05	0.389909	0.419	0.206	0.625705	no	RBMS1
PLEKHA2	4.85015e-05	0.442963	0.617	0.421	0.626106	no	PLEKHA2
GTF3A	4.91381e-05	0.290505	0.302	0.111	0.634324	no	GTF3A
LACTB	4.92683e-05	0.399488	0.509	0.31	0.636005	no	LACTB
SLC25A32	4.96353e-05	0.320368	0.288	0.103	0.640742	no	SLC25A32
DPP3	4.98762e-05	0.329968	0.482	0.262	0.643852	no	DPP3
CANT1	5.0181e-05	0.415155	0.468	0.27	0.647787	no	CANT1
SRSF3	5.05967e-05	0.333872	0.788	0.563	0.653152	no	SRSF3
DNAJC2	5.07164e-05	0.354869	0.392	0.19	0.654698	no	DNAJC2
PSMA1	5.19354e-05	0.406108	0.712	0.587	0.670434	no	PSMA1
PGK1	5.29622e-05	0.262961	0.995	0.984	0.683689	no	PGK1
SMARCD1	5.30291e-05	0.405256	0.608	0.405	0.684552	no	SMARCD1
LURAP1L	5.32426e-05	0.445898	0.378	0.183	0.687309	no	LURAP1L
CAPZB	5.36417e-05	0.400095	0.856	0.762	0.692461	no	CAPZB
TNPO1	5.38576e-05	0.401504	0.667	0.492	0.695248	no	TNPO1
RPL38	5.42948e-05	0.25694	1	1	0.700892	no	RPL38
RHOQ	5.43081e-05	0.359742	0.419	0.206	0.701063	no	RHOQ
RPL22L1	5.43551e-05	0.488089	0.752	0.635	0.70167	no	RPL22L1
SNRPB2	5.44351e-05	0.392856	0.644	0.452	0.702703	no	SNRPB2
ABHD2	5.47397e-05	0.400455	0.635	0.484	0.706635	no	ABHD2
HNRNPLL	5.52619e-05	0.403027	0.541	0.341	0.713375	no	HNRNPLL
CAP2	5.52976e-05	0.339206	0.459	0.238	0.713837	no	CAP2
ADSL	5.55051e-05	0.393523	0.581	0.397	0.716516	no	ADSL
WASF1	5.62678e-05	0.405256	0.725	0.579	0.726361	no	WASF1
SKA2	5.62751e-05	0.383458	0.527	0.317	0.726455	no	SKA2
UBXN8	5.64103e-05	0.396211	0.437	0.238	0.728201	no	UBXN8
VPS13D	5.68559e-05	0.322794	0.419	0.206	0.733953	no	VPS13D
MCRS1	5.70275e-05	0.433408	0.608	0.452	0.736167	no	MCRS1
PPP2R2D	5.7182e-05	0.393761	0.414	0.214	0.738162	no	PPP2R2D
MAF	5.8098e-05	0.509567	0.5	0.325	0.749987	no	MAF
TXNDC17	5.81458e-05	0.386192	0.563	0.381	0.750603	no	TXNDC17
NOP56	5.84075e-05	0.415374	0.617	0.421	0.753982	no	NOP56
MYO5A	5.87973e-05	0.327005	0.27	0.095	0.759014	no	MYO5A
ALG3	5.88427e-05	0.405256	0.883	0.754	0.7596	no	ALG3
MFSD6	5.91349e-05	0.319527	0.396	0.183	0.763373	no	MFSD6
PPP6C	6.15601e-05	0.388054	0.703	0.548	0.794679	no	PPP6C
NDUFAF2	6.15896e-05	0.287925	0.275	0.095	0.79506	no	NDUFAF2
MAPK1	6.16798e-05	0.391811	0.815	0.746	0.796224	no	MAPK1
TMX4	6.23305e-05	0.440162	0.622	0.452	0.804624	no	TMX4
ZBTB5	6.28734e-05	0.314109	0.338	0.143	0.811632	no	ZBTB5
JKAMP	6.31648e-05	0.345484	0.5	0.278	0.815395	no	JKAMP
NPM1	6.32723e-05	0.343329	0.923	0.881	0.816782	no	NPM1
GPCPD1	6.37883e-05	0.322201	0.297	0.111	0.823444	no	GPCPD1
ABHD3	6.38427e-05	0.450937	0.739	0.627	0.824145	no	ABHD3
LMBR1	6.38913e-05	0.322954	0.374	0.175	0.824773	no	LMBR1
TRAPPC13	6.48613e-05	0.314776	0.293	0.111	0.837295	no	TRAPPC13
C12orf49	6.53928e-05	0.371747	0.45	0.246	0.844156	no	C12orf49
CDH2	6.5418e-05	0.422998	0.667	0.476	0.844482	no	CDH2
ATP11A	6.57642e-05	0.419684	0.586	0.397	0.848949	no	ATP11A
PTS	6.67234e-05	0.405256	0.365	0.183	0.861333	no	PTS
DEF8	6.77259e-05	0.353772	0.432	0.23	0.874274	no	DEF8
DBNL	6.79143e-05	0.280381	0.288	0.103	0.876706	no	DBNL
KLF7	6.82866e-05	0.324733	0.338	0.143	0.881512	no	KLF7
ITFG1	6.87688e-05	0.440331	0.662	0.563	0.887736	no	ITFG1
KIF3C	7.04164e-05	0.293508	0.27	0.095	0.909005	no	KIF3C
PLS1	7.10649e-05	0.373807	0.405	0.214	0.917377	no	PLS1
GTPBP2	7.10982e-05	0.401399	0.599	0.421	0.917807	no	GTPBP2
UBE2K	7.13603e-05	0.393715	0.739	0.635	0.921191	no	UBE2K
ENTPD4	7.15306e-05	0.328804	0.383	0.183	0.923388	no	ENTPD4
DNTTIP1	7.3062e-05	0.281779	0.387	0.183	0.943158	no	DNTTIP1
SS18	7.31434e-05	0.308727	0.514	0.302	0.944208	no	SS18
RAB22A	7.41798e-05	0.363206	0.518	0.31	0.957587	no	RAB22A
PLEK2	7.43756e-05	0.294891	0.396	0.183	0.960114	no	PLEK2
AP2B1	7.48991e-05	0.342063	0.514	0.294	0.966873	no	AP2B1
COPS8	7.58398e-05	0.372342	0.486	0.286	0.979016	no	COPS8
MTMR9	7.62665e-05	0.341931	0.441	0.238	0.984524	no	MTMR9
IPW	7.62807e-05	0.34231	0.761	0.627	0.984708	no	IPW
DDX3X	7.66085e-05	0.33611	0.68	0.492	0.988939	no	DDX3X
E2F3	7.6991e-05	0.264503	0.306	0.111	0.993877	no	E2F3
GRN	7.70756e-05	0.260261	0.995	0.984	0.994969	no	GRN
DECR1	7.75176e-05	0.368471	0.689	0.532	1	no	DECR1
TP53INP2	7.76336e-05	0.380435	0.568	0.357	1	no	TP53INP2
NACC2	7.90574e-05	0.332477	0.36	0.167	1	no	NACC2
RBBP7	7.9238e-05	0.394045	0.595	0.413	1	no	RBBP7
DLG1	8.01524e-05	0.4347	0.577	0.413	1	no	DLG1
ETFA	8.21889e-05	0.300744	0.905	0.833	1	no	ETFA
GSTM4	8.27641e-05	0.410505	0.554	0.349	1	no	GSTM4
NEDD4	8.30422e-05	0.418283	0.518	0.317	1	no	NEDD4
MAP7D1	8.35771e-05	0.360782	0.396	0.19	1	no	MAP7D1
CCDC92	8.3696e-05	0.394862	0.577	0.421	1	no	CCDC92
FAM120B	8.37296e-05	0.330294	0.419	0.222	1	no	FAM120B
PEX11B	8.4766e-05	0.408524	0.568	0.405	1	no	PEX11B
TMEM43	8.62274e-05	0.369391	0.572	0.381	1	no	TMEM43
FAF2	8.76349e-05	0.433601	0.649	0.476	1	no	FAF2
ALG2	8.85245e-05	0.442341	0.59	0.421	1	no	ALG2
CFAP20	9.16217e-05	0.393761	0.428	0.246	1	no	CFAP20
PDE7A	9.16312e-05	0.436035	0.414	0.23	1	no	PDE7A
IST1	9.19351e-05	0.379901	0.613	0.405	1	no	IST1
CGGBP1	9.21771e-05	0.37429	0.676	0.516	1	no	CGGBP1
NUDT5	9.27405e-05	0.341768	0.333	0.151	1	no	NUDT5
Mar 02.1	9.3682e-05	0.266387	0.374	0.175	1	no	Mar 02.1
TPGS2	9.41618e-05	0.371384	0.581	0.381	1	no	TPGS2
PLAA	9.43134e-05	0.276291	0.293	0.111	1	no	PLAA
COL4A5	9.43195e-05	0.46265	0.662	0.484	1	no	COL4A5
PREP	9.43449e-05	0.337587	0.414	0.214	1	no	PREP
CHUK	9.47961e-05	0.289779	0.311	0.127	1	no	CHUK
YDJC	9.64316e-05	0.376636	0.401	0.206	1	no	YDJC
UFD1L	9.72084e-05	0.306538	0.437	0.23	1	no	UFD1L
HIF1A	9.76011e-05	0.319469	0.32	0.135	1	no	HIF1A
ZFP91	9.8154e-05	0.308395	0.505	0.286	1	no	ZFP91
EI24	9.8528e-05	0.302986	0.937	0.952	1	no	EI24
DUSP11	9.92368e-05	0.281806	0.414	0.198	1	no	DUSP11
DSC2	0.000104161	0.44036	0.721	0.603	1	no	DSC2
ZNF24	0.000104693	0.350809	0.703	0.563	1	no	ZNF24
DYNC1H1	0.000104987	0.345135	0.811	0.698	1	no	DYNC1H1
RAD50	0.000105162	0.396643	0.626	0.46	1	no	RAD50
ATP2C1	0.000106258	0.334867	0.477	0.27	1	no	ATP2C1
RANBP2	0.000106862	0.409779	0.527	0.357	1	no	RANBP2
CDC42SE1	0.000109601	0.258152	0.261	0.087	1	no	CDC42SE1
EDF1	0.000109687	0.400159	0.694	0.611	1	no	EDF1
FAT1	0.000110185	0.396762	0.613	0.429	1	no	FAT1
UFM1	0.000110225	0.408884	0.676	0.54	1	no	UFM1
ABT1	0.000110336	0.328804	0.392	0.198	1	no	ABT1
CORO1C	0.000110907	0.310757	0.486	0.278	1	no	CORO1C
RIOK1	0.000112071	0.310969	0.275	0.103	1	no	RIOK1
ODC1	0.000112504	0.299057	0.36	0.159	1	no	ODC1
SNX6	0.000113302	0.361365	0.631	0.452	1	no	SNX6
FEZ2	0.000113373	0.377302	0.581	0.421	1	no	FEZ2
SAR1A	0.000114792	0.383606	0.626	0.444	1	no	SAR1A
FAU	0.000116414	0.282788	0.977	0.952	1	no	FAU
NINJ1	0.000119712	0.321976	0.842	0.722	1	no	NINJ1
USH1C	0.000120135	0.384908	0.347	0.159	1	no	USH1C
TSEN15	0.000120197	0.267314	0.279	0.103	1	no	TSEN15
PATL1	0.000120553	0.386956	0.811	0.73	1	no	PATL1
CAMSAP2	0.000120724	0.269279	0.432	0.222	1	no	CAMSAP2
RBMS2	0.000121328	0.393431	0.491	0.31	1	no	RBMS2
GPATCH4	0.000121859	0.278242	0.266	0.095	1	no	GPATCH4
NONO	0.000124444	0.296665	0.977	0.952	1	no	NONO
DAB2IP	0.000127358	0.400455	0.482	0.294	1	no	DAB2IP
TMTC4	0.00012765	0.367624	0.473	0.278	1	no	TMTC4
ANO6	0.000130506	0.422569	0.64	0.516	1	no	ANO6
UNC119B	0.000131202	0.401229	0.595	0.421	1	no	UNC119B
TSC22D2	0.000132374	0.289123	0.365	0.175	1	no	TSC22D2
IPO4	0.000136925	0.260867	0.297	0.119	1	no	IPO4
ATF6	0.000138213	0.37342	0.644	0.476	1	no	ATF6
SPCS1	0.000139802	0.372385	0.752	0.595	1	no	SPCS1
MAPK9	0.000141951	0.320368	0.432	0.246	1	no	MAPK9
MARK3	0.000142021	0.377592	0.486	0.294	1	no	MARK3
EIF2B2	0.000142224	0.286294	0.333	0.151	1	no	EIF2B2
HSPD1	0.00014234	0.333244	0.982	0.96	1	no	HSPD1
SREK1IP1	0.000142607	0.42862	0.595	0.444	1	no	SREK1IP1
MAFG	0.000144784	0.335816	0.365	0.183	1	no	MAFG
FTO	0.000145241	0.362863	0.635	0.468	1	no	FTO
FAM179B	0.000145262	0.402694	0.401	0.214	1	no	FAM179B
POP5	0.000147106	0.262481	0.293	0.119	1	no	POP5
ISY1	0.000147972	0.269164	0.333	0.151	1	no	ISY1
LARP7	0.000149617	0.384498	0.468	0.286	1	no	LARP7
FBXO38	0.000150791	0.292489	0.365	0.175	1	no	FBXO38
EBNA1BP2	0.000151892	0.305092	0.437	0.238	1	no	EBNA1BP2
RP2	0.000151985	0.270327	0.306	0.127	1	no	RP2
ASF1A	0.000152049	0.312424	0.342	0.159	1	no	ASF1A
HTATIP2	0.000152946	0.302603	0.387	0.19	1	no	HTATIP2
MLXIP	0.000155875	0.376036	0.473	0.286	1	no	MLXIP
TMEM30A	0.000156662	0.319988	0.901	0.794	1	no	TMEM30A
EARS2	0.000156756	0.27985	0.365	0.175	1	no	EARS2
CAB39	0.000158033	0.330618	0.378	0.198	1	no	CAB39
RNF139	0.000159395	0.366947	0.464	0.286	1	no	RNF139
EMC2	0.000160665	0.31062	0.423	0.238	1	no	EMC2
ZNF697	0.000161568	0.359187	0.351	0.175	1	no	ZNF697
SMOX	0.000164177	0.313366	0.428	0.214	1	no	SMOX
SS18L1	0.000164517	0.386922	0.514	0.325	1	no	SS18L1
FAM96B	0.00016458	0.351299	0.887	0.81	1	no	FAM96B
PWP1	0.000164748	0.371474	0.514	0.341	1	no	PWP1
DHX29	0.00016937	0.314315	0.369	0.183	1	no	DHX29
EPS15	0.000170464	0.389046	0.505	0.325	1	no	EPS15
KIFAP3	0.000172196	0.365241	0.275	0.111	1	no	KIFAP3
CMC2	0.000172322	0.371767	0.536	0.349	1	no	CMC2
SLC39A10	0.000173319	0.296164	0.342	0.151	1	no	SLC39A10
TANC1	0.000175078	0.313916	0.414	0.214	1	no	TANC1
PPM1A	0.000175147	0.434063	0.712	0.627	1	no	PPM1A
DNAJC13	0.000176506	0.325243	0.536	0.325	1	no	DNAJC13
TICAM1	0.000177099	0.272619	0.32	0.135	1	no	TICAM1
MIA3	0.000177301	0.414307	0.64	0.5	1	no	MIA3
ARHGDIB	0.000179281	0.366245	0.414	0.222	1	no	ARHGDIB
MTMR3	0.000179411	0.251344	0.297	0.119	1	no	MTMR3
LARP4B	0.00018062	0.315578	0.568	0.373	1	no	LARP4B
AASDHPPT	0.000188753	0.406318	0.554	0.373	1	no	AASDHPPT
UXS1	0.000189163	0.313626	0.541	0.349	1	no	UXS1
SPAST	0.000191682	0.288083	0.356	0.167	1	no	SPAST
WDR82	0.000191951	0.395985	0.644	0.484	1	no	WDR82
OTUD4	0.00019555	0.302603	0.396	0.206	1	no	OTUD4
NIP7	0.00020202	0.250187	0.369	0.167	1	no	NIP7
SMC3	0.000202829	0.337707	0.595	0.373	1	no	SMC3
CTSH	0.000203696	0.52716	0.685	0.563	1	no	CTSH
TMEM209	0.000204981	0.292974	0.302	0.127	1	no	TMEM209
QSER1	0.00020522	0.444569	0.495	0.317	1	no	QSER1
HLA-A	0.000206161	0.285535	0.982	0.992	1	no	HLA-A
ARID4B	0.000206755	0.327859	0.64	0.437	1	no	ARID4B
FAM105A	0.000207605	0.336339	0.302	0.127	1	no	FAM105A
NDUFB3	0.000208135	0.366661	0.532	0.357	1	no	NDUFB3
TRIM33	0.0002103	0.386736	0.644	0.476	1	no	TRIM33
BMPR2	0.000215037	0.330854	0.432	0.246	1	no	BMPR2
ROCK1	0.000217653	0.309287	0.563	0.349	1	no	ROCK1
NRIP1	0.000219413	0.508776	0.586	0.468	1	no	NRIP1
COPS2	0.000219704	0.357194	0.649	0.484	1	no	COPS2
BUB3	0.000220504	0.440286	0.739	0.611	1	no	BUB3
NIPBL	0.000222029	0.36842	0.595	0.405	1	no	NIPBL
KLHDC3	0.000222267	0.402204	0.86	0.833	1	no	KLHDC3
LIMK2	0.000225532	0.251344	0.293	0.119	1	no	LIMK2
COQ10B	0.000227754	0.280381	0.288	0.119	1	no	COQ10B
PRRC1	0.000229902	0.416821	0.608	0.468	1	no	PRRC1
CYSTM1	0.000230466	0.316447	0.608	0.421	1	no	CYSTM1
PSMA2	0.000231876	0.321726	0.55	0.365	1	no	PSMA2
HNRNPR	0.000233904	0.359992	0.635	0.492	1	no	HNRNPR
KXD1	0.000234866	0.3493	0.532	0.373	1	no	KXD1
TBC1D9B	0.000235554	0.377302	0.604	0.452	1	no	TBC1D9B
CLN8	0.000235719	0.345532	0.365	0.19	1	no	CLN8
KIAA1191	0.000236141	0.303377	0.784	0.627	1	no	KIAA1191
TXNDC15	0.000237863	0.356347	0.505	0.333	1	no	TXNDC15
SCAMP1	0.000239755	0.356791	0.414	0.246	1	no	SCAMP1
ZFAS1	0.000239887	0.37768	0.959	0.944	1	no	ZFAS1
NUAK1	0.000241081	0.311379	0.392	0.198	1	no	NUAK1
SHFM1	0.000241752	0.33393	0.842	0.794	1	no	SHFM1
RBFOX2	0.000242665	0.323088	0.806	0.714	1	no	RBFOX2
KDELC1	0.000246332	0.390535	0.572	0.397	1	no	KDELC1
CMTM3	0.000248236	0.354092	0.671	0.516	1	no	CMTM3
SHOC2	0.00025021	0.347495	0.518	0.357	1	no	SHOC2
LACTB2	0.000250353	0.372207	0.423	0.238	1	no	LACTB2
ABCC4	0.000256337	0.253253	0.333	0.151	1	no	ABCC4
NSF	0.000257032	0.308801	0.315	0.143	1	no	NSF
YARS	0.000257164	0.416007	0.545	0.381	1	no	YARS
PRDX4	0.000257257	0.301896	0.892	0.873	1	no	PRDX4
CLIC1	0.000257685	0.383004	0.698	0.627	1	no	CLIC1
FAM135A	0.000260454	0.269164	0.293	0.119	1	no	FAM135A
SNX2	0.000260936	0.365067	0.527	0.357	1	no	SNX2
RNF7	0.000262074	0.337352	0.743	0.611	1	no	RNF7
CCSER2	0.000262093	0.358591	0.545	0.373	1	no	CCSER2
ZBTB1	0.000263116	0.346054	0.437	0.262	1	no	ZBTB1
ETFB	0.000264081	0.363995	0.653	0.516	1	no	ETFB
TAF9	0.000267388	0.356562	0.815	0.738	1	no	TAF9
PUS7	0.000269168	0.25562	0.297	0.127	1	no	PUS7
ZMYND8	0.000271256	0.373028	0.784	0.667	1	no	ZMYND8
DDHD2	0.000273942	0.29164	0.437	0.246	1	no	DDHD2
WBP5	0.000276739	0.417329	0.689	0.587	1	no	WBP5
UBE2H	0.00027713	0.364575	0.806	0.77	1	no	UBE2H
CAAP1	0.000277151	0.365728	0.532	0.365	1	no	CAAP1
PPP1R8	0.000283091	0.288836	0.432	0.246	1	no	PPP1R8
AK2	0.000285533	0.332325	0.766	0.698	1	no	AK2
TRAF4	0.000293502	0.292489	0.459	0.27	1	no	TRAF4
PDE6D	0.000295388	0.366576	0.414	0.238	1	no	PDE6D
RANGAP1	0.000298735	0.313938	0.486	0.286	1	no	RANGAP1
TNFRSF10B	0.000299554	0.413818	0.734	0.722	1	no	TNFRSF10B
CX3CL1	0.000299724	0.375058	0.523	0.341	1	no	CX3CL1
ARHGEF12	0.000300083	0.389118	0.694	0.587	1	no	ARHGEF12
BIRC6	0.000302619	0.455359	0.536	0.397	1	no	BIRC6
ANKS1A	0.00030339	0.253748	0.261	0.103	1	no	ANKS1A
VPS4B	0.000304639	0.271302	0.477	0.286	1	no	VPS4B
CDC16	0.00030585	0.319874	0.761	0.627	1	no	CDC16
NCOR1	0.000307909	0.288659	0.865	0.81	1	no	NCOR1
DERL2	0.00030978	0.338659	0.482	0.31	1	no	DERL2
HABP4	0.000313497	0.309976	0.342	0.167	1	no	HABP4
ZMAT3	0.000314007	0.459028	0.626	0.468	1	no	ZMAT3
ZNF217	0.000317957	0.31545	0.509	0.325	1	no	ZNF217
ZBTB21	0.000320164	0.297543	0.257	0.103	1	no	ZBTB21
PPP6R3	0.000322829	0.32184	0.514	0.333	1	no	PPP6R3
C2CD5	0.000323836	0.368638	0.455	0.294	1	no	C2CD5
EXTL3	0.000326463	0.330477	0.486	0.31	1	no	EXTL3
VTA1	0.000330825	0.404442	0.703	0.587	1	no	VTA1
SETX	0.000334183	0.340655	0.55	0.365	1	no	SETX
STARD3NL	0.000338291	0.341562	0.473	0.294	1	no	STARD3NL
SNRNP200	0.000340866	0.401044	0.694	0.611	1	no	SNRNP200
LINC00641	0.000341013	0.256865	0.333	0.151	1	no	LINC00641
DOCK1	0.000341027	0.275658	0.297	0.135	1	no	DOCK1
RGL1	0.000342422	0.252349	0.365	0.183	1	no	RGL1
MYRF	0.000344928	0.279831	0.964	0.96	1	no	MYRF
YLPM1	0.00034598	0.29766	0.419	0.23	1	no	YLPM1
SNX1	0.000346639	0.379387	0.622	0.452	1	no	SNX1
SMYD2	0.000352984	0.361365	0.586	0.429	1	no	SMYD2
TCF7L2	0.000354297	0.419046	0.788	0.706	1	no	TCF7L2
TCOF1	0.000359081	0.337192	0.347	0.175	1	no	TCOF1
MIB1	0.000360233	0.378239	0.644	0.516	1	no	MIB1
ZBED4	0.000362826	0.295564	0.396	0.214	1	no	ZBED4
SCFD1	0.000365075	0.299006	0.446	0.262	1	no	SCFD1
PLRG1	0.000372991	0.289779	0.505	0.317	1	no	PLRG1
EIF3J	0.000376671	0.314109	0.45	0.262	1	no	EIF3J
FAM114A1	0.000377342	0.426421	0.707	0.659	1	no	FAM114A1
SART3	0.000377745	0.275196	0.477	0.278	1	no	SART3
CRTAP	0.000381042	0.358714	0.856	0.746	1	no	CRTAP
RABGAP1	0.00038203	0.338782	0.514	0.325	1	no	RABGAP1
IBTK	0.000382056	0.396135	0.581	0.421	1	no	IBTK
DGUOK	0.000386389	0.36621	0.622	0.476	1	no	DGUOK
COMMD7	0.000389381	0.309128	0.432	0.254	1	no	COMMD7
ASCC1	0.000395667	0.349222	0.509	0.325	1	no	ASCC1
MED20	0.000395873	0.280475	0.338	0.167	1	no	MED20
BRI3	0.000396473	0.254594	0.932	0.921	1	no	BRI3
TPST1	0.000399321	0.406352	0.514	0.349	1	no	TPST1
PIGC	0.000401203	0.287395	0.468	0.278	1	no	PIGC
UBE2J1	0.000404291	0.307755	0.532	0.333	1	no	UBE2J1
SMC6	0.000404355	0.33731	0.473	0.278	1	no	SMC6
IKBKG	0.0004066	0.406176	0.617	0.476	1	no	IKBKG
RASA1	0.000406605	0.298341	0.477	0.286	1	no	RASA1
SRI	0.000408395	0.362273	0.604	0.437	1	no	SRI
TRIP10	0.000412745	0.390972	0.838	0.754	1	no	TRIP10
CLEC16A	0.000413042	0.293187	0.333	0.159	1	no	CLEC16A
ASAP2	0.000413269	0.252766	0.261	0.103	1	no	ASAP2
IER2	0.000416125	0.297634	0.383	0.206	1	no	IER2
PITPNA	0.000416972	0.377971	0.482	0.317	1	no	PITPNA
NF1	0.000417053	0.411306	0.563	0.444	1	no	NF1
CTNND2	0.000417118	0.349761	0.387	0.206	1	no	CTNND2
PPM1D	0.000420812	0.277583	0.257	0.103	1	no	PPM1D
RAB14	0.000420957	0.322627	0.824	0.706	1	no	RAB14
PPP4R1	0.00042179	0.336573	0.432	0.262	1	no	PPP4R1
NECAP1	0.000425414	0.314508	0.392	0.222	1	no	NECAP1
ATG2B	0.000436632	0.322589	0.459	0.27	1	no	ATG2B
GALNT18	0.000442794	0.267101	0.387	0.206	1	no	GALNT18
NCDN	0.000444091	0.301871	0.378	0.206	1	no	NCDN
GBP2	0.000444541	0.424622	0.581	0.444	1	no	GBP2
FAM169A	0.000450511	0.358436	0.428	0.246	1	no	FAM169A
ZDHHC5	0.000460576	0.299678	0.441	0.27	1	no	ZDHHC5
ZBTB10	0.000461646	0.409779	0.486	0.325	1	no	ZBTB10
STAM2	0.000463933	0.29164	0.432	0.246	1	no	STAM2
ABI1	0.000464263	0.370067	0.441	0.27	1	no	ABI1
ADSS	0.000469951	0.296246	0.401	0.23	1	no	ADSS
UBA2	0.000470132	0.386223	0.617	0.468	1	no	UBA2
SLC35C1	0.000472342	0.360226	0.459	0.286	1	no	SLC35C1
STRA13	0.000473677	0.388183	0.437	0.27	1	no	STRA13
CNOT6L	0.000477526	0.261872	0.347	0.175	1	no	CNOT6L
OPA1	0.000478652	0.384143	0.477	0.31	1	no	OPA1
DLC1	0.000478772	0.348006	0.653	0.54	1	no	DLC1
MAD2L1BP	0.000481972	0.294757	0.374	0.198	1	no	MAD2L1BP
EIF3G	0.000484346	0.353726	0.45	0.286	1	no	EIF3G
ERGIC1	0.000484782	0.361201	0.64	0.516	1	no	ERGIC1
ST7	0.000490529	0.260343	0.297	0.135	1	no	ST7
PPM1G	0.000494162	0.402222	0.554	0.381	1	no	PPM1G
ATXN10	0.000494218	0.325927	0.725	0.611	1	no	ATXN10
RPS21	0.000497804	0.280561	0.374	0.198	1	no	RPS21
GNL3	0.000504669	0.319698	0.536	0.365	1	no	GNL3
HNRNPU	0.000509228	0.296039	0.91	0.905	1	no	HNRNPU
DTD2	0.00050962	0.269164	0.297	0.135	1	no	DTD2
TMOD3	0.000510389	0.379111	0.459	0.302	1	no	TMOD3
SLC37A3	0.000512318	0.342678	0.455	0.278	1	no	SLC37A3
PRKRA	0.000518426	0.32184	0.509	0.341	1	no	PRKRA
C11orf84	0.000523509	0.297707	0.459	0.278	1	no	C11orf84
DSP	0.000527649	0.251642	0.991	0.96	1	no	DSP
KLHL21	0.00052995	0.340716	0.365	0.206	1	no	KLHL21
VARS	0.000531072	0.275973	0.333	0.167	1	no	VARS
KBTBD2	0.00053327	0.292918	0.428	0.254	1	no	KBTBD2
MPZL1	0.000535981	0.367054	0.685	0.563	1	no	MPZL1
KDELR2	0.000537116	0.258989	0.986	0.897	1	no	KDELR2
CCDC132	0.000546105	0.266167	0.284	0.127	1	no	CCDC132
CARS	0.000548234	0.29688	0.351	0.183	1	no	CARS
APH1B	0.000551026	0.311188	0.455	0.278	1	no	APH1B
SSBP2	0.000556958	0.329436	0.468	0.294	1	no	SSBP2
CRTC3	0.000570234	0.339104	0.342	0.183	1	no	CRTC3
ACTR1A	0.000576404	0.366505	0.604	0.437	1	no	ACTR1A
PRDM2	0.000578565	0.280475	0.329	0.167	1	no	PRDM2
FRMD4B	0.000581082	0.304328	0.32	0.159	1	no	FRMD4B
LONRF1	0.00059245	0.276932	0.261	0.111	1	no	LONRF1
RPS15A	0.00059585	0.263889	0.95	0.905	1	no	RPS15A
HN1L	0.000609343	0.354158	0.626	0.46	1	no	HN1L
NGLY1	0.000613292	0.309869	0.423	0.254	1	no	NGLY1
TAB2	0.000616323	0.333578	0.437	0.262	1	no	TAB2
CCNT2	0.000616491	0.310912	0.41	0.246	1	no	CCNT2
FRMD8	0.000623066	0.326167	0.392	0.23	1	no	FRMD8
SPG21	0.000623529	0.375919	0.64	0.484	1	no	SPG21
ZNF146	0.00063061	0.277427	0.351	0.183	1	no	ZNF146
PUS3	0.000635819	0.269772	0.36	0.19	1	no	PUS3
MRPL9	0.000639755	0.302986	0.423	0.254	1	no	MRPL9
RBP1	0.000640432	0.361834	0.622	0.46	1	no	RBP1
CCDC93	0.000648535	0.264104	0.419	0.246	1	no	CCDC93
CRYZL1	0.00065296	0.266387	0.338	0.175	1	no	CRYZL1
PPP2R3A	0.000654183	0.250427	0.27	0.111	1	no	PPP2R3A
BANF1	0.000656705	0.294509	0.725	0.579	1	no	BANF1
MCM3AP	0.000665028	0.300861	0.482	0.294	1	no	MCM3AP
AACS	0.000669218	0.314689	0.405	0.238	1	no	AACS
SULT1E1	0.00067212	0.346689	0.347	0.183	1	no	SULT1E1
POGK	0.000676967	0.281874	0.486	0.31	1	no	POGK
VPS26B	0.000677888	0.285434	0.536	0.349	1	no	VPS26B
ZDHHC2	0.000685126	0.259826	0.302	0.143	1	no	ZDHHC2
NAA50	0.000690075	0.329282	0.635	0.508	1	no	NAA50
STX2	0.000693321	0.272501	0.338	0.167	1	no	STX2
AKIRIN1	0.000694559	0.312375	0.477	0.286	1	no	AKIRIN1
SRP72	0.000705552	0.347093	0.797	0.738	1	no	SRP72
PHIP	0.000718295	0.344775	0.811	0.778	1	no	PHIP
C1orf27	0.000733174	0.285434	0.554	0.373	1	no	C1orf27
EIF2A	0.000735193	0.341768	0.649	0.532	1	no	EIF2A
EMC8	0.000737501	0.289779	0.369	0.206	1	no	EMC8
PPHLN1	0.000753339	0.319681	0.514	0.349	1	no	PPHLN1
UBA6-AS1	0.000760435	0.275658	0.275	0.127	1	no	UBA6-AS1
DNPH1	0.000772999	0.375509	0.577	0.46	1	no	DNPH1
TIMP3	0.000773171	0.521471	0.374	0.214	1	no	TIMP3
ZMYM4	0.000776228	0.400095	0.554	0.421	1	no	ZMYM4
PTRF	0.000781448	0.289779	0.347	0.183	1	no	PTRF
HDHD1	0.000782059	0.325016	0.459	0.302	1	no	HDHD1
KLHL7	0.000783953	0.306954	0.414	0.246	1	no	KLHL7
SRF	0.000797878	0.453147	0.464	0.317	1	no	SRF
SUZ12	0.000798932	0.317165	0.712	0.595	1	no	SUZ12
PIEZO1	0.000804303	0.287201	0.464	0.278	1	no	PIEZO1
FMNL2	0.000826913	0.347675	0.342	0.183	1	no	FMNL2
ZCCHC3	0.000832458	0.298341	0.405	0.238	1	no	ZCCHC3
40787	0.000835592	0.281219	0.41	0.246	1	no	40787
ICAM1	0.000859992	0.298341	0.356	0.19	1	no	ICAM1
WDR26	0.00086602	0.301226	0.725	0.675	1	no	WDR26
38412	0.00087085	0.339908	0.554	0.405	1	no	38412
EPT1	0.000875475	0.347923	0.559	0.405	1	no	EPT1
MYO19	0.000875988	0.266928	0.311	0.151	1	no	MYO19
REEP4	0.00087758	0.284225	0.374	0.206	1	no	REEP4
OSTM1	0.000877849	0.281044	0.257	0.111	1	no	OSTM1
RBMX	0.000892873	0.358714	0.604	0.468	1	no	RBMX
CD47	0.000895802	0.313261	0.608	0.452	1	no	CD47
EDEM3	0.000907774	0.324525	0.509	0.357	1	no	EDEM3
GNA13	0.000916695	0.287395	0.441	0.262	1	no	GNA13
PRNP	0.00092367	0.273467	0.41	0.238	1	no	PRNP
USP5	0.000925155	0.440423	0.604	0.524	1	no	USP5
WIPI2	0.000931085	0.277299	0.446	0.278	1	no	WIPI2
KANSL2	0.000945769	0.361767	0.477	0.325	1	no	KANSL2
ELK4	0.000958547	0.286118	0.369	0.206	1	no	ELK4
ATRAID	0.00096297	0.292189	0.689	0.548	1	no	ATRAID
DHRS7B	0.000971877	0.257826	0.324	0.167	1	no	DHRS7B
YTHDC2	0.000977665	0.333181	0.604	0.444	1	no	YTHDC2
UBFD1	0.000990672	0.326228	0.577	0.429	1	no	UBFD1
TMEM51	0.000991941	0.289123	0.36	0.198	1	no	TMEM51
SDCBP	0.000995664	0.33513	0.748	0.675	1	no	SDCBP
MIER1	0.00100095	0.308395	0.473	0.31	1	no	MIER1
EIF3I	0.00101108	0.281108	0.302	0.151	1	no	EIF3I
FYCO1	0.00101298	0.332242	0.423	0.27	1	no	FYCO1
CLNS1A	0.00101354	0.272171	0.874	0.833	1	no	CLNS1A
ANXA7	0.00101878	0.27416	0.572	0.381	1	no	ANXA7
PCNA	0.0010386	0.321219	0.297	0.143	1	no	PCNA
ZKSCAN8	0.00105915	0.30417	0.437	0.27	1	no	ZKSCAN8
RNF114	0.00106469	0.314241	0.662	0.532	1	no	RNF114
PHACTR4	0.00107229	0.316226	0.617	0.46	1	no	PHACTR4
HIPK1	0.00107942	0.267622	0.387	0.23	1	no	HIPK1
PPIC	0.00108678	0.250371	0.423	0.246	1	no	PPIC
TTC1	0.00109104	0.34802	0.581	0.437	1	no	TTC1
SHROOM2	0.00110392	0.260343	0.284	0.135	1	no	SHROOM2
GLYR1	0.00111928	0.331585	0.581	0.421	1	no	GLYR1
XPNPEP1	0.00112455	0.307043	0.477	0.325	1	no	XPNPEP1
NEK7	0.00113156	0.281166	0.36	0.198	1	no	NEK7
BCL2L11	0.00113271	0.3474	0.302	0.159	1	no	BCL2L11
UBALD2	0.00114023	0.347675	0.356	0.206	1	no	UBALD2
CLPTM1L	0.00114185	0.343856	0.595	0.452	1	no	CLPTM1L
PHF12	0.00115094	0.289123	0.383	0.23	1	no	PHF12
ABHD4	0.00115722	0.302534	0.5	0.317	1	no	ABHD4
ANKRD12	0.00115915	0.263595	0.725	0.563	1	no	ANKRD12
PQLC3	0.00117597	0.308395	0.266	0.127	1	no	PQLC3
IKBIP	0.00117942	0.267644	0.541	0.365	1	no	IKBIP
MTHFD1	0.00118028	0.303718	0.536	0.357	1	no	MTHFD1
ISCA2	0.00118101	0.356893	0.541	0.389	1	no	ISCA2
GPC6	0.00119994	0.29722	0.775	0.651	1	no	GPC6
BCLAF1	0.00120213	0.363587	0.757	0.706	1	no	BCLAF1
UGDH	0.00120583	0.292248	0.766	0.627	1	no	UGDH
TBL1XR1	0.00121045	0.307255	0.577	0.452	1	no	TBL1XR1
TIPRL	0.00121052	0.285434	0.55	0.381	1	no	TIPRL
CSNK2A1	0.0012129	0.36157	0.495	0.349	1	no	CSNK2A1
SRP19	0.00121373	0.312525	0.599	0.444	1	no	SRP19
CHRAC1	0.00121378	0.263647	0.527	0.349	1	no	CHRAC1
CNP	0.00121568	0.359115	0.477	0.325	1	no	CNP
OSBPL2	0.0012217	0.286575	0.369	0.206	1	no	OSBPL2
NUMB	0.00124637	0.27363	0.653	0.516	1	no	NUMB
GLTP	0.00124983	0.302299	0.432	0.278	1	no	GLTP
MAML1	0.00126699	0.257089	0.396	0.23	1	no	MAML1
HUS1	0.0012759	0.274204	0.36	0.206	1	no	HUS1
NDRG3	0.00129921	0.308773	0.387	0.238	1	no	NDRG3
TMEM126B	0.00130959	0.372467	0.473	0.341	1	no	TMEM126B
SUPT4H1	0.00131375	0.314968	0.626	0.468	1	no	SUPT4H1
NDUFS6	0.00133994	0.280249	0.482	0.31	1	no	NDUFS6
RB1CC1	0.00134737	0.332517	0.595	0.476	1	no	RB1CC1
TRIP12	0.00134988	0.272082	0.793	0.69	1	no	TRIP12
AIDA	0.00137188	0.354232	0.613	0.476	1	no	AIDA
FGFR1	0.00137257	0.322872	0.342	0.183	1	no	FGFR1
IFITM2	0.00137406	0.339206	0.599	0.452	1	no	IFITM2
KIAA1211	0.0013839	0.262904	0.293	0.143	1	no	KIAA1211
TXNL1	0.00146663	0.3052	0.635	0.492	1	no	TXNL1
TMEM167A	0.00146822	0.30417	0.658	0.5	1	no	TMEM167A
TMED7	0.00147588	0.31745	0.644	0.516	1	no	TMED7
PAXBP1	0.00149817	0.335897	0.595	0.46	1	no	PAXBP1
EIF3F	0.00151504	0.32683	0.676	0.603	1	no	EIF3F
NFAT5	0.00152404	0.295144	0.743	0.643	1	no	NFAT5
XPO1	0.00154478	0.29735	0.649	0.532	1	no	XPO1
NUBP2	0.00155183	0.329514	0.68	0.587	1	no	NUBP2
FBXO11	0.00155217	0.266364	0.518	0.341	1	no	FBXO11
HPS1	0.0015558	0.319403	0.725	0.619	1	no	HPS1
CHMP4A	0.00156128	0.257541	0.383	0.222	1	no	CHMP4A
ZNRF1	0.00156762	0.286242	0.477	0.325	1	no	ZNRF1
PPM1B	0.00156964	0.267872	0.455	0.294	1	no	PPM1B
NR5A2	0.00157908	0.317729	0.536	0.357	1	no	NR5A2
CMTM4	0.00157949	0.319527	0.351	0.206	1	no	CMTM4
PAPOLG	0.00158069	0.255928	0.351	0.198	1	no	PAPOLG
ATF1	0.00158437	0.269772	0.356	0.206	1	no	ATF1
YPEL2	0.00159841	0.291798	0.333	0.183	1	no	YPEL2
CMC1	0.00160101	0.318024	0.432	0.286	1	no	CMC1
FTSJ2	0.00161062	0.288755	0.333	0.19	1	no	FTSJ2
TMEM263	0.00162369	0.262091	0.509	0.349	1	no	TMEM263
DDX23	0.00163822	0.285132	0.595	0.444	1	no	DDX23
ACBD3	0.00164654	0.371898	0.559	0.444	1	no	ACBD3
SETD1B	0.00166346	0.293568	0.401	0.238	1	no	SETD1B
DCTPP1	0.00166484	0.265575	0.392	0.23	1	no	DCTPP1
VPS35	0.001668	0.295845	0.829	0.817	1	no	VPS35
CPSF3	0.00167061	0.250187	0.347	0.19	1	no	CPSF3
NCBP2	0.00167098	0.255879	0.505	0.325	1	no	NCBP2
SLC5A6	0.00171247	0.297684	0.423	0.262	1	no	SLC5A6
PLEKHB1	0.00171733	0.264394	0.437	0.262	1	no	PLEKHB1
TESC	0.00172371	0.263152	0.401	0.23	1	no	TESC
CASK	0.00175075	0.254355	0.518	0.341	1	no	CASK
MEAF6	0.00176062	0.286487	0.505	0.325	1	no	MEAF6
AGGF1	0.00177996	0.26844	0.473	0.317	1	no	AGGF1
GTF2H5	0.0017943	0.252185	0.563	0.389	1	no	GTF2H5
CTR9	0.00186853	0.348006	0.644	0.532	1	no	CTR9
XRCC6	0.00192117	0.316295	0.707	0.659	1	no	XRCC6
DPP8	0.00192169	0.252852	0.441	0.286	1	no	DPP8
DGKH	0.00192234	0.263784	0.347	0.198	1	no	DGKH
APC	0.00196725	0.320368	0.356	0.206	1	no	APC
TM2D3	0.00197598	0.271259	0.486	0.317	1	no	TM2D3
EML4	0.00199889	0.292262	0.761	0.698	1	no	EML4
ZFAND3	0.00201595	0.286555	0.586	0.429	1	no	ZFAND3
TMPO	0.00210379	0.533227	0.536	0.405	1	no	TMPO
PSMD10	0.00211795	0.283468	0.477	0.317	1	no	PSMD10
SDE2	0.00212667	0.258931	0.356	0.206	1	no	SDE2
SMG5	0.00213476	0.301805	0.509	0.349	1	no	SMG5
TMBIM4	0.00213514	0.32446	0.829	0.817	1	no	TMBIM4
PPAPDC1B	0.00213737	0.271302	0.459	0.294	1	no	PPAPDC1B
ATP1A1	0.00214408	0.341614	0.766	0.675	1	no	ATP1A1
ROBO1	0.00216423	0.294509	0.689	0.611	1	no	ROBO1
DPYSL2	0.00217232	0.300159	0.473	0.317	1	no	DPYSL2
MET	0.00219465	0.343121	0.477	0.341	1	no	MET
ANP32E	0.00221673	0.292489	0.414	0.254	1	no	ANP32E
ERAP1	0.00222859	0.307515	0.577	0.421	1	no	ERAP1
KLF5	0.00222959	0.308019	0.342	0.198	1	no	KLF5
BRD7	0.0022672	0.274362	0.428	0.278	1	no	BRD7
MKLN1	0.00229432	0.336815	0.631	0.54	1	no	MKLN1
TNIP1	0.00229795	0.337895	0.64	0.508	1	no	TNIP1
DIP2B	0.00230259	0.309462	0.41	0.27	1	no	DIP2B
BICD2	0.00231213	0.260867	0.401	0.254	1	no	BICD2
HIPK2	0.002325	0.276248	0.811	0.714	1	no	HIPK2
RIF1	0.002373	0.304232	0.486	0.341	1	no	RIF1
EIF4E	0.00237797	0.335259	0.486	0.357	1	no	EIF4E
ZYG11B	0.00238447	0.29944	0.545	0.413	1	no	ZYG11B
SEC22B	0.00241589	0.275475	0.491	0.325	1	no	SEC22B
NDUFB5	0.00244369	0.307701	0.707	0.595	1	no	NDUFB5
RC3H1	0.00245835	0.316819	0.5	0.365	1	no	RC3H1
SIK2	0.00246621	0.264503	0.279	0.143	1	no	SIK2
DNTTIP2	0.00247494	0.254487	0.428	0.278	1	no	DNTTIP2
WASF2	0.00249248	0.268031	0.788	0.754	1	no	WASF2
DYNC1LI2	0.00249267	0.314654	0.64	0.548	1	no	DYNC1LI2
KATNAL1	0.00249517	0.272035	0.297	0.159	1	no	KATNAL1
[truncated: 1,105 more rows]
