# Supplementary material for: Development of Plasmodium falciparum liver-stages in hepatocytes derived from human fetal liver organoid cultures
Source: Nat Commun. 2023 Aug 2;14:4631. doi: 10.1038/s41467-023-40298-7 (PMC10397232; doi:10.1038/s41467-023-40298-7)
Supplement: Supplementary file 6 — Supplementary Data 3 [file 41467_2023_40298_MOESM6_ESM.xlsx]

## Sheet: Table_3_Genes_upregulated_in_in
	Term	Overlap	P.value	Adjusted.P.value	Old.P.value	Old.Adjusted.P.value	Odds.Ratio	Combined.Score	Genes
1	Complement and Coagulation Cascades WP558	30/58	4.2384e-24	1.94542e-21	0	0	21.0242	1131.47	CPB2;SERPINA1;C1S;CFH;C1R;SERPINC1;PROS1;CFI;PLG;CLU;KNG1;SERPINA5;C2;C3;C6;FGB;SERPIND1;F10;F12;SERPINF2;F2;F5;F7;PROC;SERPING1;MASP2;F13B;MASP1;KLKB1;CFB
2	Cholesterol metabolism (includes both Bloch and Kandutsch-Russell pathways) WP4718	25/46	5.25524e-21	1.20608e-18	0	0	23.2486	1085.59	IDI1;MSMO1;HMGCR;TM7SF2;FADS2;NSDHL;EBP;SC5D;HMGCS2;FADS1;FDFT1;ABCA1;HMGCS1;ACSL1;CYP51A1;DHCR24;ACSL4;ACSL3;LSS;SREBF2;CYP27A1;SQLE;SCD;FASN;DHCR7
3	Complement system WP2806	28/97	1.60381e-14	2.45382e-12	0	0	7.92917	251.861	CFH;C1S;C1R;PROS1;CFI;C4BPA;PLG;C8A;C2;C3;VTN;C5;C6;RPS19;MBL2;FGB;FGA;F10;F12;FGG;APOA1;ALB;SERPING1;MASP2;MASP1;CALR;KLKB1;CFB
4	Nuclear Receptors Meta-Pathway WP2882	52/319	3.61842e-14	4.15214e-12	0	0	3.86133	119.509	CDKN1C;SERPINA1;ALAS1;SLC2A2;DBI;SLC6A1;SCP2;FTH1;SLCO2B1;SLC39A5;ACAA1;SULT2A1;CPT1A;ABCG5;GPX2;ABCC2;GPX3;CYP4A11;APOA2;APOA1;PTGR1;BAAT;SLC5A9;EHHADH;MFGE8;PPARA;FTL;GSTP1;MGST1;MGST2;CYP2C19;CYP3A4;CYP3A5;CYP3A7;SLCO1B1;RXRA;JUND;GADD45B;NR1H4;APOC3;SMARCA1;NR0B2;PRDX6;CYP8B1;FABP1;CYP2C9;GPAM;GSTA4;ETNK2;SCD;FASN;HSPA1A
5	Statin inhibition of cholesterol production WP430	16/29	4.75647e-14	4.32042e-12	0	0	23.825	730.871	ABCA1;SCARB1;ABCG5;LRP1;DGAT1;MTTP;APOA2;LCAT;APOA1;APOC3;HMGCR;SQLE;APOC1;APOE;APOB;FDFT1
6	PPAR signaling pathway WP3942	23/67	5.64761e-14	4.32042e-12	0	0	10.1749	310.386	CPT1A;ACSL1;CYP4A11;APOA2;APOA1;APOC3;DBI;ACSL4;ACSL3;SORBS1;CYP8B1;CYP27A1;FABP1;FADS2;RXRA;SCP2;ACOX2;SCD;EHHADH;HMGCS2;ACAA1;PPARA;SLC27A2
7	Cytoplasmic Ribosomal Proteins WP477	25/89	8.1142e-13	5.3206e-11	0	0	7.61116	211.895	RPL30;RPL32;RPL10;RPL9;RPS4X;RPS15;RPS19;RPL36;RPS3;RPL37;RPS2;RPS11;RPL18;RPL39;RPS12;RPS9;RPL22;RPS3A;RPL23A;RPS29;RPL37A;RPL29;RPL28;UBA52;RPS23
8	Cholesterol Biosynthesis Pathway WP197	42309	5.08294e-12	2.91634e-10	0	0	52.9891	1377.99	IDI1;SQLE;NSDHL;HMGCS1;CYP51A1;SC5D;MSMO1;HMGCR;DHCR7;LSS;FDFT1
9	Folate Metabolism WP176	21/69	1.00073e-11	5.10372e-10	0	0	8.49673	215.203	FGB;ABCA1;SCARB1;FGA;SLC46A1;GPX2;GPX1;GPX4;GPX3;SHMT2;SHMT1;INSR;FGG;APOA1;PLG;MAT1A;F2;F7;CBS;ALB;APOB
10	One-carbon metabolism and related pathways WP3940	18/52	2.65222e-11	1.21737e-09	0	0	10.2578	249.809	GPX2;GPX1;PCYT2;GPX4;CHKA;GPX3;SHMT2;AGXT2;SHMT1;MAT1A;CSAD;BAAT;ETNK2;CHDH;SARDH;PEMT;CHPT1;CDO1
11	PPAR-alpha pathway WP2878	13/26	6.17032e-11	2.57471e-09	0	0	19.2988	453.689	CPT1A;CYP4A11;APOA2;APOA1;APOC3;DBI;CYP8B1;FABP1;RXRA;SCP2;EHHADH;ACAA1;PPARA
12	Blood Clotting Cascade WP272	45261	1.79192e-10	6.85408e-09	0	0	21.0341	472.058	FGB;FGA;F7;F10;F12;SERPINF2;FGG;PLG;F13B;F2;KLKB1;F5
13	Oxysterols derived from cholesterol WP4545	16/46	3.11725e-10	1.10063e-08	0	0	10.3149	225.782	INSIG1;EPHX2;AKR1D1;ACOT12;ACOT13;AKR1C4;CYP3A4;BAAT;CYP8B1;CYP27A1;EBP;SCP2;ACOX2;LBP;DHCR7;SLC27A2
14	Sterol regulatory element-binding proteins (SREBP) signaling WP1982	19/69	6.57163e-10	2.15455e-08	0	0	7.36415	155.701	SCARB1;IDI1;PRKAB2;HMGCS1;INSIG1;CYP51A1;DBI;HMGCR;LSS;SREBF2;SQLE;RBP4;GPAM;SCD;FASN;AKT1;SCAP;LPIN1;FDFT1
15	Selenium Micronutrient Network WP15	21/89	1.86662e-09	5.45525e-08	0	0	5.99137	120.421	FGB;ABCA1;SCARB1;FGA;GPX2;GPX1;GPX4;GPX3;TXNRD2;INSR;DIO1;FGG;APOA1;PLG;F2;F7;PRDX2;CBS;ALB;APOB;SEPHS2
16	Complement Activation WP545	44866	1.90161e-09	5.45525e-08	0	0	19.2617	386.785	C3;C5;C6;C1S;C1R;MASP2;MASP1;C8B;C8A;CFB;C2
17	Nonalcoholic fatty liver disease WP4396	28/155	2.82369e-09	7.62397e-08	0	0	4.29478	84.5436	CEBPA;NDUFB9;NDUFA13;NDUFB7;UQCRB;NDUFB11;NDUFB1;PIK3R2;COX7C;SOCS3;RXRA;AKT2;AKT1;IL6R;NDUFV1;PRKAB2;XBP1;VCAM1;INSR;NDUFA3;NR1H4;NDUFC2;SDHD;MLXIPL;NDUFS7;UQCRC1;NDUFS3;PPARA
18	Vitamin B12 metabolism WP1533	15/50	1.14454e-08	2.91859e-07	0	0	8.27815	151.372	ABCA1;SCARB1;SHMT2;MMAB;INSR;APOA1;PLG;MAT1A;F2;MUT;F7;CBS;ALB;APOE;APOB
19	Metabolic pathway of LDL, HDL and TG, including diseases WP4522	42614	1.52848e-08	3.69249e-07	0	0	24.7201	444.872	ABCA1;SCARB1;MTTP;APOA2;APOA1;LCAT;PCSK9;APOE;APOB
20	Amino Acid metabolism WP3925	20/91	1.66996e-08	3.83257e-07	0	0	5.4585	97.7502	MPST;DDC;ARG1;IDH1;MUT;FTCD;ASS1;HMGCL;GLUD1;LDHA;PC;TDO2;CPS1;CBS;EHHADH;HMGCS2;ACAA1;HADH;GLUL;ALDH7A1
21	7-oxo-C and 7beta-HC pathways WP5064	46692	2.79138e-08	6.10115e-07	0	0	13.2389	230.279	CYP27A1;EBP;SCP2;ACOX2;NPC2;EPHX2;ACOT12;ACOT13;DHCR7;BAAT;SLC27A2
22	Cholesterol Biosynthesis with Skeletal Dysplasias WP4804	45113	1.01382e-07	2.02323e-06	0	0	115.047	1852.77	NSDHL;EBP;CYP51A1;SC5D;DHCR24;DHCR7
23	COVID-19, thrombosis and anticoagulation WP4927	45113	1.01382e-07	2.02323e-06	0	0	115.047	1852.77	FGB;FGA;FGG;PLG;F13B;F2
24	Metapathway biotransformation Phase I and II WP702	28/183	1.17842e-07	2.25372e-06	0	0	3.51373	56.0577	GAL3ST1;GSTP1;AKR1D1;MGST1;MGST2;CYP2C19;CYP3A4;HS6ST1;CYP2C18;CYP3A5;CYP3A7;CYP4V2;CHST13;SULT2A1;GSTK1;GPX2;GPX4;GPX3;EPHX2;EPHX1;CYP51A1;AKR1C4;BAAT;CYP8B1;FMO5;CYP27A1;CYP2C9;GSTA4
25	Pathways in clear cell renal cell carcinoma WP4018	18/85	1.57609e-07	2.8937e-06	0	0	5.19641	81.3921	GPI;TPI1;SHMT2;SHMT1;PTEN;LDHA;PFKL;FASN;AKT1S1;LDHD;AKT1;PHGDH;ALDOC;ALDOB;VHL;ALDOA;GAPDH;PGM1
26	Urea cycle and metabolism of amino groups WP497	44440	3.1311e-07	5.5276e-06	0	0	14.4162	215.908	GAMT;GLUD1;GATM;CPS1;ARG1;SARDH;ASL;CKB;ASS1
27	Biomarkers for urea cycle disorders WP4583	45267	4.75965e-07	8.0914e-06	0	0	26.8659	391.111	GAMT;F7;GATM;F10;ARG1;ASL;ASS1
28	Fatty Acid Biosynthesis WP357	44805	5.06439e-07	8.30198e-06	0	0	13.3066	192.891	ACSS2;PC;ACSL1;SCD;FASN;ECHDC2;ACSL4;ACSL3;HADH
29	Mitochondrial LC-Fatty Acid Beta-Oxidation WP368	42948	6.02646e-07	9.53843e-06	0	0	17.0713	244.495	ACADVL;CPT1A;SCP2;ACSL1;EHHADH;ACSL4;ACSL3;HADH
30	Composition of Lipid Particles WP3601	45175	1.11558e-06	1.70683e-05	0	0	38.3451	525.563	APOA2;APOC3;APOA1;LCAT;APOE;APOB
31	Glycolysis and Gluconeogenesis WP534	16772	1.37682e-06	2.03858e-05	0	0	7.00323	94.5138	GPI;LDHA;PFKL;TPI1;G6PC;PC;MPC2;SLC2A2;ALDOC;ALDOB;ALDOA;GAPDH
32	Farnesoid X receptor pathway WP2879	43678	1.71337e-06	2.45761e-05	0	0	13.966	185.427	RXRA;SLCO2B1;NR1H4;BAAT;CYP3A4;NR0B2;CYP8B1;SULT2A1
33	Omega-9 FA synthesis WP4724	41821	1.88834e-06	2.62651e-05	0	0	19.1879	252.893	FADS2;ACSL1;SCD;FASN;ACSL4;ACSL3;FADS1
34	Constitutive Androstane Receptor Pathway WP2875	11963	2.14042e-06	2.88957e-05	0	0	8.74137	114.114	CYP2C9;ALAS1;RXRA;ABCC2;EHHADH;CYP4A11;CYP2C19;CYP3A4;CYP3A5;SULT2A1
35	Ferroptosis WP4313	14916	2.72378e-06	3.57205e-05	0	0	7.29922	93.5285	TF;GPX4;ACSL1;FTH1;LPCAT3;SLC40A1;SAT2;ACSL4;ACSL3;CP;FTL
36	Nuclear Receptors in Lipid Metabolism and Toxicity WP299	12328	2.93434e-06	3.74129e-05	0	0	8.36087	106.509	ABCA1;CYP2C9;ABCG5;ABCC2;CYP4A11;NR1H4;RARA;CYP3A4;PPARA;CYP8B1
37	SREBF and miR33 in cholesterol and lipid homeostasis WP2011	42552	5.76362e-06	7.15001e-05	0	0	14.9223	180.022	ABCA1;HMGCS1;SCD;FASN;HMGCR;PPARA;SREBF2
38	Oxidation by Cytochrome P450 WP43	13/61	7.66073e-06	9.25335e-05	0	0	5.21712	61.4546	CYB5A;CYP4A11;CYP51A1;CYP3A4;CYP2C19;CYP3A5;CYP2C18;CYP8B1;CYP3A7;CYP27A1;CYP2C9;POR;CYP4V2
39	NAD Biosynthesis II (from tryptophan) WP2485	45143	1.50452e-05	0.00017707	0	0	31.922	354.477	TDO2;HAAO;AFMID;QPRT;NADSYN1
40	Pregnane X receptor pathway WP2876	12298	2.39057e-05	0.000274318	0	0	7.20357	76.656	SLCO1B1;CYP2C9;RXRA;ABCC2;CYP2C19;CYP3A4;CYP3A5;CYP3A7;SULT2A1
41	Angiopoietin Like Protein 8 Regulatory Pathway WP3915	19/132	2.99059e-05	0.00032424	0	0	3.24764	33.8322	PRKAB2;ABCG5;G6PC;THRB;SHC1;EXOC7;INSR;PIK3R2;CYP3A4;SREBF2;MLXIPL;RXRA;SCD;AKT2;FASN;FLOT1;AKT1;FLOT2;MAP3K13
42	Metabolic reprogramming in colon cancer WP4290	15615	3.09908e-05	0.00032424	0	0	6.00652	62.3586	GPI;GLUD1;LDHA;PFKL;SHMT2;FASN;ALDOB;TKT;SLC16A3;GAPDH
43	Tryptophan metabolism WP465	15615	3.09908e-05	0.00032424	0	0	6.00652	62.3586	DDC;ALDH2;TDO2;HAAO;AFMID;AOX1;DHCR24;CYP3A4;HADH;CYP2C18
44	Fatty acid beta-oxidation WP143	12663	3.10819e-05	0.00032424	0	0	6.91506	71.7706	ACADVL;CPT1A;ACSS2;TPI1;ACSL1;ACSL4;ACSL3;HADH;CRAT
45	Liver X receptor pathway WP2874	45204	6.22444e-05	0.000634893	0	0	19.1512	185.469	ABCG5;RXRA;SCD;FASN;CYP3A4
46	Cori Cycle WP1946	42887	0.000116385	0.00113661	0	0	10.4534	94.6928	GPI;LDHA;TPI1;SLC2A2;ALDOA;GAPDH
47	Drug Induction of Bile Acid Pathway WP2289	42887	0.000116385	0.00113661	0	0	10.4534	94.6928	SLCO1B1;ABCC2;NR1H4;BAAT;CYP3A4;SULT2A1
48	Computational Model of Aerobic Glycolysis WP4629	45265	0.000179889	0.00172019	0	0	13.678	117.948	GPI;LDHA;TPI1;ALDOA;GAPDH
49	Adipogenesis WP236	17/130	0.000254362	0.00238269	0	0	2.89986	24.0014	CEBPA;GADD45B;CEBPD;RORA;PRLR;KLF15;AGPAT2;DLK1;AGT;NCOR2;SOCS3;RXRA;SCD;RARA;PLIN2;PPARA;LPIN1
50	NRF2 pathway WP2884	18/146	0.000355098	0.0032598	0	0	2.71123	21.5356	GPX2;SERPINA1;ABCC2;GPX3;GSTP1;CYP4A11;MGST2;SLC2A2;SLC6A1;PTGR1;PRDX6;SLC5A9;RXRA;GSTA4;FTH1;SLC39A5;FTL;HSPA1A
51	Kennedy pathway from sphingolipids WP3933	41760	0.000418231	0.0036917	0	0	10.6373	82.7528	PCYT2;CHKA;ETNK2;PEMT;CHPT1
52	Omega-3/Omega-6 FA synthesis WP4723	41760	0.000418231	0.0036917	0	0	10.6373	82.7528	FADS2;ACSL1;ACSL4;ACSL3;FADS1
53	FOXA2 pathway WP5066	44348	0.000429843	0.0037226	0	0	7.66418	59.4134	MLXIPL;SLCO1B1;ABCC2;FASN;MTTP;APOB
54	RAS and bradykinin pathways in COVID-19 WP4969	47300	0.000444946	0.00378204	0	0	6.10041	47.0803	F12;AGTR1;SERPING1;CYP3A4;KLKB1;KNG1;AGT
55	Glycerolipids and Glycerophospholipids WP4722	44713	0.000566278	0.00472585	0	0	7.18479	53.7165	DGAT2;PCYT2;DGAT1;GPAM;PEMT;CHPT1
56	Cysteine and methionine catabolism WP4504	42125	0.0006017	0.00493179	0	0	9.57308	70.9916	MPST;CBS;MAT1A;CSAD;CDO1
57	Eicosanoid metabolism via cytochrome P450 monooxygenases (CYP) pathway WP4720	45173	0.000632134	0.00500258	0	0	15.3055	112.747	EPHX2;CYP4A11;PPARA;CYP2C18
58	Urea cycle and related diseases WP4571	45173	0.000632134	0.00500258	0	0	15.3055	112.747	CPS1;ARG1;ASL;ASS1
59	Glutathione metabolism WP100	45078	0.000734083	0.00571092	0	0	6.7618	48.7991	GPX2;GPX1;GPX4;GPX3;IDH1;ANPEP
60	Tryptophan catabolism leading to NAD+ production WP4210	42491	0.000839466	0.00642191	0	0	8.70235	61.6365	TDO2;HAAO;QPRT;AFMID;NADSYN1
61	Urea cycle and associated pathways WP4595	45444	0.000937865	0.00705705	0	0	6.38581	44.5212	ALDH4A1;GLUD1;CPS1;ARG1;ASL;ASS1
62	Vitamin D Metabolism WP1531	45203	0.00101206	0.00749253	0	0	12.7539	87.9482	CYP27A1;RXRA;DHCR7;GC
63	Vitamin A and carotenoid metabolism WP716	15919	0.00113355	0.00818132	0	0	4.38376	29.7325	SCARB1;ABCG5;RBP4;RXRA;DGAT1;NPC1L1;RARA;DHRS3
64	Cells and molecules involved in local acute inflammatory response WP4493	42856	0.00114075	0.00818132	0	0	7.97673	54.0509	C3;C5;VCAM1;C6;KNG1
65	Fatty acid transporters WP5061	43221	0.00151518	0.010467	0	0	7.36275	47.8006	FABP1;ACSL1;ACSL4;DBI;ACSL3
66	Methionine metabolism leading to sulfur amino acids and related disorders WP4292	45234	0.00152786	0.010467	0	0	10.9314	70.8778	CBS;MAT1A;CDO1;CSAD
67	Mevalonate arm of cholesterol biosynthesis pathway WP4190	45234	0.00152786	0.010467	0	0	10.9314	70.8778	IDI1;HMGCL;HMGCS1;HMGCR
68	Mitochondrial complex I assembly model OXPHOS system WP4324	20699	0.00167966	0.0113377	0	0	3.67396	23.4735	NDUFB9;NDUFA13;NDUFB7;NDUFB11;NDUFA3;NDUFS3;NDUFC2;NDUFB1;NDUFV1
69	AMP-activated protein kinase (AMPK) signaling WP1403	25477	0.00212209	0.0141165	0	0	3.25314	20.0242	PRKAB2;CPT1A;AKT2;INSR;FASN;AKT1;PIK3R2;HMGCR;EEF2;SLC2A4RG
70	Alanine and aspartate metabolism WP106	45264	0.00220185	0.0142345	0	0	9.56445	58.5197	PC;ASL;AGXT;ASS1
71	Iron metabolism in placenta WP2007	45264	0.00220185	0.0142345	0	0	9.56445	58.5197	TF;TFR2;FTH1;SLC40A1
72	Eicosanoid metabolism via lipooxygenases (LOX) WP4721	47270	0.00267546	0.0168224	0	0	4.99627	29.5961	ACOX2;EHHADH;CYP4A11;ACAA1;PTGR1;PPARA
73	Lipid Metabolism Pathway WP3965	47270	0.00267546	0.0168224	0	0	4.99627	29.5961	PRKAB2;ACSS2;PRKAR1B;AKT2;FASN;AKT1
74	Oxidative phosphorylation WP623	22160	0.00274491	0.0170259	0	0	3.38509	19.9653	NDUFB9;NDUFB7;ATP6AP1;NDUFS7;NDUFA3;NDUFS3;NDUFC2;NDUFB1;NDUFV1
75	Irinotecan pathway WP229	41365	0.00305585	0.0187018	0	0	8.50129	49.2284	SLCO1B1;ABCC2;CYP3A4;CYP3A5
76	Tamoxifen metabolism WP691	44317	0.00317769	0.0191076	0	0	5.98129	34.402	CYP2C9;CYP2C19;CYP3A4;CYP3A5;SULT2A1
77	One-carbon metabolism WP241	11110	0.00320542	0.0191076	0	0	4.78784	27.4961	SHMT2;SHMT1;CHDH;AMT;MAT1A;FTCD
78	Arachidonate Epoxygenase / Epoxide Hydrolase WP678	45110	0.00371596	0.021867	0	0	14.3353	80.2075	CYP2C9;GSTP1;EPHX2
79	Trans-sulfuration and one-carbon metabolism WP2525	11475	0.00380981	0.0221355	0	0	4.59608	25.601	SHMT2;CBS;SHMT1;AMT;PHGDH;MAT1A
80	Transcription factor regulation in adipogenesis WP3599	44682	0.00394575	0.0224642	0	0	5.62915	31.158	CEBPA;RXRA;CEBPD;INSR;LPIN1
81	Copper homeostasis WP3286	19207	0.00396428	0.0224642	0	0	3.48543	19.2759	BACE1;MT2A;ATP7B;PTEN;AKT1;MT1G;XAF1;ATOX1
82	IL-6 signaling pathway WP364	15888	0.00500966	0.0280419	0	0	3.72528	19.7305	SOCS3;SHC1;AKT1;PIK3R2;IL6R;AGT;NR2F6
83	Electron Transport Chain (OXPHOS system in mitochondria) WP111	12/103	0.00517961	0.0286439	0	0	2.53187	13.3253	NDUFB9;NDUFB7;UQCRB;NDUFS7;NDUFA3;UQCRC1;NDUFS3;NDUFC2;NDUFB1;SDHD;NDUFV1;COX7C
84	Fatty Acid Omega Oxidation WP206	42095	0.00538699	0.029436	0	0	6.95487	36.3306	ALDH2;CYP4A11;CYP3A4;ADH6
85	HIF1A and PPARG regulation of glycolysis WP2456	45141	0.00572617	0.0305618	0	0	11.4676	59.2039	LDHA;TPI1;GAPDH
86	Serine Metabolism WP4688	45141	0.00572617	0.0305618	0	0	11.4676	59.2039	SHMT2;SHMT1;PHGDH
87	MTHFR deficiency WP4288	45778	0.00703464	0.0371138	0	0	4.78402	23.714	CHKA;CHDH;PEMT;CHPT1;ALDH7A1
88	Benzo(a)pyrene metabolism WP696	45172	0.0082732	0.0431523	0	0	9.55584	45.8177	EPHX1;AKR1C4;CYP3A4
89	VEGFA-VEGFR2 Signaling Pathway WP3888	33/432	0.0101648	0.0524228	0	0	1.59614	7.3244	NAPA;SHC1;PIK3R2;NDRG1;PRDX2;LDHA;BSG;AKT1;RPS11;CGNL1;FGB;FGA;GPX1;FGG;RHOC;PRDX6;SND1;VAV2;MOV10;GLUD1;BIN1;ALB;AKT1S1;TXNIP;EIF3H;TPP1;P4HB;CALR;TKT;ALDOA;GAPDH;HSPA1A;EIF4G1
90	Nuclear receptors WP170	14032	0.0106328	0.0542275	0	0	3.58937	16.3094	THRB;RXRA;RARA;RORA;PPARA;NR2F6
91	Steroid Biosynthesis WP496	45202	0.0113851	0.0568019	0	0	8.19028	36.6552	HSD17B2;HSD17B4;F13B
92	Trans-sulfuration pathway WP2333	45202	0.0113851	0.0568019	0	0	8.19028	36.6552	MPST;CBS;CSAD
93	Cannabinoid receptor signaling WP3869	47239	0.0133447	0.0658625	0	0	3.98585	17.2054	CYP2C9;PRKAR1B;NAPEPLD;CYP2C19;CYP3A4
94	Oxidative Damage WP3941	14763	0.0135938	0.0663783	0	0	3.37787	14.5186	CDKN1C;C5;C1S;C1R;TDP2;C2
95	Glycolysis in senescence WP5049	45233	0.0150816	0.0712727	0	0	7.16612	30.0567	LDHA;ALDOC;GAPDH
96	The alternative pathway of fetal androgen synthesis WP4524	45233	0.0150816	0.0712727	0	0	7.16612	30.0567	CYB5A;POR;AKR1C4
97	Fibrin Complement Receptor 3 Signaling Pathway WP4136	15128	0.0152711	0.0712727	0	0	3.28119	13.7212	FGB;FGA;FGG;AKT1;PLG;LBP
98	Eicosanoid metabolism via cyclooxygenases (COX) WP4719	11079	0.0153725	0.0712727	0	0	3.82621	15.9751	ACOX2;EHHADH;CYP4A11;ACAA1;PTGR1
99	Glycerophospholipid Biosynthetic Pathway WP2533	11079	0.0153725	0.0712727	0	0	3.82621	15.9751	PCYT2;GPAM;PEMT;CHPT1;LPIN1
100	16p11.2 distal deletion syndrome WP4950	11444	0.0175962	0.0799667	0	0	3.67885	14.8628	C3;ATXN2L;INSR;SPNS1;VAV2
101	Ethanol effects on histone modifications WP3996	11444	0.0175962	0.0799667	0	0	3.67885	14.8628	ACSS2;HDAC10;ALDH2;MAT1A;HDAC6
102	White fat cell differentiation WP4149	11810	0.0200224	0.0901006	0	0	3.54241	13.854	CEBPA;CEBPD;RARA;RORA;KLF15
103	NAD+ biosynthetic pathways WP3645	44652	0.0218945	0.0954106	0	0	4.24863	16.2362	TDO2;QPRT;NADSYN1;SIRT2
104	GABA metabolism (aka GHB) WP4157	45048	0.0224468	0.0954106	0	0	12.7303	48.332	PON3;ADHFE1
105	Linoleic acid metabolism known to be affected by coronavirus infection WP4853	45048	0.0224468	0.0954106	0	0	12.7303	48.332	FADS2;FADS1
106	Synthesis and Degradation of Ketone Bodies WP311	45048	0.0224468	0.0954106	0	0	12.7303	48.332	HMGCL;HMGCS2
107	Vitamin B6-dependent and responsive disorders WP4228	45048	0.0224468	0.0954106	0	0	12.7303	48.332	ALDH7A1;AASS
108	Oxidative Stress WP408	12175	0.0226574	0.0954106	0	0	3.41572	12.9362	GPX1;GPX3;TXNRD2;MGST1;TXN2
109	Type I collagen synthesis in the context of Osteogenesis imperfecta WP4786	12175	0.0226574	0.0954106	0	0	3.41572	12.9362	FKBP10;P4HA1;LOX;LRP5;P4HB
110	Disorders of Folate Metabolism and Transport WP4259	41334	0.0242706	0.0977211	0	0	5.73229	21.3155	SLC46A1;SHMT2;FTCD
111	Estrogen Receptor Pathway WP2881	41334	0.0242706	0.0977211	0	0	5.73229	21.3155	GPAM;PPARA;NR0B2
112	Transcriptional cascade regulating adipogenesis WP4211	41334	0.0242706	0.0977211	0	0	5.73229	21.3155	CEBPA;CEBPD;KLF15
113	Valproic acid pathway WP3871	41334	0.0242706	0.0977211	0	0	5.73229	21.3155	CYP2C9;EHHADH;ACADSB
114	Vitamin B12 Disorders WP4271	41334	0.0242706	0.0977211	0	0	5.73229	21.3155	AMN;MMAB;MUT
115	Kynurenine Pathway and links to Cellular Senescence WP5044	45017	0.0254854	0.10172	0	0	4.02481	14.7696	TDO2;HAAO;QPRT;AFMID
116	Translation inhibitors in chronically activated PDGFRA cells WP4566	16954	0.0258232	0.10218	0	0	2.87028	10.4951	EIF4A2;AKT2;PDCD4;AKT1;PIK3R2;EIF4G1
117	Primary focal segmental glomerulosclerosis (FSGS) WP2572	26512	0.0265004	0.103963	0	0	2.39371	8.69058	CDKN1C;VTN;INF2;LAMB2;KRT8;LRP5;AKT1;ACTN4
118	Insulin Signaling WP481	14/160	0.0292638	0.112492	0	0	1.83948	6.49593	XBP1;SHC1;INSR;PTEN;PIK3R2;SORBS1;SOCS3;PFKL;AKT2;FLOT1;AKT1;FLOT2;MAP3K13;VAMP2
119	Photodynamic therapy-induced NFE2L2 (NRF2) survival signaling WP3612	45383	0.0294096	0.112492	0	0	3.82336	13.4828	ABCC2;GSTP1;EPHX1;ABCC6
120	Triacylglyceride synthesis WP325	45383	0.0294096	0.112492	0	0	3.82336	13.4828	DGAT2;DGAT1;GPAM;AGPAT2
121	Target Of Rapamycin (TOR) Signaling WP1471	13271	0.0318688	0.119589	0	0	3.08468	10.6302	IDI1;PRKAB2;AKT1S1;AKT1;HMGCR
122	Amino Acid Metabolism Pathway Excerpt (Histidine catabolism extension) WP4661	45079	0.0325677	0.119589	0	0	9.54724	32.6939	GLUD1;FTCD
123	Fluoroacetic acid toxicity WP4966	45079	0.0325677	0.119589	0	0	9.54724	32.6939	ACSS2;ALDH2
124	Metabolism of alpha-linolenic acid WP4586	45079	0.0325677	0.119589	0	0	9.54724	32.6939	FADS2;FADS1
125	Somatroph axis (GH) and its relationship to dietary restriction and aging WP4186	45079	0.0325677	0.119589	0	0	9.54724	32.6939	PTEN;AKT1
126	Biomarkers for pyrimidine metabolism disorders WP4584	42064	0.0358641	0.129619	0	0	4.77641	15.896	DPYS;DPYD;CKB
127	Codeine and Morphine Metabolism WP1604	42064	0.0358641	0.129619	0	0	4.77641	15.896	SLCO1B1;ABCC2;CYP3A4
128	Synaptic signaling pathways associated with autism spectrum disorder WP4539	18415	0.037112	0.133081	0	0	2.6088	8.5929	PRKAB2;AKT2;PTEN;AKT1;PIK3R2;SHANK3
129	Classical pathway of steroidogenesis with glucocorticoid and mineralocorticoid metabolism WP4523	42430	0.0425475	0.147779	0	0	4.40876	13.919	CYB5A;POR;H6PD
130	Photodynamic therapy-induced unfolded protein response WP3613	46478	0.0432178	0.147779	0	0	3.32414	10.4428	XBP1;HSPA5;CALR;HSP90B1
131	Translation Factors WP107	19146	0.0437764	0.147779	0	0	2.49511	7.80635	EIF4A2;EEF1G;EIF3H;EIF3E;EEF2;EIF4G1
132	Acetylcholine Synthesis WP528	45109	0.0441084	0.147779	0	0	7.63739	23.8371	CHKA;PEMT
133	Aflatoxin B1 metabolism WP699	45109	0.0441084	0.147779	0	0	7.63739	23.8371	EPHX1;CYP3A4
134	Cerebral organic acidurias, including diseases WP4519	45109	0.0441084	0.147779	0	0	7.63739	23.8371	ADHFE1;ALDH7A1
135	Mevalonate pathway WP3963	45109	0.0441084	0.147779	0	0	7.63739	23.8371	HMGCS1;HMGCR
136	Pentose Phosphate Metabolism WP134	45109	0.0441084	0.147779	0	0	7.63739	23.8371	PGLS;TKT
137	SARS-CoV-2 and angiotensin-converting enzyme 2 receptor: molecular mechanisms WP4883	45109	0.0441084	0.147779	0	0	7.63739	23.8371	AGTR1;AGT
138	Glycogen Synthesis and Degradation WP500	14732	0.0473428	0.156428	0	0	2.73157	8.33221	AGL;CALM3;PYGL;PHKA2;PGM1
139	Apoptosis-related network due to altered Notch3 in ovarian cancer WP2864	19511	0.0473714	0.156428	0	0	2.44189	7.44713	NET1;SOCS3;JUND;HSPA5;AKT1;APOE
140	DNA damage response (only ATM dependent) WP710	10/110	0.0478786	0.156973	0	0	1.9152	5.82045	G6PC;SCP2;BCL6;SHC1;AKT2;INSR;DVL2;PTEN;AKT1;PIK3R2
141	ACE Inhibitor Pathway WP554	42795	0.0498058	0.159866	0	0	4.09363	12.2794	AGTR1;AGT;KNG1
142	Leptin Insulin Overlap WP3935	42795	0.0498058	0.159866	0	0	4.09363	12.2794	SOCS3;INSR;AKT1
143	Pyrimidine metabolism and related diseases WP4225	42795	0.0498058	0.159866	0	0	4.09363	12.2794	CPS1;DPYS;DPYD
144	Sudden Infant Death Syndrome (SIDS) Susceptibility Pathways WP706	13/158	0.0525982	0.167657	0	0	1.71821	5.06025	CPT1A;DDC;G6PC;THRB;RORA;HSP90B1;TF;PRKAR1B;PAH;ALDOA;IL6R;GAPDH;VAMP2
145	IL-18 signaling pathway WP4754	20/272	0.0539009	0.170624	0	0	1.52321	4.4487	CPT1A;ARG1;PTEN;FOXN3;EEF2;NR0B2;TRPC4AP;CENPB;PTMS;CXCL16;SOCS3;TF;CLDN3;BIN1;BSG;RPS11;HADH;ZNF444;SNTB1;TGM2
146	Caloric restriction and aging WP4191	45140	0.0569025	0.17529	0	0	6.36415	18.2423	PRKAB2;AKT1
147	Insulin signaling in adipocytes (diabetic condition) WP3635	45140	0.0569025	0.17529	0	0	6.36415	18.2423	INSR;AKT2
148	Insulin signaling in adipocytes (normal condition) WP3634	45140	0.0569025	0.17529	0	0	6.36415	18.2423	INSR;AKT2
149	TFs regulate miRNAs related to cardiac hypertrophy WP1559	45140	0.0569025	0.17529	0	0	6.36415	18.2423	AKT2;AKT1
150	Ebola Virus Pathway on Host WP4217	11/129	0.0575733	0.176174	0	0	1.78546	5.09695	SOCS3;GSN;NPC2;AKT1;PIK3R2;ACTN4;RHOC;MFGE8;ASGR1;MBL2;VAV2
151	MECP2 and Associated Rett Syndrome WP3584	26481	0.0669759	0.203589	0	0	2.06008	5.56926	GAMT;CEBPD;BCL6;PTEN;IGF2;AKT1;NREP
152	Vitamin D Receptor Pathway WP2877	14/182	0.0714572	0.215782	0	0	1.59673	4.21322	CEBPA;LPGAT1;LRP5;CYP3A4;CYP3A5;KNG1;CYP2C9;RXRA;BCL6;CBS;CLMN;HSD17B2;CA9;SULT2A1
153	Nephrotic syndrome WP4758	16558	0.0719724	0.215917	0	0	2.38949	6.28788	INF2;LAMB2;ARHGDIA;EMP2;ACTN4
154	Alpha 6 Beta 4 signaling pathway WP244	12145	0.0799554	0.237502	0	0	2.63555	6.65816	SHC1;LAMB2;AKT1;PIK3R2
155	Fragile X Syndrome WP4549	10/121	0.0802021	0.237502	0	0	1.7244	4.35101	CPT1A;ALDH5A1;SHC1;TECR;AKT1S1;PTEN;AKT1;SLC6A1;EIF4G1;DNM2
156	TYROBP causal network in microglia WP3945	22433	0.0825628	0.242925	0	0	2.08583	5.20246	C3;GPX1;NPC2;DPYD;TCIRG1;CXCL16
157	Prolactin Signaling Pathway WP2037	27942	0.0841603	0.246048	0	0	1.94024	4.80216	SOCS3;SHC1;AKT1;PIK3R2;CTSD;PRLR;VAV2
158	SARS-CoV-2 and COVID-19 Pathway WP4846	45201	0.0856495	0.248817	0	0	4.77261	11.7287	SCARB1;FURIN
159	Thermogenesis WP4321	9/108	0.0900825	0.26005	0	0	1.73942	4.18683	KLB;PRKAB2;CPT1A;CREB3L3;ACSL1;AKT1S1;ACSL4;ACSL3;MGLL
160	miRNA targets in ECM and membrane receptors WP2911	44621	0.0940662	0.266521	0	0	3.01557	7.12807	LAMB2;SDC2;COL6A1
161	PI3K/AKT/mTOR - VitD3 signaling WP4141	44621	0.0940662	0.266521	0	0	3.01557	7.12807	LDHA;RXRA;AKT1
162	Type II diabetes mellitus WP1584	44621	0.0940662	0.266521	0	0	3.01557	7.12807	INSR;SLC2A2;PHKA2
163	Small cell lung cancer WP4658	35278	0.106016	0.298537	0	0	1.73867	3.90186	CDKN1C;RXRA;GADD45B;LAMB2;AKT2;PTEN;AKT1;PIK3R2
164	Photodynamic therapy-induced HIF-1 survival signaling WP3614	13606	0.110798	0.310099	0	0	2.3156	5.09444	LDHA;PFKL;BNIP3;IGFBP2
165	Unfolded protein response WP4925	45352	0.11506	0.320075	0	0	2.72808	5.89895	XBP1;HSPA5;TXNIP
166	Bile acids synthesis and enterohepatic circulation WP4389	45262	0.117723	0.32551	0	0	3.81769	8.16766	ABCG5;FGFR4
167	mBDNF and proBDNF regulation of GABA neurotransmission WP4829	13971	0.119228	0.327699	0	0	2.24738	4.77954	SHC1;PTEN;PIK3R2;AP2A2
168	Melanoma WP4685	24990	0.122575	0.334743	0	0	1.84965	3.88246	GADD45B;AKT2;PTEN;AKT1;PIK3R2;CALM3
169	Focal Adhesion-PI3K-Akt-mTOR-signaling pathway WP3932	20/303	0.12325	0.334743	0	0	1.35411	2.83489	CSF3R;LAMB2;INSR;PTEN;SLC2A2;PIK3R2;HIF3A;PRLR;EPOR;HSP90B1;EFNA1;VTN;COL2A1;RELN;CREB3L3;AKT2;AKT1S1;AKT1;FGFR4;IL6R
170	IL-4 signaling pathway WP395	19845	0.130579	0.352563	0	0	1.94968	3.96912	CEBPA;SOCS3;SHC1;AKT1;PIK3R2
171	ncRNAs involved in STAT3 signaling in hepatocellular carcinoma WP4337	41306	0.134714	0.3616	0	0	3.47044	6.95686	IL11RA;IL6R
172	EPO Receptor Signaling WP581	46082	0.137621	0.36437	0	0	2.4906	4.93948	SHC1;AKT1;EPOR
173	Wnt/beta-catenin signaling pathway in leukemia WP3658	46082	0.137621	0.36437	0	0	2.4906	4.93948	LRP5;RARA;AKT1
174	RANKL/RANK signaling pathway WP2018	20210	0.138127	0.36437	0	0	1.91058	3.78216	VCAM1;AKT2;AKT1;PIK3R2;PAPSS2
175	Vitamin D-sensitive calcium signaling in depression WP4698	15067	0.146078	0.383141	0	0	2.06483	3.97195	CYP27A1;RXRA;GPX4;ATP2B2
176	1q21.1 copy number variation syndrome WP4905	46447	0.149421	0.387483	0	0	2.3867	4.53707	PRKAB2;CHD1L;FMO5
177	Intracellular trafficking proteins involved in CMT neuropathy WP4856	46447	0.149421	0.387483	0	0	2.3867	4.53707	RABAC1;NDRG1;DNM2
178	Ectoderm Differentiation WP2858	10/138	0.151379	0.390354	0	0	1.49403	2.82068	PAN2;HDAC10;TSC22D1;NARS2;RRBP1;TBL1X;TSKU;PGM1;HDAC6;AES
179	Allograft Rejection WP2328	32690	0.155383	0.39844	0	0	1.63152	3.03767	C3;C5;C6;AGTR1;C8B;C8A;C2
180	Androgen receptor signaling pathway WP138	33055	0.161761	0.412491	0	0	1.61178	2.93607	NCOR2;PTEN;AKT1;PIK3R2;CALR;NR0B2;AES
181	Biogenic Amine Synthesis WP550	42036	0.170103	0.431367	0	0	2.93622	5.20107	DDC;PAH
182	Interleukin-11 Signaling Pathway WP2332	16163	0.175017	0.436591	0	0	1.90967	3.32831	SOCS3;IL11RA;AKT1;PIK3R2
183	Neurodegeneration with brain iron accumulation (NBIA) subtypes pathway WP4577	16163	0.175017	0.436591	0	0	1.90967	3.32831	SCP2;AKT1S1;CP;FTL
184	Renin-angiotensin-aldosterone system (RAAS) WP4756	16163	0.175017	0.436591	0	0	1.90967	3.32831	CREB3L3;AGTR1;CALM3;AGT
185	Cell migration and invasion through p75NTR WP4561	11018	0.186572	0.454955	0	0	2.12117	3.56131	EFNA1;AKT2;AKT1
186	PI3K-AKT-mTOR signaling pathway and therapeutic opportunities WP3844	11018	0.186572	0.454955	0	0	2.12117	3.56131	PTEN;AKT1;PIK3R2
187	Sphingolipid pathway WP1422	11018	0.186572	0.454955	0	0	2.12117	3.56131	GAL3ST1;GBA2;CERS2
188	Mitochondrial complex III assembly WP4921	42401	0.188325	0.454955	0	0	2.72635	4.55186	UQCRB;UQCRC1
189	Pathways of nucleic acid metabolism and innate immune sensing WP4705	42401	0.188325	0.454955	0	0	2.72635	4.55186	RNASEH2C;RNASET2
190	TCA Cycle and Deficiency of Pyruvate Dehydrogenase complex (PDHc) WP2453	42401	0.188325	0.454955	0	0	2.72635	4.55186	PC;IDH1
191	Regulatory circuits of the STAT3 signaling pathway WP4538	28642	0.192919	0.463611	0	0	1.59191	2.61947	SOCS3;CSF3R;IL11RA;AKT1S1;AGTR1;IL6R
192	Thyroid hormones production and their peripheral downstream signaling effects WP4746	34881	0.195326	0.466951	0	0	1.5198	2.48196	KLB;THRB;RXRA;DIO1;AKT1S1;MGLL;DUOX2
193	Endometrial cancer WP4155	23132	0.204681	0.477151	0	0	1.64636	2.61163	GADD45B;AKT2;PTEN;AKT1;PIK3R2
194	Endoplasmic reticulum stress response in coronavirus infection WP4861	17258	0.20571	0.477151	0	0	1.77615	2.80861	XBP1;HSPA5;PPP1R3C;PPP1R16A
195	Amplification and Expansion of Oncogenic Pathways as Metastatic Traits WP3678	42767	0.206795	0.477151	0	0	2.54446	4.01014	VCAM1;VHL
196	nsp1 from SARS-CoV-2 inhibits translation initiation in the host cell WP5027	42767	0.206795	0.477151	0	0	2.54446	4.01014	EIF3H;EIF3E
197	Regulation of Wnt/B-catenin Signaling by Small Molecule Compounds WP3664	42767	0.206795	0.477151	0	0	2.54446	4.01014	LRP1;DVL2
198	Sulfation Biotransformation Reaction WP692	42767	0.206795	0.477151	0	0	2.54446	4.01014	PAPSS2;SULT2A1
199	22q11.2 copy number variation syndrome WP4657	9/131	0.206869	0.477151	0	0	1.40978	2.22134	SLC25A1;ALDH4A1;GLUD1;CLDN3;RELN;SERPIND1;TXNRD2;CHRD;SREBF2
200	Monoamine Transport WP727	11749	0.212529	0.485501	0	0	1.97468	3.05813	TDO2;SLC6A1;AGT
201	Endochondral Ossification with Skeletal Dysplasias WP4808	23498	0.213663	0.485501	0	0	1.61837	2.49772	CDKN1C;COL2A1;HMGCS1;IGF2;AKT1
202	Endochondral Ossification WP474	23498	0.213663	0.485501	0	0	1.61837	2.49772	CDKN1C;COL2A1;HMGCS1;IGF2;AKT1
203	Exercise-induced Circadian Regulation WP410	17624	0.21627	0.486608	0	0	1.7357	2.65774	IDI1;PURA;PPP1R3C;GSTP1
204	Rett syndrome causing genes WP4312	17624	0.21627	0.486608	0	0	1.7357	2.65774	NCOR2;TBL1X;SMARCA1;SHANK3
205	4-hydroxytamoxifen, Dexamethasone, and Retinoic Acids Regulation of p27 Expression WP3879	43132	0.225441	0.493506	0	0	2.3853	3.55337	MKNK2;AKT1
206	Estrogen metabolism WP697	43132	0.225441	0.493506	0	0	2.3853	3.55337	CYP3A4;ARSE
207	Catalytic cycle of mammalian Flavin-containing MonoOxygenases (FMOs) WP688	45047	0.225628	0.493506	0	0	4.76883	7.10015	FMO5
208	SARS-CoV-2 altering angiogenesis via NRP1 WP5065	45047	0.225628	0.493506	0	0	4.76883	7.10015	FURIN
209	Fluoropyrimidine Activity WP1601	12114	0.225787	0.493506	0	0	1.90875	2.84054	DPYS;DPYD;SLC22A7
210	Prion disease pathway WP3995	12114	0.225787	0.493506	0	0	1.90875	2.84054	RXRA;HSPA5;HSP90B1
211	EGFR Tyrosine Kinase Inhibitor Resistance WP4806	30834	0.241033	0.524332	0	0	1.46899	2.09011	SHC1;AKT2;PTEN;AKT1;PIK3R2;IL6R
212	Extracellular vesicles in the crosstalk of cardiac cells WP4300	43497	0.244201	0.528719	0	0	2.24487	3.16473	CD63;PTEN
213	Synaptic Vesicle Pathway WP2267	18719	0.248762	0.534892	0	0	1.62465	2.26031	NAPA;AP2A2;VAMP2;DNM2
214	Pyrimidine metabolism WP4022	31199	0.249383	0.534892	0	0	1.45032	2.01415	POLR3GL;DPYS;DPYD;POLR2E;NME4;POLR2J
215	Mitochondrial CIV Assembly WP4922	12844	0.252736	0.539218	0	0	1.78927	2.46098	COA3;PNKD;COX7C
216	PI3K-Akt signaling pathway WP4172	20/340	0.25375	0.539218	0	0	1.19518	1.63907	CSF3R;G6PC;LAMB2;INSR;IGF2;PTEN;PIK3R2;PRLR;EPOR;HSP90B1;EFNA1;VTN;COL2A1;RELN;CREB3L3;AKT2;COL6A1;AKT1;FGFR4;IL6R
217	Benzene metabolism WP3891	45078	0.26424	0.551301	0	0	3.81486	5.07719	EPHX1
218	Cellular Proteostasis WP4918	45078	0.26424	0.551301	0	0	3.81486	5.07719	PFDN5
219	mir-124 predicted interactions with cell cycle and differentiation WP3595	45078	0.26424	0.551301	0	0	3.81486	5.07719	CTDSP1
220	Nicotine Metabolism WP1600	45078	0.26424	0.551301	0	0	3.81486	5.07719	AOX1
221	Zinc homeostasis WP3529	13210	0.266381	0.553252	0	0	1.73496	2.29505	MT2A;SLC39A5;MT1G
222	Glucocorticoid Receptor Pathway WP2880	25689	0.269845	0.557923	0	0	1.46852	1.92362	CDKN1C;RXRA;GADD45B;ETNK2;MFGE8
223	Epithelial to mesenchymal transition in colorectal cancer WP4239	10/160	0.276549	0.56922	0	0	1.27342	1.63681	VTN;CLDN3;SHC1;CLDN14;CTDSP1;AKT2;LRP5;AKT1;PIK3R2;DLK1
224	Factors and pathways affecting insulin-like growth factor (IGF1)-Akt signaling WP3850	13575	0.280108	0.573972	0	0	1.68384	2.14282	AKT1S1;PTEN;AKT1
225	Galanin receptor pathway WP4970	44228	0.281838	0.57495	0	0	2.00836	2.54343	CDKN1C;VAMP2
226	Non-small cell lung cancer WP4255	26420	0.289256	0.587471	0	0	1.42453	1.76705	RXRA;GADD45B;AKT2;AKT1;PIK3R2
227	Methionine De Novo and Salvage Pathway WP3580	44593	0.300615	0.599993	0	0	1.90784	2.29308	CHDH;MAT1A
228	Purine metabolism and related disorders WP4224	44593	0.300615	0.599993	0	0	1.90784	2.29308	IMPDH1;AOX1
229	Hfe effect on hepcidin production WP3924	45108	0.300929	0.599993	0	0	3.17888	3.81746	TMPRSS6
230	Molybdenum cofactor (Moco) biosynthesis WP4507	45108	0.300929	0.599993	0	0	3.17888	3.81746	AOX1
231	Circadian rhythm related genes WP3594	12/201	0.301957	0.599993	0	0	1.21273	1.45221	F7;CPT1A;DDC;JUND;CRTC1;MTTP;PTEN;RORA;ATF5;PPARA;UBA52;NR2F6
232	Ras signaling WP4223	11/184	0.311523	0.616333	0	0	1.21428	1.4162	PLA2G12A;RAB5C;PLA2G12B;SHC1;AKT2;INSR;AKT1;PIK3R2;CALM3;FGFR4;RGL2
233	Proximal tubule transport WP4917	20911	0.316261	0.62302	0	0	1.44027	1.65802	ABCC2;SLC2A2;SLC22A7;SLC26A6
234	Hippo-Yap signaling pathway WP4537	44958	0.319307	0.62545	0	0	1.81689	2.07417	MST1;NDRG1
235	IL-5 signaling pathway WP127	14671	0.321582	0.62545	0	0	1.54707	1.75515	SHC1;AKT1;PIK3R2
236	PDGF Pathway WP2526	14671	0.321582	0.62545	0	0	1.54707	1.75515	SHC1;ARFIP2;VAV2
237	Leptin signaling pathway WP2034	27881	0.328733	0.63666	0	0	1.34399	1.4952	SOCS3;SHC1;PTEN;AKT1;PIK3R2
238	ApoE and miR-146 in inflammation and atherosclerosis WP3926	45139	0.335789	0.63689	0	0	2.72461	2.97329	APOE
239	Effects of nitric oxide WP1995	45139	0.335789	0.63689	0	0	2.72461	2.97329	AOX1
240	Mitochondrial CII Assembly WP4920	45139	0.335789	0.63689	0	0	2.72461	2.97329	SDHD
241	Peroxiredoxin 2 induced ovarian failure WP4873	45139	0.335789	0.63689	0	0	2.72461	2.97329	PRDX2
242	Phase I biotransformations, non P450 WP136	45139	0.335789	0.63689	0	0	2.72461	2.97329	PON3
243	IL1 and megakaryocytes in obesity WP2865	45323	0.337875	0.638208	0	0	1.73422	1.88176	SELENBP1;F2
244	IL-2 signaling pathway WP49	15401	0.349278	0.651274	0	0	1.46757	1.54372	SOCS3;SHC1;AKT1
245	B Cell Receptor Signaling Pathway WP23	35582	0.354312	0.651274	0	0	1.25827	1.30555	KLF11;BCL6;SHC1;AKT1;PIK3R2;VAV2
246	Differentiation of white and brown adipocyte WP2895	45689	0.356285	0.651274	0	0	1.65873	1.71185	CEBPA;MPZL2
247	Glycosylation and related congenital defects WP4521	45689	0.356285	0.651274	0	0	1.65873	1.71185	DPM2;B4GALT1
248	Hypothesized Pathways in Pathogenesis of Cardiovascular Disease WP3668	45689	0.356285	0.651274	0	0	1.65873	1.71185	SHC1;AGTR1
249	IL-7 signaling pathway WP205	45689	0.356285	0.651274	0	0	1.65873	1.71185	AKT1;PIK3R2
250	Relationship between inflammation, COX-2 and EGFR WP4483	45689	0.356285	0.651274	0	0	1.65873	1.71185	AKT2;AKT1
251	Signal Transduction of S1P Receptor WP26	45689	0.356285	0.651274	0	0	1.65873	1.71185	AKT2;AKT1
252	ESC Pluripotency Pathways WP3931	7/116	0.357758	0.651274	0	0	1.22563	1.25983	AKT2;DVL2;PTEN;LRP5;AKT1;PIK3R2;FGFR4
253	Notch Signaling Pathway Netpath WP61	22372	0.362104	0.651274	0	0	1.33892	1.3601	NCOR2;RING1;AKT1;PIK3R2
254	Biotin Metabolism (including IEMs) WP5031	45170	0.368913	0.651274	0	0	2.38391	2.37722	PC
255	Cytosine methylation WP3585	45170	0.368913	0.651274	0	0	2.38391	2.37722	IDH1
256	Folate-Alcohol and Cancer Pathway Hypotheses WP1589	45170	0.368913	0.651274	0	0	2.38391	2.37722	CBS
257	Heme Biosynthesis WP561	45170	0.368913	0.651274	0	0	2.38391	2.37722	ALAS1
258	Macrophage markers WP4146	45170	0.368913	0.651274	0	0	2.38391	2.37722	LYZ
259	Methylation Pathways WP704	45170	0.368913	0.651274	0	0	2.38391	2.37722	MAT1A
260	Thiamine metabolic pathways WP4297	45170	0.368913	0.651274	0	0	2.38391	2.37722	TKT
261	3q29 copy number variation syndrome WP4906	23102	0.385021	0.674522	0	0	1.29339	1.23449	TF;SLC40A1;PIGZ;AKT1
262	Lung fibrosis WP3624	23102	0.385021	0.674522	0	0	1.29339	1.23449	MT2A;SERPINA1;DPP9;FAM13A
263	Integrin-mediated Cell Adhesion WP185	6/101	0.390266	0.675653	0	0	1.20503	1.13385	SHC1;AKT2;AKT1;PIK3R2;SORBS1;VAV2
264	Neural Crest Differentiation WP2064	6/101	0.390266	0.675653	0	0	1.20503	1.13385	GJB1;COL2A1;HDAC10;HDAC11;DVL2;HDAC6
265	Notch Signaling WP268	16497	0.390547	0.675653	0	0	1.36253	1.28106	NCOR2;DVL2;RFNG
266	Alzheimer's disease WP2059	30437	0.398703	0.675653	0	0	1.22292	1.12453	BACE1;LRP1;CALM3;APOE;GAPDH
267	Focal Adhesion WP306	11/198	0.400173	0.675653	0	0	1.12254	1.02809	VTN;COL2A1;RELN;SHC1;LAMB2;AKT2;PTEN;AKT1;PIK3R2;ACTN4;VAV2
268	Aspirin and miRNAs WP4707	45200	0.400387	0.675653	0	0	2.11892	1.9395	PPARA
269	Degradation pathway of sphingolipids, including diseases WP4153	45200	0.400387	0.675653	0	0	2.11892	1.9395	NEU1
270	Gamma-glutamyl cycle for the biosynthesis and degradation of glutathione, including diseases WP4518	45200	0.400387	0.675653	0	0	2.11892	1.9395	GGCT
271	Leptin and adiponectin WP3934	45200	0.400387	0.675653	0	0	2.11892	1.9395	CPT1A
272	Mammary gland development pathway - Involution (Stage 4 of 4) WP2815	45200	0.400387	0.675653	0	0	2.11892	1.9395	SOCS3
273	Oncostatin M Signaling Pathway WP2374	23833	0.407834	0.682128	0	0	1.25085	1.12189	SOCS3;JUND;SHC1;AKT1
274	Pathways affected in adenoid cystic carcinoma WP3651	23833	0.407834	0.682128	0	0	1.25085	1.12189	CEBPA;PTEN;AKT1;FGFR4
275	MicroRNAs in cardiomyocyte hypertrophy WP1544	30803	0.408682	0.682128	0	0	1.20738	1.08038	AKT2;LRP5;AKT1;PIK3R2;AGT
276	7q11.23 copy number variation syndrome WP4932	6/104	0.417219	0.692145	0	0	1.16796	1.02097	CDKN1C;MLXIPL;CLDN3;GAPDH;VAMP2;HDAC6
277	Energy Metabolism WP1541	17227	0.4177	0.692145	0	0	1.30046	1.13529	PRKAB2;RXRA;PPARA
278	Senescence and Autophagy in Cancer WP615	6/105	0.426177	0.703156	0	0	1.1561	0.98604	VTN;GSN;AKT1S1;FKBP8;PTEN;IL6R
279	T-Cell Receptor and Co-stimulatory Signaling WP2583	47150	0.42779	0.703156	0	0	1.41269	1.19955	PTEN;AKT1
280	Autosomal recessive Osteopetrosis pathways WP4788	45231	0.430293	0.703156	0	0	1.90693	1.60809	TCIRG1
281	p53 transcriptional gene network WP4963	24563	0.430472	0.703156	0	0	1.21102	1.02073	ALDH4A1;PRKAB2;GPX1;PTEN
282	Hepatitis C and Hepatocellular Carcinoma WP3646	17958	0.444443	0.711721	0	0	1.24379	1.00863	AKT1;IL6R;VAV2
283	IL-3 signaling pathway WP286	17958	0.444443	0.711721	0	0	1.24379	1.00863	SHC1;AKT1;PIK3R2
284	Autophagy WP4923	10990	0.44502	0.711721	0	0	1.36217	1.10286	PRKAB2;AKT1S1
285	Dopaminergic Neurogenesis WP2855	10990	0.44502	0.711721	0	0	1.36217	1.10286	CDKN1C;DDC
286	Extracellular vesicle-mediated signaling in recipient cells WP2870	10990	0.44502	0.711721	0	0	1.36217	1.10286	AKT1;MFGE8
287	Inflammatory Response Pathway WP453	10990	0.44502	0.711721	0	0	1.36217	1.10286	VTN;LAMB2
288	Pancreatic adenocarcinoma pathway WP4263	32629	0.45812	0.728537	0	0	1.13521	0.886174	GADD45B;AKT2;PEBP1;AKT1;PIK3R2
289	Nanoparticle triggered regulated necrosis WP2513	45261	0.458708	0.728537	0	0	1.73348	1.35097	FTL
290	GABA receptor Signaling WP4159	11355	0.461956	0.731164	0	0	1.31513	1.01566	SLC6A1;AP2A2
291	IL17 signaling pathway WP2112	11720	0.478584	0.749727	0	0	1.27122	0.936794	CEBPD;AKT1
292	Mammary gland development pathway - Pregnancy and lactation (Stage 3 of 4) WP2817	11720	0.478584	0.749727	0	0	1.27122	0.936794	CEBPA;PRLR
293	SARS-CoV-2 mitochondrial interactions WP5038	11720	0.478584	0.749727	0	0	1.27122	0.936794	NDUFB9;AGTR1
294	Wnt Signaling Pathway WP363	19054	0.483596	0.753175	0	0	1.16745	0.84816	LRP5;DVL2;AKT1
295	Dopamine metabolism WP2436	41275	0.485708	0.753175	0	0	1.58894	1.14745	DDC
296	Purine metabolism WP4792	41275	0.485708	0.753175	0	0	1.58894	1.14745	IMPDH1
297	TGF-beta Signaling Pathway WP366	7/132	0.488663	0.755207	0	0	1.06785	0.764665	SKI;KLF11;JUND;SHC1;AKT1;WWP1;PIK3R2
298	Regucalcin in proximal tubule epithelial kidney cells WP4838	12086	0.494893	0.759719	0	0	1.23015	0.865304	RGN;AKT1
299	Resistin as a regulator of inflammation WP4481	12086	0.494893	0.759719	0	0	1.23015	0.865304	AKT2;AKT1
300	Head and Neck Squamous Cell Carcinoma WP4674	26755	0.496733	0.760002	0	0	1.10536	0.773423	AKT2;PTEN;AKT1;PIK3R2
301	Breast cancer pathway WP4262	8/154	0.503965	0.764544	0	0	1.04475	0.715915	GADD45B;SHC1;AKT2;DVL2;PTEN;LRP5;AKT1;PIK3R2
302	16p11.2 proximal deletion syndrome WP4949	27120	0.507466	0.764544	0	0	1.08951	0.739044	QPRT;PTEN;ALDOA;SEZ6L2
303	Interferon type I signaling pathways WP585	19784	0.508951	0.764544	0	0	1.12155	0.7575	SOCS3;PDCD4;PIK3R2
304	BDNF-TrkB Signaling WP3676	12451	0.510874	0.764544	0	0	1.19165	0.800347	SHC1;AKT1
305	CAMKK2 Pathway WP4874	12451	0.510874	0.764544	0	0	1.19165	0.800347	FIS1;VCAM1
306	Type 2 papillary renal cell carcinoma WP4241	12451	0.510874	0.764544	0	0	1.19165	0.800347	DVL2;VHL
307	Cancer immunotherapy by CTLA4 blockade WP4582	41640	0.511362	0.764544	0	0	1.46664	0.98364	PIK3R2
308	FBXL10 enhancement of MAP/ERK signaling in diffuse large B-cell lymphoma WP4553	12816	0.526519	0.779588	0	0	1.15547	0.741199	BCL6;H2AFJ
309	Overview of leukocyte-intrinsic Hippo pathway functions WP4542	12816	0.526519	0.779588	0	0	1.15547	0.741199	MST1;NDRG1
310	The influence of laminopathies on Wnt signaling WP4844	12816	0.526519	0.779588	0	0	1.15547	0.741199	CEBPA;CEBPD
311	COVID-19 adverse outcome pathway WP4891	42005	0.535738	0.785634	0	0	1.3618	0.849917	AGT
312	FOXP3 in COVID-19 WP5063	42005	0.535738	0.785634	0	0	1.3618	0.849917	IL6R
313	Mammary gland development pathway - Embryonic development (Stage 1 of 4) WP2813	42005	0.535738	0.785634	0	0	1.3618	0.849917	AKT1
314	Wnt signaling in kidney disease WP4150	13181	0.541821	0.792026	0	0	1.12143	0.687234	LRP5;DVL2
315	Pathways Regulating Hippo Signaling WP4540	35916	0.5436	0.792103	0	0	1.02487	0.624698	PRKAB2;PRKAR1B;INSR;MST1;FGFR4
316	Melatonin metabolism and effects WP3298	13547	0.556776	0.804183	0	0	1.08933	0.637904	APOE;CYP2C19
317	Type II interferon signaling (IFNG) WP619	13547	0.556776	0.804183	0	0	1.08933	0.637904	SOCS3;IFI6
318	MAPK pathway in congenital thyroid cancer WP4928	42370	0.558898	0.804183	0	0	1.27095	0.739423	SHC1
319	NAD+ metabolism WP3644	42370	0.558898	0.804183	0	0	1.27095	0.739423	SIRT2
320	EGF/EGFR signaling pathway WP437	8/162	0.56196	0.806062	0	0	0.990059	0.570595	NDUFA13;JUND;SHC1;PTEN;PEBP1;AKT1;PIK3R2;VAV2
321	Kit receptor signaling pathway WP304	21610	0.569308	0.811529	0	0	1.02114	0.575245	SHC1;AKT1;PIK3R2
322	MET in type 1 papillary renal cell carcinoma WP4205	21610	0.569308	0.811529	0	0	1.02114	0.575245	AKT2;AKT1;PIK3R2
323	Canonical and non-canonical TGF-B signaling WP3874	42736	0.580905	0.817257	0	0	1.19145	0.64716	LOX
324	Glycosaminoglycan degradation WP4815	42736	0.580905	0.817257	0	0	1.19145	0.64716	HYAL1
325	IL-9 signaling pathway WP22	42736	0.580905	0.817257	0	0	1.19145	0.64716	PIK3R2
326	Platelet-mediated interactions with vascular and circulating cells WP4462	42736	0.580905	0.817257	0	0	1.19145	0.64716	VCAM1
327	G13 Signaling Pathway WP524	14277	0.585632	0.817257	0	0	1.03034	0.551298	PIK3R2;IQGAP2
328	Kisspeptin/kisspeptin receptor system in the ovary WP4871	14277	0.585632	0.817257	0	0	1.03034	0.551298	AKT2;AKT1
329	Glioblastoma signaling pathways WP2261	30042	0.589213	0.817257	0	0	0.977354	0.516989	AKT2;PTEN;AKT1;PIK3R2
330	Male infertility WP4673	7/146	0.596183	0.817257	0	0	0.959581	0.496303	SLC46A1;GPX1;SHMT1;INSR;PEMT;APOB;CLU
331	Microglia Pathogen Phagocytosis Pathway WP3937	14642	0.59953	0.817257	0	0	1.00317	0.513234	PIK3R2;VAV2
332	Neural Crest Cell Migration during Development WP4564	14642	0.59953	0.817257	0	0	1.00317	0.513234	AKT2;AKT1
333	Inhibition of exosome biogenesis and secretion by Manumycin A in CRPC cells WP4301	43101	0.601814	0.817257	0	0	1.12131	0.569407	RAB5C
334	Proteoglycan biosynthesis WP4784	43101	0.601814	0.817257	0	0	1.12131	0.569407	PAPSS2
335	Simplified Interaction Map Between LOXL4 and Oxidative Stress Pathway WP3670	43101	0.601814	0.817257	0	0	1.12131	0.569407	COL2A1
336	TCA Cycle (aka Krebs or citric acid cycle) WP78	43101	0.601814	0.817257	0	0	1.12131	0.569407	SDHD
337	TGF-B Signaling in Thyroid Cells for Epithelial-Mesenchymal Transition WP3859	43101	0.601814	0.817257	0	0	1.12131	0.569407	AKT1
338	Transcription co-factors SKI and SKIL protein partners WP4533	43101	0.601814	0.817257	0	0	1.12131	0.569407	SKI
339	Nucleotide-binding Oligomerization Domain (NOD) pathway WP1433	15008	0.613073	0.83009	0	0	0.9774	0.478214	NDUFA13;DUOX2
340	Apoptosis Modulation by HSP70 WP384	43466	0.621682	0.836809	0	0	1.05896	0.503351	HSPA1A
341	Nucleotide metabolism WP404	43466	0.621682	0.836809	0	0	1.05896	0.503351	IMPDH1
342	TNF related weak inducer of apoptosis (TWEAK) Signaling Pathway WP2036	15373	0.626262	0.84051	0	0	0.952915	0.44595	AKT2;AKT1
343	Eukaryotic Transcription Initiation WP405	15738	0.6391	0.842454	0	0	0.929624	0.416187	POLR2E;POLR2J
344	Neural Crest Cell Migration in Cancer WP4565	15738	0.6391	0.842454	0	0	0.929624	0.416187	AKT2;AKT1
345	Ciliary landscape WP4352	10/216	0.63995	0.842454	0	0	0.924494	0.412662	CTSA;WNK1;EXOC7;CBS;ARHGDIA;TNKS1BP1;ACSL3;IQGAP2;AGPAT2;EHBP1
346	Hematopoietic Stem Cell Gene Regulation by GABP alpha/beta Complex WP3657	43831	0.640559	0.842454	0	0	1.00317	0.446827	PTEN
347	Hereditary leiomyomatosis and renal cell carcinoma pathway WP4206	43831	0.640559	0.842454	0	0	1.00317	0.446827	LDHA
348	Hypertrophy Model WP516	43831	0.640559	0.842454	0	0	1.00317	0.446827	JUND
349	Metabolism of Spingolipids in ER and Golgi apparatus WP4142	43831	0.640559	0.842454	0	0	1.00317	0.446827	B4GALT1
350	AGE/RAGE pathway WP2324	24167	0.645657	0.844321	0	0	0.907349	0.396953	SHC1;INSR;AKT1
351	Association Between Physico-Chemical Features and Toxicity Associated Pathways WP3680	24167	0.645657	0.844321	0	0	0.907349	0.396953	GPX1;SHC1;AKT1
352	Integrated Cancer Pathway WP1971	16103	0.651588	0.849014	0	0	0.907442	0.388696	PTEN;AKT1
353	Globo Sphingolipid Metabolism WP1424	44197	0.658495	0.849014	0	0	0.952962	0.398146	ST6GAL1
354	Host-pathogen interaction of human coronaviruses - apoptosis WP4864	44197	0.658495	0.849014	0	0	0.952962	0.398146	AKT1
355	Nicotine Activity on Dopaminergic Neurons WP1602	44197	0.658495	0.849014	0	0	0.952962	0.398146	DDC
356	Pathogenesis of SARS-CoV-2 Mediated by nsp9-nsp10 Complex WP4884	44197	0.658495	0.849014	0	0	0.952962	0.398146	LBP
357	ErbB signaling pathway WP673	33329	0.670928	0.856551	0	0	0.875832	0.349538	SHC1;AKT2;AKT1;PIK3R2
358	Aryl Hydrocarbon Receptor Pathway WP2873	16834	0.675528	0.856551	0	0	0.866103	0.339738	JUND;MGST1
359	Regulation of Microtubule Cytoskeleton WP2038	16834	0.675528	0.856551	0	0	0.866103	0.339738	PTEN;AKT1
360	PKC-gamma calcium signaling pathway in ataxia WP4760	44562	0.675537	0.856551	0	0	0.907535	0.355979	ATP2B2
361	Regulation of apoptosis by parathyroid hormone-related protein WP3872	44562	0.675537	0.856551	0	0	0.907535	0.355979	AKT1
362	Vitamin D in inflammatory diseases WP4482	44562	0.675537	0.856551	0	0	0.907535	0.355979	RXRA
363	Parkin-Ubiquitin Proteasomal System pathway WP2359	25628	0.684755	0.865848	0	0	0.852999	0.323025	HSPA5;HSPA1B;HSPA1A
364	Estrogen signaling pathway WP712	44927	0.691729	0.867496	0	0	0.866238	0.319262	AKT1
365	Nanoparticle triggered autophagic cell death WP2509	44927	0.691729	0.867496	0	0	0.866238	0.319262	INSR
366	NRF2-ARE regulation WP4357	44927	0.691729	0.867496	0	0	0.866238	0.319262	INSR
367	Differentiation Pathway WP2848	17564	0.698111	0.870148	0	0	0.828359	0.297693	TF;IL6R
368	Spinal Cord Injury WP2431	5/118	0.706345	0.870148	0	0	0.842581	0.292925	ZFP36;C5;COL2A1;ARG1;RHOC
369	Angiogenesis WP1539	45292	0.707114	0.870148	0	0	0.828532	0.287139	AKT1
370	Kallmann's Syndrome WP5074	45292	0.707114	0.870148	0	0	0.828532	0.287139	AKT1
371	miRNA regulation of p53 pathway in prostate cancer WP3982	45292	0.707114	0.870148	0	0	0.828532	0.287139	PTEN
372	NAD Metabolism in Oncogene-Induced Senescence and Mitochondrial Dysfunction-Associated Senescence WP5046	45292	0.707114	0.870148	0	0	0.828532	0.287139	SIRT2
373	Sphingolipid Metabolism (general overview) WP4725	45292	0.707114	0.870148	0	0	0.828532	0.287139	CERS2
374	Chromosomal and microsatellite instability in colorectal cancer WP4216	26724	0.711901	0.873697	0	0	0.816312	0.277396	GADD45B;AKT2;AKT1
375	Physiological and pathological hypertrophy of the heart WP1528	45658	0.721732	0.88105	0	0	0.793968	0.258914	AGT
376	Sphingolipid Metabolism (integrated pathway) WP4726	45658	0.721732	0.88105	0	0	0.793968	0.258914	CERS2
377	Brain-derived neurotrophic factor (BDNF) signaling pathway WP2380	6/144	0.72919	0.887793	0	0	0.827666	0.261395	CRTC1;SHC1;AKT1;PIK3R2;EEF2;VAV2
378	Glucuronidation WP698	46023	0.735621	0.893254	0	0	0.762169	0.234017	PGM1
379	Netrin-UNC5B signaling pathway WP4747	19025	0.739363	0.895429	0	0	0.76193	0.230077	VCAM1;AKT1
380	Canonical and non-canonical Notch signaling WP3845	46388	0.748817	0.899848	0	0	0.732816	0.211975	DLK1
381	Follicle Stimulating Hormone (FSH) signaling pathway WP2035	46388	0.748817	0.899848	0	0	0.732816	0.211975	AKT1
382	Cardiac Progenitor Differentiation WP2406	19391	0.748893	0.899848	0	0	0.74695	0.215987	ANPEP;IGF2
383	Toll-like Receptor Signaling Pathway WP75	4/103	0.76131	0.907418	0	0	0.769182	0.209767	AKT2;AKT1;PIK3R2;LBP
384	Calcium Regulation in the Cardiac Cell WP536	6/150	0.764081	0.907418	0	0	0.792928	0.213363	GJB1;PRKAR1B;ANXA6;CALM3;ATP2B2;CALR
385	Cardiac Hypertrophic Response WP2795	20121	0.767055	0.907418	0	0	0.718688	0.190593	AKT2;AKT1
386	Hematopoietic Stem Cell Differentiation WP2849	20121	0.767055	0.907418	0	0	0.718688	0.190593	THRB;MXI1
387	IL-1 signaling pathway WP195	20121	0.767055	0.907418	0	0	0.718688	0.190593	AKT1;PIK3R2
388	The Overlap Between Signal Transduction Pathways that Contribute to a Range of LMNA Laminopathies WP4879	20121	0.767055	0.907418	0	0	0.718688	0.190593	CEBPA;CEBPD
389	PDGFR-beta pathway WP3972	47119	0.773268	0.912048	0	0	0.6804	0.174951	SHC1
390	Integrated breast cancer pathway WP1984	6/152	0.774943	0.912048	0	0	0.781983	0.199379	PTEN;AKT1;PIK3R2;HMGCR;MAP3K13;CCNB1IP1
391	Matrix Metalloproteinases WP129	10959	0.784587	0.921037	0	0	0.656903	0.159363	BSG
392	MAPK Signaling Pathway WP382	10/246	0.788274	0.923005	0	0	0.805686	0.19168	JUND;AKT2;MKNK2;AKT1;FGFR4;MAP3K13;MAPK8IP3;DUSP9;HSPA1B;HSPA1A
393	Pre-implantation embryo WP3527	21217	0.792151	0.925184	0	0	0.680079	0.15846	ZFP36;AQP3
394	Development and heterogeneity of the ILC family WP3893	11689	0.80556	0.933717	0	0	0.614458	0.132857	RORA
395	Hair Follicle Development: Organogenesis - Part 2 of 3 WP2839	11689	0.80556	0.933717	0	0	0.614458	0.132857	LRP5
396	Ovarian infertility WP34	11689	0.80556	0.933717	0	0	0.614458	0.132857	PRLR
397	Acute viral myocarditis WP4298	31472	0.808968	0.935305	0	0	0.687983	0.14585	KRT8;AKT1;EIF4G1
398	Modulators of TCR signaling and T cell activation WP5072	22313	0.814829	0.939715	0	0	0.645396	0.132162	AKT1;PIK3R2
399	p38 MAPK Signaling Pathway WP400	12420	0.824492	0.944305	0	0	0.577157	0.111384	SHC1
400	Signaling of Hepatocyte Growth Factor Receptor WP313	12420	0.824492	0.944305	0	0	0.577157	0.111384	PTEN
401	Regulation of toll-like receptor signaling pathway WP1449	5/139	0.828386	0.944305	0	0	0.709745	0.133628	AKT2;AKT1;PIK3R2;LBP;MBL2
402	Genotoxicity pathway WP4286	23043	0.828692	0.944305	0	0	0.62417	0.117285	PRKAB2;CEBPD
403	Chemokine signaling pathway WP3929	6/164	0.832322	0.944305	0	0	0.722132	0.132538	SHC1;AKT2;AKT1;PIK3R2;CXCL16;VAV2
404	T-cell receptor (TCR) signaling pathway WP69	32933	0.832661	0.944305	0	0	0.656213	0.120171	SHC1;AKT1;PIK3R2
405	Photodynamic therapy-induced NF-kB survival signaling WP3617	12785	0.833256	0.944305	0	0	0.560152	0.10218	VCAM1
406	G1 to S cell cycle control WP45	23408	0.835268	0.944305	0	0	0.61407	0.110535	CDKN1C;CREB3L3
407	TNF-alpha signaling pathway WP231	33664	0.843531	0.945596	0	0	0.641399	0.109139	AKT1;PYGL;GLUL
408	SARS-CoV-2 innate immunity evasion and cell-specific immune response WP5039	24139	0.847737	0.945596	0	0	0.594818	0.0982546	BSG;IL6R
409	Thyroid stimulating hormone (TSH) signaling pathway WP2032	24139	0.847737	0.945596	0	0	0.594818	0.0982546	AKT1;PIK3R2
410	Corticotropin-releasing hormone signaling pathway WP2355	34029	0.848733	0.945596	0	0	0.634239	0.104022	JUND;AKT1;SULT2A1
411	miRNAs involvement in the immune response in sepsis WP4329	13516	0.849494	0.945596	0	0	0.528977	0.0862839	VCAM1
412	Neovascularisation processes WP4331	13516	0.849494	0.945596	0	0	0.528977	0.0862839	AKT1
413	Hippo-Merlin Signaling Dysregulation WP4541	4/120	0.854771	0.945596	0	0	0.655867	0.10292	PRKAR1B;INSR;MST1;FGFR4
414	Amyotrophic lateral sclerosis (ALS) WP2447	13881	0.85701	0.945596	0	0	0.514653	0.0794137	GPX1
415	Parkinson's disease pathway WP2371	13881	0.85701	0.945596	0	0	0.514653	0.0794137	DDC
416	Striated Muscle Contraction Pathway WP383	13881	0.85701	0.945596	0	0	0.514653	0.0794137	ACTN4
417	Bladder cancer WP2828	14611	0.870937	0.958657	0	0	0.488209	0.0674634	PIK3R2
418	Regulation of Actin Cytoskeleton WP51	5/150	0.873709	0.959407	0	0	0.65552	0.0885007	GSN;PIK3R2;FGFR4;F2;BAIAP2
419	Hepatitis B infection WP4666	5/152	0.880756	0.963255	0	0	0.646533	0.0820933	CREB3L3;ATP6AP1;AKT2;AKT1;PIK3R2
420	Common Pathways Underlying Drug Addiction WP2636	15342	0.883509	0.963255	0	0	0.464345	0.0575111	GJB1
421	DNA Replication WP466	15342	0.883509	0.963255	0	0	0.464345	0.0575111	UBA52
422	Genes controlling nephrogenesis WP4823	15707	0.889328	0.967302	0	0	0.453265	0.0531632	LAMB2
423	Myometrial relaxation and contraction pathways WP289	5/156	0.893847	0.967645	0	0	0.629273	0.070617	PRKAR1B;IGFBP4;IGFBP2;CALM3;ATF5
424	Cytosolic DNA-sensing pathway WP4655	27426	0.893859	0.967645	0	0	0.521236	0.0584862	POLR3GL;POLR2E
425	Prostaglandin Synthesis and Regulation WP98	16438	0.900109	0.96895	0	0	0.432617	0.0455281	ANXA6
426	Aryl Hydrocarbon Receptor Netpath WP2586	16803	0.9051	0.96895	0	0	0.422981	0.0421753	NCOR2
427	Envelope proteins and their potential roles in EDMD physiopathology WP4535	16803	0.9051	0.96895	0	0	0.422981	0.0421753	PLEC
428	Development of ureteric collection system WP5053	17168	0.909842	0.96895	0	0	0.413764	0.0390943	RARA
429	Mechanoregulation and pathology of YAP/TAZ via Hippo and non-Hippo mechanisms WP4534	17168	0.909842	0.96895	0	0	0.413764	0.0390943	MST1
430	NO/cGMP/PKG mediated Neuroprotection WP4008	17168	0.909842	0.96895	0	0	0.413764	0.0390943	CNGA1
431	Thymic Stromal LymphoPoietin (TSLP) Signaling Pathway WP2203	17168	0.909842	0.96895	0	0	0.413764	0.0390943	AKT1
432	Phosphoinositides metabolism WP4971	17899	0.918627	0.973787	0	0	0.396482	0.0336516	PTEN
433	Structural Pathway of Interleukin 1 (IL-1) WP2637	17899	0.918627	0.973787	0	0	0.396482	0.0336516	MKNK2
434	Apoptosis WP254	30713	0.926703	0.979108	0	0	0.463807	0.0353059	IGF2;AKT1
435	Gastrin signaling pathway WP4659	3/114	0.927913	0.979108	0	0	0.513677	0.0384318	SHC1;AKT1;PIK3R2
436	ncRNAs involved in Wnt signaling in hepatocellular carcinoma WP4336	31444	0.932568	0.981763	0	0	0.452716	0.0316058	LRP5;DVL2
437	TGF-beta Receptor Signaling WP560	19725	0.937027	0.982737	0	0	0.358983	0.0233494	SKI
438	Osteoblast differentiation WP4787	3/118	0.937775	0.982737	0	0	0.495705	0.0318466	LRP5;PIK3R2;FGFR4
439	Cell cycle WP179	3/120	0.942224	0.983709	0	0	0.487179	0.028993	CDKN1C;MAD2L2;GADD45B
440	Apoptosis Modulation and Signaling WP1772	32905	0.942989	0.983709	0	0	0.432047	0.0253613	BNIP3;HSPA1A
441	TGF-beta receptor signaling in skeletal dysplasias WP4816	21186	0.948705	0.987428	0	0	0.333721	0.0175728	SKI
442	LncRNA involvement in canonical Wnt signaling and colorectal cancer WP4258	34366	0.951867	0.988313	0	0	0.413175	0.0203819	LRP5;DVL2
443	mRNA Processing WP411	3/126	0.953862	0.988313	0	0	0.463267	0.0218831	CLK1;SF3A2;U2AF2
444	Proteasome Degradation WP183	22647	0.958219	0.988366	0	0	0.311772	0.0133059	RPN2
445	T-Cell antigen Receptor (TCR) pathway during Staphylococcus aureus infection WP3863	22647	0.958219	0.988366	0	0	0.311772	0.0133059	AKT1
446	Wnt signaling pathway and pluripotency WP399	2/102	0.96582	0.990374	0	0	0.37996	0.013214	DVL2;LRP5
447	DNA damage response WP707	24838	0.969289	0.990374	0	0	0.283762	0.00885122	GADD45B
448	RAC1/PAK1/p38/MMP2 Pathway WP3303	24838	0.969289	0.990374	0	0	0.283762	0.00885122	AKT1
449	miRNA regulation of DNA damage response WP1530	25934	0.973671	0.990374	0	0	0.271558	0.00724572	GADD45B
450	Non-genomic actions of 1,25 dihydroxyvitamin D3 WP4341	25934	0.973671	0.990374	0	0	0.271558	0.00724572	RXRA
451	Endoderm differentiation WP2853	3/141	0.974076	0.990374	0	0	0.412584	0.0108369	MAD2L2;CRTC1;FOXN3
452	Arrhythmogenic Right Ventricular Cardiomyopathy WP2118	27030	0.977428	0.990374	0	0	0.260356	0.00594417	ACTN4
453	Peptide GPCRs WP24	27030	0.977428	0.990374	0	0	0.260356	0.00594417	AGTR1
454	Wnt signaling WP428	2/115	0.980588	0.991387	0	0	0.336016	0.00658693	DVL2;LRP5
455	DNA IR-damage and cellular response via ATR WP4016	29221	0.983411	0.992056	0	0	0.240506	0.00402321	BCL6
456	G Protein Signaling Pathways WP35	33970	0.991491	0.998014	0	0	0.20638	0.00176369	PRKAR1B
457	Mesodermal commitment pathway WP2857	2/147	0.99536	0.999716	0	0	0.261417	0.00121584	CRTC1;CHRD
458	Ciliopathies WP4803	1/183	0.999914	0.999995	0	0	0.103827	8.90425e-06	CNGA1
459	GPCRs, Class A Rhodopsin-like WP455	1/257	0.999995	0.999995	0	0	0.0735246	3.96856e-07	AGTR1
