# Supplementary material for: Development of Plasmodium falciparum liver-stages in hepatocytes derived from human fetal liver organoid cultures
Source: Nat Commun. 2023 Aug 2;14:4631. doi: 10.1038/s41467-023-40298-7 (PMC10397232; doi:10.1038/s41467-023-40298-7)
Supplement: Supplementary file 7 — Supplementary Data 4 [file 41467_2023_40298_MOESM7_ESM.xlsx]

## Sheet: Table_4_Blood_vs_liver_stage_ma
gene	p_val	avg_log2FC	pct.1	pct.2	p_val_adj	cluster
XM001351329.1	1.03e-19	3.64725	0.7	0.169	4.84e-16	liver
XM001349300.1	3.43e-19	2.53409	0.95	0.268	1.61e-15	liver
XM001349553.2	6.03e-19	1.52136	0.375	0.025	2.84e-15	liver
XM001351322.2	2.22e-17	2.77869	0.675	0.18	1.04e-13	liver
XM001348338.1	3.3e-17	0.794443	0.975	0.251	1.55e-13	liver
XM961044.1	1.97e-16	0.461247	0.275	0.011	9.24e-13	liver
XM001351330.1	5.02e-15	1.65477	0.95	0.318	2.36e-11	liver
XM001351593.1	1.16e-14	1.41201	0.85	0.254	5.43e-11	liver
XM001351489.2	2.01e-14	1.17501	0.95	0.324	9.44e-11	liver
XM001350694.1	1.05e-13	1.63117	1	0.428	4.93e-10	liver
XM001350498.1	1.57e-13	2.0458	1	0.389	7.4e-10	liver
XM001349064.1	1e-12	0.901231	0.975	0.33	4.71e-09	liver
XM001351087.2	1.21e-12	0.596149	0.25	0.017	5.67e-09	liver
XM001350952.1	2.2e-12	1.14081	0.975	0.352	1.03e-08	liver
XM001347748.1	3.41e-12	0.971772	0.95	0.344	1.6e-08	liver
XM001347450.2	3.54e-12	0.827819	0.275	0.025	1.66e-08	liver
XM024473253.1	3.99e-12	0.984763	0.925	0.318	1.87e-08	liver
XM001347683.2	2.62e-11	0.871134	0.9	0.282	1.23e-07	liver
XM001350846.1	3.51e-11	0.943122	0.975	0.392	1.65e-07	liver
XM001349019.1	8.01e-11	0.864058	0.975	0.375	3.76e-07	liver
XM960967.1	1.1e-10	0.584064	1	0.358	5.18e-07	liver
XM001347689.1	1.6e-10	0.652809	0.95	0.346	7.52e-07	liver
XM001348625.1	1.76e-10	0.633293	0.9	0.307	8.25e-07	liver
XM001348196.1	3.44e-10	1.0035	1	0.408	1.62e-06	liver
XM001349127.1	4.54e-10	1.16106	1	0.431	2.14e-06	liver
XM024473127.1	5.26e-10	0.816042	0.9	0.346	2.47e-06	liver
XM960955.1	1.03e-09	0.705961	0.925	0.335	4.82e-06	liver
XM001347880.1	1.06e-09	0.888914	0.35	0.062	4.97e-06	liver
XM001350699.1	1.06e-09	0.748868	1	0.397	5e-06	liver
XM001348709.2	1.32e-09	0.900859	0.95	0.372	6.22e-06	liver
XM001348464.2	1.38e-09	0.593485	1	0.383	6.49e-06	liver
XM001348278.1	1.82e-09	0.645821	0.9	0.313	8.57e-06	liver
XM001347333.1	1.9e-09	0.636186	0.85	0.299	8.95e-06	liver
XM001349555.2	2.22e-09	0.610588	1	0.375	1.04e-05	liver
XM001348368.1	3.71e-09	2.25557	0.525	0.189	1.74e-05	liver
XM002808634.1	6.14e-09	0.557367	0.9	0.344	2.88e-05	liver
XM002808762.1	8.77e-09	1.04627	0.975	0.47	4.12e-05	liver
XM001351133.1	1.35e-08	1.5215	0.65	0.248	6.35e-05	liver
XM001351689.1	1.57e-08	0.502321	0.975	0.397	7.4e-05	liver
XM001347905.1	2.08e-08	0.816621	0.3	0.054	9.77e-05	liver
XM001350998.1	2.2e-08	0.632921	0.925	0.344	0.000103235	liver
XM001350231.1	4.6e-08	0.522743	0.25	0.037	0.000215991	liver
XM001351139.1	5.5e-08	0.482086	0.925	0.355	0.000258607	liver
XM001348723.1	9.29e-08	0.502857	0.925	0.352	0.000436401	liver
XM001349558.3	1.09e-07	0.51432	0.925	0.383	0.000510805	liver
XM001349228.1	1.1e-07	1.2504	0.975	0.51	0.000515723	liver
XM002808990.1	1.94e-07	0.358694	0.925	0.366	0.000912514	liver
XM001351091.2	2.1e-07	0.378688	0.9	0.338	0.000988767	liver
XM001350999.1	2.23e-07	0.514159	0.875	0.361	0.0010484	liver
XM002808717.1	2.31e-07	0.491952	0.95	0.4	0.00108478	liver
XM961086.2	2.38e-07	0.464661	0.925	0.358	0.00112068	liver
XM001349347.1	2.77e-07	0.623201	0.975	0.408	0.00130127	liver
XM002808612.1	3.24e-07	0.765507	1	0.487	0.00152193	liver
XM001348572.1	3.4e-07	0.849623	0.3	0.065	0.00159573	liver
XM001351471.1	3.77e-07	0.464949	0.975	0.425	0.00177112	liver
XM001351086.1	4.12e-07	0.384932	0.275	0.051	0.00193833	liver
XM001351161.1	4.57e-07	0.443353	0.85	0.338	0.00214695	liver
XM001351492.1	4.78e-07	0.548009	0.975	0.408	0.00224608	liver
XM001350178.1	5.13e-07	0.53359	0.25	0.045	0.00240982	liver
XM001348962.1	6.02e-07	2.02046	0.475	0.192	0.00283173	liver
XM002808837.1	8.14e-07	0.690937	0.925	0.408	0.00382687	liver
XM001347986.1	9.64e-07	1.04821	0.3	0.073	0.00453087	liver
XM001349146.1	1.07e-06	0.594866	0.825	0.335	0.00502952	liver
XM960987.1	1.32e-06	0.827819	1	0.541	0.00618117	liver
XM001349619.1	1.35e-06	0.788681	0.325	0.082	0.00632791	liver
XM961125.1	1.45e-06	0.424216	0.25	0.048	0.00681967	liver
XM001352141.1	1.49e-06	0.460448	0.275	0.056	0.00701603	liver
XM024473428.1	2.08e-06	0.543723	0.325	0.079	0.00979459	liver
XM001347876.1	2.29e-06	0.327917	0.925	0.4	0.0107643	liver
XM001347614.1	2.36e-06	0.737054	0.3	0.073	0.0111031	liver
XM001348802.2	4.05e-06	1.30359	0.425	0.175	0.0190394	liver
XM961023.1	4.23e-06	0.859841	0.3	0.082	0.0198899	liver
XM001350636.2	4.25e-06	0.361643	0.9	0.389	0.0199967	liver
XM001351134.1	4.97e-06	0.458743	0.25	0.054	0.0233727	liver
XM001351088.2	5.52e-06	0.454961	0.275	0.065	0.0259476	liver
XM024473110.1	5.57e-06	0.486782	1	0.487	0.0261575	liver
XM001350003.1	7.07e-06	0.458433	0.25	0.054	0.0332139	liver
XM001351444.1	7.21e-06	0.453011	0.275	0.065	0.0338857	liver
XM001350201.1	7.31e-06	0.313917	0.8	0.324	0.0343722	liver
XM001347910.1	8.02e-06	0.704564	0.325	0.09	0.0376875	liver
XM001349884.1	8.03e-06	0.274541	0.875	0.383	0.037761	liver
XM001347432.1	9.01e-06	0.333361	0.95	0.42	0.0423351	liver
XM001350823.1	9.35e-06	0.921376	0.275	0.073	0.0439519	liver
XM001347701.1	2e-11	2.26808	0.938	0.9	9.41e-08	blood
XM001352134.1	2.03e-11	1.76995	0.992	0.95	9.52e-08	blood
XR002273085.2	5.46e-11	1.84602	0.918	0.925	2.57e-07	blood
XM961070.1	1.39e-09	1.53162	0.975	0.95	6.54e-06	blood
XM001350811.1	7.76e-09	1.02454	0.992	0.925	3.65e-05	blood
XM001349988.1	8.87e-09	0.436487	0.386	1	4.17e-05	blood
XM001350647.1	1.63e-08	3.2236	0.777	0.75	7.66e-05	blood
XR002273105.1	3.74e-08	1.64443	0.983	1	0.000175955	blood
XM001347702.1	7.23e-08	1.2077	0.961	0.975	0.000339972	blood
XM002808921.1	1.07e-07	2.34245	0.783	0.85	0.00050453	blood
XM001348752.2	2.25e-07	0.298445	0.344	0.975	0.00105532	blood
XM001351892.1	3.29e-07	3.01473	0.749	0.75	0.00154613	blood
XM001347516.1	1.4e-06	2.05469	0.882	1	0.00660255	blood
XM001352152.1	2.34e-06	1.2898	0.817	0.8	0.0109747	blood
XM024473251.1	2.44e-06	1.35855	0.825	0.825	0.0114839	blood
XR002273088.2	6.37e-06	1.26183	0.893	1	0.0299183	blood
