# Supplementary material for: Development of Plasmodium falciparum liver-stages in hepatocytes derived from human fetal liver organoid cultures
Source: Nat Commun. 2023 Aug 2;14:4631. doi: 10.1038/s41467-023-40298-7 (PMC10397232; doi:10.1038/s41467-023-40298-7)
Supplement: Supplementary file 8 — Supplementary Data 5 [file 41467_2023_40298_MOESM8_ESM.xlsx]

## Sheet: Sheet1
Cell ID	PC_1	PC_2	tSNE_1	tSNE_2	UMAP_1	UMAP_2	Seurat Cluster	Experimental Condition	Collection Day	Gating Strategy	Infection Status	Parasite Transcripts	Cell Cycle Phase	Hepatocyte Signature	Cholangiocyte Signature
1	0.441224	4.11926	10.5773	-15.1341	3.20208	-0.808209	0	ctrl	day4	regular	no	none	G1	2.7427	-0.153216
2	7.02033	-5.95974	5.11537	5.71231	-1.19979	1.0498	1	ctrl	day4	regular	no	none	G1	4.16808	0.0668127
3	3.05349	-2.50303	5.46757	0.350786	-1.00772	0.152024	1	ctrl	day4	regular	no	none	G1	3.3845	-2.42963
4	1.09601	0.161712	7.43262	-10.6866	1.8328	-0.524579	0	ctrl	day4	regular	no	none	G1	2.98094	-0.0892267
5	14.6043	-11.0034	16.1166	15.7394	-0.573422	3.09537	1	ctrl	day4	regular	no	none	G1	3.91905	-0.677757
6	4.63219	-5.68703	5.39555	1.89134	-0.963491	0.587606	1	ctrl	day4	regular	no	none	G1	3.78749	0.05199
7	13.7032	-9.032	9.22278	21.2432	-0.289917	4.64199	3	ctrl	day4	regular	no	none	G1	4.34301	-0.876267
8	1.26392	-1.27792	8.2493	-10.9177	1.87332	-0.215817	0	ctrl	day4	regular	no	none	G1	2.73325	-0.689925
9	4.46763	-3.30384	1.98711	21.1852	0.921596	4.94033	1	ctrl	day4	regular	no	none	S	3.98914	-0.774747
10	18.1141	-14.2568	11.5308	25.4023	0.412901	4.98871	3	ctrl	day4	regular	no	none	G1	5.60715	-1.12824
11	-4.91029	6.61917	-6.66311	-23.5072	2.56293	-2.9042	0	ctrl	day4	regular	no	none	G1	2.32155	0.625932
12	7.19026	-6.19801	15.482	6.43344	1.05525	2.39034	1	ctrl	day4	regular	no	none	G1	3.40187	-1.73098
13	7.70083	-1.37016	6.06362	9.5778	-1.23668	2.90672	1	ctrl	day4	regular	no	none	S	3.93442	-1.6932
14	3.14128	-0.887535	-0.86646	-1.44882	0.677756	-0.466688	0	ctrl	day4	regular	no	none	G1	3.79783	-0.0837363
15	-2.64303	3.16413	-8.8716	-14.8346	1.74693	-2.93369	0	ctrl	day4	regular	no	none	G1	2.16222	-1.05665
16	9.91787	18.9902	-15.8832	16.0059	-4.76255	-3.84354	2	ctrl	day4	regular	no	none	S	3.83933	-0.587506
17	10.0568	-10.1607	16.7762	17.7359	-1.17824	2.22331	1	ctrl	day4	regular	no	none	G1	3.95854	0.0356713
18	-3.69608	4.64804	1.10327	-19.8662	3.93717	-2.31859	0	ctrl	day4	regular	no	none	S	1.91838	-0.671883
19	-0.156628	-2.64071	3.39042	-9.2603	1.80804	-0.610637	0	ctrl	day4	regular	no	none	G1	3.67659	-1.09832
20	19.1254	-16.9544	10.6401	27.8315	-0.556163	5.38346	3	ctrl	day4	regular	no	none	G1	5.39927	-0.303958
21	2.99128	-4.06245	3.31965	2.19715	-0.961256	0.515971	1	ctrl	day4	regular	no	none	G1	4.08935	-0.0926966
22	0.680662	-2.67915	1.52472	-2.21862	0.803165	-0.571986	0	ctrl	day4	regular	no	none	S	2.72907	-0.46668
23	6.21188	-0.977897	-0.293008	7.55503	-0.462151	3.06263	1	ctrl	day4	regular	no	none	G1	3.93343	-0.644713
24	-45.6317	-10.8519	-28.4793	0.341565	-11.308	-1.24535	4	ctrl	day4	regular	no	none	G1	1.82393	-0.989479
25	0.286778	2.41534	-4.11294	0.195288	0.140604	-0.863971	0	ctrl	day4	regular	no	none	G1	2.65589	-0.116694
26	4.37167	-4.77875	19.4124	-4.15482	2.3415	2.50588	1	ctrl	day4	regular	no	none	G1	2.80105	-0.887826
27	9.52741	-4.77709	6.43248	20.2591	-0.436436	4.87698	3	ctrl	day4	regular	no	none	S	4.88446	-0.0241028
28	-13.5237	9.40179	-3.28848	-29.1503	3.95156	-2.98578	0	ctrl	day4	regular	no	none	G1	1.93646	0.24478
29	2.84869	-0.646202	15.0332	-7.25497	2.96992	0.590843	0	ctrl	day4	regular	no	none	G1	2.88977	-0.283641
30	2.45585	-4.42952	3.0422	2.89243	-1.08505	0.798052	1	ctrl	day4	regular	no	none	G1	3.80325	-0.746407
31	-39.5581	-12.752	-27.7672	0.778226	-10.4609	-1.37958	4	ctrl	day4	regular	no	none	G1	2.15056	-0.467881
32	-43.7041	19.6336	-24.9184	5.09508	-10.1792	-1.37516	4	ctrl	day4	regular	no	none	S	-0.689113	0.879503
33	4.03237	-2.28362	16.2481	-6.90877	3.3166	0.748792	0	ctrl	day4	regular	no	none	G1	3.82394	-0.309227
34	-1.63129	3.88958	1.25645	-19.7777	3.14102	-2.09796	0	ctrl	day4	regular	no	none	G1	3.62494	-1.00004
35	1.10539	0.0150606	-0.18662	-1.26665	0.508487	-0.579775	0	ctrl	day4	regular	no	none	G1	3.19674	0.480874
36	-2.5042	1.74359	-5.18869	-14.7468	1.94629	-4.32429	0	ctrl	day4	regular	no	none	G1	3.68577	0.163945
37	4.65086	0.0813447	9.91332	-4.66162	-0.23552	1.40408	1	ctrl	day4	regular	no	none	G1	2.95809	-1.0122
38	3.76083	-4.48311	9.2564	2.08644	0.178693	1.2004	1	ctrl	day4	regular	no	none	G1	3.79785	-0.970718
39	6.08233	-5.72464	4.13612	10.3898	-1.06519	3.73544	1	ctrl	day4	regular	no	none	G1	4.29987	-0.288918
40	-0.746812	2.8374	-2.77466	-13.1038	2.9681	-1.60751	0	ctrl	day4	regular	no	none	G1	2.31559	0.0909629
41	7.64805	-6.51483	20.778	-1.76217	1.87454	3.07546	1	ctrl	day4	regular	no	none	G1	3.84493	-1.28102
42	-0.720336	6.5006	-8.59501	-0.130055	-0.72743	-1.60857	0	ctrl	day4	regular	no	none	S	3.80552	-0.355594
43	9.33554	6.97821	-11.4079	13.4685	-4.98681	-3.52853	2	ctrl	day4	regular	no	none	S	4.34187	-0.258292
44	1.06518	1.06192	-2.78075	-4.42323	1.06834	-1.69691	0	ctrl	day4	regular	no	none	G1	2.90798	-0.136543
45	-7.0466	7.40078	-6.80508	-23.7429	3.01928	-2.76478	0	ctrl	day4	regular	no	none	G1	2.47394	-0.149118
46	-1.03022	2.16081	5.01838	-11.0567	1.94355	-1.43296	0	ctrl	day4	regular	no	none	G1	2.50434	-0.30657
47	12.484	-10.4303	12.1763	19.4771	0.934383	4.20162	1	ctrl	day4	regular	no	none	G1	3.45517	-0.731453
48	3.98256	10.3374	-10.4713	10.5263	-3.91906	-4.14681	2	ctrl	day4	regular	no	none	S	4.15848	-0.991914
49	5.45765	-0.0551469	-0.361236	7.86338	1.17632	2.38086	1	ctrl	day4	regular	no	none	G1	4.05806	-0.355599
50	8.42442	5.29473	-0.884098	4.31188	0.319048	1.63832	1	ctrl	day4	regular	no	none	G2M	3.79524	-0.239986
51	2.91542	-1.52433	12.373	-5.9547	4.25757	-0.224765	0	ctrl	day4	regular	no	none	G1	3.12987	-1.34367
52	-1.3282	2.26674	5.26899	-11.8393	4.21244	-1.42819	0	ctrl	day4	regular	no	none	S	2.53615	-1.78134
53	13.2654	-9.7939	14.8661	16.6229	-0.228018	3.24349	1	ctrl	day4	regular	no	none	S	4.45889	-2.24061
54	-15.9335	10.3798	-4.53588	-28.9332	3.72239	-2.85009	0	ctrl	day4	regular	no	none	G1	0.542153	0.347997
55	0.683746	3.34057	10.413	-16.2518	3.14817	-1.03491	0	ctrl	day4	regular	no	none	G1	3.42075	0.103542
56	1.70125	-2.89431	2.68728	2.08356	-0.998709	0.475842	1	ctrl	day4	regular	no	none	G1	3.30661	-0.490481
57	0.934382	0.52457	-1.64119	-2.37861	-0.320571	-0.713166	0	ctrl	day4	regular	no	none	G1	3.27636	-0.0101758
58	0.482131	3.24312	11.641	-15.1109	3.06328	-0.103917	0	ctrl	day4	regular	no	none	S	3.27214	-0.726066
59	5.16439	-3.82593	11.6598	1.76773	1.74594	1.33554	1	ctrl	day4	regular	no	none	G1	3.49184	0.207461
60	2.88643	-2.65069	1.65257	0.902057	-0.204251	0.12558	0	ctrl	day4	regular	no	none	G1	3.5608	0.049258
61	0.37336	2.41549	12.644	-15.9137	3.25616	0.157571	0	ctrl	day4	regular	no	none	G1	2.77778	-0.628963
62	-11.7199	6.28443	-4.60486	-27.0725	3.31336	-2.76248	0	ctrl	day4	regular	no	none	G1	1.40508	-0.516728
63	-4.95336	1.99523	2.63059	-21.5674	3.14088	-1.5917	0	ctrl	day4	regular	no	none	G1	1.61896	0.0263244
64	1.05529	1.70414	-3.99256	-2.81403	1.25174	-0.627446	0	ctrl	day4	regular	no	none	S	2.89318	-0.623328
65	4.01533	-3.73915	3.83591	17.8909	0.210347	4.76079	1	ctrl	day4	regular	no	none	G1	4.75306	-0.790163
66	-0.997391	2.49278	5.47751	-11.6953	3.16511	-0.874429	0	ctrl	day4	regular	no	none	G1	2.81155	-2.45114
67	-0.449553	0.128475	-0.652127	-4.39297	3.97056	-0.244774	0	ctrl	day4	regular	no	none	G1	3.08396	-1.03508
68	14.9419	-12.9399	13.3089	21.1273	0.00298643	4.04851	3	ctrl	day4	regular	no	none	G1	4.9847	-1.2825
69	5.95129	-2.5794	1.7129	1.94328	-0.477939	0.406329	1	ctrl	day4	regular	no	none	G1	3.82587	0.102189
70	3.4877	-2.38938	13.5325	0.310133	1.5172	0.203353	0	ctrl	day4	regular	no	none	G1	3.06753	-0.848489
71	-3.00552	3.92459	-0.397211	-19.3781	3.79556	-1.55541	0	ctrl	day4	regular	no	none	S	1.76942	-0.795527
72	1.38071	-0.932093	0.246452	-5.77568	1.50419	2.28777	1	ctrl	day4	regular	no	none	G1	3.3724	-0.519418
73	-2.83133	6.00607	-11.1	-7.83589	-0.196428	-1.69184	0	ctrl	day4	regular	no	none	G1	2.14547	-0.699438
74	-52.5809	-12.7634	-29.2944	-0.170667	-10.8925	-1.26613	4	ctrl	day4	regular	no	none	G1	-0.0384151	0.983236
75	9.4286	-7.93403	10.4543	11.5711	-0.254247	2.41877	1	ctrl	day4	regular	no	none	G1	4.08083	-0.220227
76	3.4834	-0.384089	14.6482	-3.62369	2.20204	2.15262	1	ctrl	day4	regular	no	none	G1	3.64956	-0.336774
77	7.15068	-3.76231	12.3374	5.01805	0.556984	1.25783	1	ctrl	day4	regular	no	none	S	3.54339	-0.676117
78	-42.4706	-18.0746	-29.3436	1.59943	-10.8554	-0.970824	4	ctrl	day4	regular	no	none	G1	0.346002	-0.273037
79	-3.09208	29.1033	-18.7985	11.6547	-3.74048	-2.96088	2	ctrl	day4	regular	no	none	G2M	3.79366	-0.231692
80	3.40447	-0.668572	-1.68041	11.2052	0.769779	-2.9446	0	ctrl	day4	regular	no	none	G1	3.62609	-0.622402
81	7.42346	-2.65459	8.61528	7.13752	-0.490182	2.99898	1	ctrl	day4	regular	no	none	G1	3.83475	-1.10152
82	6.38446	-3.83278	15.3984	5.2703	1.79545	2.47051	1	ctrl	day4	regular	no	none	G1	2.8977	-0.284969
83	-63.7469	-19.2496	-30.1932	-0.735801	-10.1836	-1.25218	4	ctrl	day4	regular	no	none	G1	0.198375	1.16778
84	-2.25236	7.02067	-12.365	-5.02235	0.232458	-1.55227	0	ctrl	day4	regular	no	none	G1	2.78956	-0.446317
85	9.06982	-4.02443	4.47015	10.7562	-0.859939	3.94198	1	ctrl	day4	regular	no	none	G1	3.86023	-0.366608
86	5.85655	27.7759	-18.5631	16.8293	-4.15495	-2.24135	2	ctrl	day4	regular	no	none	G2M	3.75113	-0.0279935
87	4.82386	-4.24881	6.5654	7.19068	-0.715706	2.53516	1	ctrl	day4	regular	no	none	G1	3.28614	0.0573176
88	-46.7428	-9.50066	-27.585	-0.752262	-9.79853	-1.05327	4	ctrl	day4	regular	no	none	G1	-0.0658733	1.20264
89	1.84656	-0.732281	14.8419	-7.40323	4.39885	-0.260064	0	ctrl	day4	regular	no	none	G1	2.79968	-0.772661
90	0.995251	4.03711	-8.19885	3.37238	-3.46972	-2.34743	0	ctrl	day4	regular	no	none	G1	2.9437	-0.50098
91	6.09871	-2.32087	12.7164	3.58702	0.848803	0.680613	1	ctrl	day4	regular	no	none	G1	3.76592	-1.11118
92	-3.42493	4.43762	-1.31396	-19.0113	2.81507	-2.50515	0	ctrl	day4	regular	no	none	G1	2.74955	-0.22371
93	3.8854	-4.15628	9.01788	2.97745	-0.436074	1.09562	1	ctrl	day4	regular	no	none	G1	3.15632	-2.39664
94	1.81025	-0.728531	-0.42667	-1.8345	-0.877355	0.0106589	0	ctrl	day4	regular	no	none	G1	3.17963	-0.00596723
95	9.71066	-6.07898	10.1019	17.6887	1.23923	3.96076	1	ctrl	day4	regular	no	none	G1	3.6612	-0.277951
96	11.6176	-5.03324	8.07343	19.53	0.559279	5.01615	3	ctrl	day4	regular	no	none	G1	4.28383	-0.823325
97	-8.43184	6.97662	-12.637	-23.5439	1.86036	-3.83517	0	ctrl	day4	regular	no	none	G1	2.95691	0.294324
98	-3.42955	4.14449	-11.3699	-15.721	2.34622	-2.5789	0	ctrl	day4	regular	no	none	G1	2.49467	-0.786237
99	-38.1013	-33.1378	-29.7732	2.97956	-10.7349	-0.778833	4	ctrl	day4	regular	no	none	G1	3.70266	-0.365146
100	0.00532509	0.590995	6.02797	-10.9883	2.10086	-0.681243	0	ctrl	day4	regular	no	none	G1	3.1469	-0.479339
101	8.09977	-6.15904	19.8723	-1.22567	1.62528	3.22636	1	ctrl	day4	regular	no	none	S	3.91345	-0.102933
102	1.03312	0.414676	6.19288	-10.9235	2.2718	-0.206789	0	ctrl	day4	regular	no	none	G1	3.22211	0.0405875
103	-1.88398	1.92463	-6.88369	-15.434	2.0292	-2.34292	0	ctrl	day4	regular	no	none	G1	3.13059	0.142576
104	1.99808	4.15207	-5.52873	-0.696443	1.04203	-1.15055	0	ctrl	day4	regular	no	none	G1	2.38719	-1.30169
105	-2.77143	-1.31718	-7.61545	-5.36825	0.297244	-2.01328	0	ctrl	day4	regular	no	none	G1	3.45637	-0.43253
106	1.38012	31.5371	-19.4106	15.1741	-4.3943	-2.72051	2	ctrl	day4	regular	no	none	G2M	2.83939	-0.978322
107	-1.5034	-0.162488	6.09102	-11.2189	4.22458	-0.953624	0	ctrl	day4	regular	no	none	G1	2.91554	-0.205356
108	5.17673	-3.53246	5.36407	4.47155	-1.16629	0.584584	1	ctrl	day4	regular	no	none	G1	3.82027	-1.64989
109	-2.44784	3.10903	-0.677955	-21.018	2.77314	-2.15211	0	ctrl	day4	regular	no	none	G1	2.57206	-0.129301
110	-1.0791	11.4363	-10.555	10.0075	-3.72514	-3.95146	2	ctrl	day4	regular	no	none	G2M	3.33241	-0.438703
111	4.02002	-1.6045	13.4109	-5.24712	2.04568	0.483251	1	ctrl	day4	regular	no	none	G1	3.87701	-0.617233
112	-6.45004	4.25894	-2.14063	-23.2067	2.68897	-2.29801	0	ctrl	day4	regular	no	none	G1	2.58861	-0.0760859
113	-1.68557	1.83192	-7.80281	-10.8417	2.73465	-3.818	0	ctrl	day4	regular	no	none	G1	3.2978	0.0789203
114	7.64788	1.98315	-10.2816	13.7285	-5.06906	-3.2563	2	ctrl	day4	regular	no	none	S	4.05986	-0.317466
115	12.65	-7.54382	9.59788	21.9451	-0.368189	4.70238	3	ctrl	day4	regular	no	none	G1	4.82591	-1.00597
116	-22.0435	-17.5787	-26.2781	2.27951	-10.7687	-0.997781	4	ctrl	day4	regular	no	none	S	3.5576	0.528231
117	1.48776	3.50317	-3.276	-14.5808	1.23911	-3.03911	0	ctrl	day4	regular	no	none	G1	3.68598	-0.756675
118	7.83733	-4.51518	14.6341	7.30119	0.821313	2.98091	1	ctrl	day4	regular	no	none	G1	4.0078	-0.707117
119	-12.1177	7.43597	-12.8157	-24.2015	2.29468	-3.84595	0	ctrl	day4	regular	no	none	G1	1.11586	0.104256
120	23.0623	-18.7999	10.9862	27.8308	-0.171633	5.38117	3	ctrl	day4	regular	no	none	G1	5.30843	-0.620099
121	8.41043	-5.61817	6.97171	19.0762	0.580017	5.07851	1	ctrl	day4	regular	no	none	G1	4.22155	-0.296156
122	3.73028	-3.7049	1.902	20.798	1.47963	4.50177	1	ctrl	day4	regular	no	none	G1	3.99636	-0.0361075
123	-54.9146	-24.9865	-31.0988	0.750607	-11.3451	-1.07672	4	ctrl	day4	regular	no	none	G1	0.634822	-0.127318
124	2.29514	-2.92754	14.1111	-9.71087	2.28625	2.36909	1	ctrl	day4	regular	no	none	G1	2.91974	-1.71983
125	-12.9393	-6.55358	-22.6876	1.07551	-10.757	-1.03003	0	ctrl	day4	regular	no	none	G1	2.14737	-1.02022
126	4.67714	2.69563	-2.66746	8.51268	0.549234	1.94231	1	ctrl	day4	regular	no	none	G2M	4.02601	-1.25719
127	3.98818	-2.39961	2.43764	4.35543	-1.18179	1.49217	1	ctrl	day4	regular	no	none	G1	4.08701	-0.0311193
128	6.91459	-9.23392	18.8241	10.5936	1.29403	2.70181	1	ctrl	day4	regular	no	none	G1	3.51088	-0.591765
129	7.01898	-3.03162	20.1936	-1.18526	1.73693	3.75431	1	ctrl	day4	regular	no	none	G1	3.81058	-0.877096
130	0.591206	-2.04013	13.6973	-17.0336	4.03107	-0.600393	0	ctrl	day4	regular	no	none	G1	2.83093	-1.29082
131	4.78417	-6.33375	7.0603	3.7722	-0.721865	1.1696	1	ctrl	day4	regular	no	none	G1	3.20594	-0.10095
132	3.46831	-7.17165	6.74757	5.16756	-1.23956	1.09488	1	ctrl	day4	regular	no	none	G1	3.96099	-0.80969
133	-49.2129	-14.9551	-29.4979	0.60425	-11.3642	-1.11989	4	ctrl	day4	regular	no	none	G1	0.222558	0.484922
134	0.740366	0.257141	11.659	-12.8875	3.68206	-0.278443	0	ctrl	day4	regular	no	none	G1	2.57362	-0.253039
135	-13.2264	6.68286	-3.75028	-28.417	4.12768	-2.77117	0	ctrl	day4	regular	no	none	G1	2.2804	0.111348
136	8.02411	-8.54529	5.22953	7.29942	0.642572	0.93084	1	ctrl	day4	regular	no	none	G1	4.97243	-0.539653
137	2.48708	-0.90192	10.7393	-9.06841	1.39755	-1.56516	0	ctrl	day4	regular	no	none	G1	3.62117	-1.36926
138	5.07725	-5.09945	19.4199	-2.88856	2.13797	2.63659	1	ctrl	day4	regular	no	none	G1	3.57237	-1.02779
139	7.42695	-4.42936	12.0223	5.71926	-0.265312	1.17764	1	ctrl	day4	regular	no	none	G1	4.18871	0.109763
140	14.7973	-9.26425	9.66154	23.7505	0.270175	5.13513	3	ctrl	day4	regular	no	none	G1	4.44798	0.100283
141	14.9174	16.3233	-15.3682	17.4438	-4.89039	-3.7666	2	ctrl	day4	regular	no	none	S	4.83235	-1.20313
142	1.67528	34.9293	-20.1168	15.8827	-4.10169	-2.67365	2	ctrl	day4	regular	no	none	G2M	3.17468	-0.590384
143	1.30998	1.19752	-9.16051	-3.91391	0.381768	-1.78233	0	ctrl	day4	regular	no	none	G1	3.29557	0.0736197
144	6.32688	0.184972	1.16037	5.48693	-0.995159	3.04324	1	ctrl	day4	regular	no	none	S	3.67461	-1.74593
145	-6.3106	31.6681	-20.6178	12.489	-4.11803	-4.02887	2	ctrl	day4	regular	no	none	S	1.92835	-0.570352
146	9.75877	20.0488	-17.0606	17.0485	-4.39917	-2.52919	2	ctrl	day4	regular	no	none	G2M	3.81005	-0.760524
147	-2.78969	0.794303	7.44002	-15.1444	2.91657	-0.965382	0	ctrl	day4	regular	no	none	G1	1.95824	-0.606706
148	-5.78178	3.78487	0.563823	-18.5939	2.41769	-2.0015	0	ctrl	day4	regular	no	none	G1	1.79504	-0.463741
149	-10.4059	3.45163	-9.26876	-24.2102	2.69287	-3.38127	0	ctrl	day4	regular	no	none	G1	3.66366	0.782219
150	-17.1197	21.9714	-20.9232	10.7601	-4.00206	-2.28342	2	ctrl	day4	regular	no	none	G2M	2.43453	0.45556
151	4.69456	25.1656	-17.513	15.4429	-4.50874	-3.45942	2	ctrl	day4	regular	no	none	S	2.89228	-1.06853
152	7.31628	-6.09132	16.5121	9.14134	-0.179749	2.64281	1	ctrl	day4	regular	no	none	G1	3.53034	-0.864107
153	0.0441485	2.52165	12.1367	-14.6692	2.96433	0.0034087	0	ctrl	day4	regular	no	none	G1	3.06726	-0.296195
154	14.6761	-9.13289	14.2112	22.5142	-0.411429	4.05448	3	ctrl	day4	regular	no	none	G1	4.68252	-1.00361
155	7.33829	-5.73074	5.3485	19.877	-0.542741	4.99162	3	ctrl	day4	regular	no	none	G1	4.04707	-0.323959
156	10.2548	-5.6577	10.0671	17.7624	1.5619	4.0106	1	ctrl	day4	regular	no	none	G1	3.76686	0.284594
157	-1.77064	28.2715	-18.6775	12.3727	-3.62143	-3.08941	2	ctrl	day4	regular	no	none	G2M	3.72566	-0.567078
158	-8.23332	6.36355	-2.34117	-23.9514	3.91073	-2.25003	0	ctrl	day4	regular	no	none	G1	1.64303	-0.00563249
159	-3.64578	-0.716607	6.88423	-15.5509	3.93977	-1.16744	0	ctrl	day4	regular	no	none	S	3.0327	-1.02775
160	6.9926	-4.84552	7.40228	7.74049	-0.0351823	3.25882	1	ctrl	day4	regular	no	none	G1	3.77492	-0.393681
161	4.55796	-3.37048	13.2908	0.462395	1.58336	1.31129	1	ctrl	day4	regular	no	none	G1	3.64608	-0.227434
162	2.88336	-1.78446	3.62721	-8.04306	1.64875	-0.439757	0	ctrl	day4	regular	no	none	G1	2.59003	0.211809
163	10.9123	-8.44028	13.0118	17.8888	0.314733	4.93202	1	ctrl	day4	regular	no	none	S	4.09192	-1.23433
164	-0.494641	-1.82832	13.7586	-16.7302	4.67499	-1.50853	0	ctrl	day4	regular	no	none	G1	2.76147	-0.628551
165	1.59675	-2.24349	13.7985	-16.9362	3.36954	0.710859	0	ctrl	day4	regular	no	none	G1	3.12633	-0.65406
166	-12.4906	7.71881	-4.73652	-26.9944	3.40156	-2.48903	0	ctrl	day4	regular	no	none	G1	-0.196319	0.091363
167	-9.92923	1.22969	-9.31624	-17.7244	2.25209	-2.5642	0	ctrl	day4	regular	no	none	G1	1.97208	-0.330502
168	0.765949	-2.10824	7.41856	-12.3625	2.3789	-0.603359	0	ctrl	day4	regular	no	none	G1	3.08985	-0.410435
169	1.75005	0.175653	-1.66591	-14.3964	1.23778	-2.68367	0	ctrl	day4	regular	no	none	G1	3.81877	0.596093
170	-2.76277	6.33034	-8.97347	-0.331088	-0.51892	-1.72196	0	ctrl	day4	regular	no	none	S	1.28781	-0.296313
171	2.98373	27.9514	-18.5884	15.7304	-4.08416	-2.36846	2	ctrl	day4	regular	no	none	G2M	3.7432	-0.617769
172	-9.53455	7.30957	-9.1399	-24.431	3.11847	-2.99415	0	ctrl	day4	regular	no	none	G1	1.11999	-0.0114143
173	5.72452	-2.03778	18.2829	-5.61805	2.9412	1.74302	1	ctrl	day4	regular	no	none	G1	3.71072	-0.81541
174	-62.0306	-7.83271	-27.9358	-1.92323	-9.6617	-0.911653	4	ctrl	day4	regular	no	none	G1	-0.254969	1.13133
175	-4.60278	5.46601	-1.61706	-21.1963	2.77316	-2.30446	0	ctrl	day4	regular	no	none	G1	3.02664	-0.0506697
176	6.21012	-0.982829	17.3772	-3.89444	2.12576	1.45692	1	ctrl	day4	regular	no	none	G1	3.2037	-0.870439
177	17.3629	9.57486	-14.8993	17.7231	-4.86791	-3.41241	2	ctrl	day4	regular	no	none	S	5.29303	-0.63815
178	12.533	-6.37516	12.9784	16.7426	-0.258234	3.51583	1	ctrl	day4	regular	no	none	S	4.45968	-0.303558
179	1.20562	3.49038	7.04858	-9.74281	1.52455	-0.85879	0	ctrl	day4	regular	no	none	G1	1.96867	-0.479868
180	7.82259	-5.7885	11.1498	6.41865	-0.653075	1.34476	1	ctrl	day4	regular	no	none	G1	3.83235	-0.608336
181	0.224893	2.64292	-4.79765	-2.08157	0.418655	-1.23079	0	ctrl	day4	regular	no	none	G1	2.64418	-0.400339
182	-4.69459	5.21489	-10.8656	-15.5372	2.0372	-2.07379	0	ctrl	day4	regular	no	none	G2M	3.33393	-0.694391
183	-2.60664	5.06765	1.3897	-21.2961	3.1428	-1.7447	0	ctrl	day4	regular	no	none	G1	2.38564	-0.697796
184	-1.92486	1.33389	-9.68377	-3.95609	0.197169	-2.10331	0	ctrl	day4	regular	no	none	G1	3.09366	-0.640033
185	3.90232	-2.88083	15.9054	-11.4221	3.22624	1.43556	1	ctrl	day4	regular	no	none	G1	3.58204	-0.19531
186	-1.87753	8.20611	-11.122	-8.26045	0.344202	-2.00929	0	ctrl	day4	regular	no	none	G1	3.34813	-1.04632
187	6.76394	-0.371577	0.268354	8.59699	1.31349	2.77488	1	ctrl	day4	regular	no	none	S	3.53522	-0.328138
188	1.09358	36.3633	-20.3781	15.4149	-3.84353	-2.80673	2	ctrl	day4	regular	no	none	G2M	2.79323	-0.790293
189	5.78733	-6.54928	20.0739	-3.50077	2.08302	1.56419	1	ctrl	day4	regular	no	none	G1	2.81459	-1.04614
190	0.599913	-1.66431	14.1065	-5.77313	4.69997	-1.80571	0	ctrl	day4	regular	no	none	G1	2.70844	-1.36343
191	-0.357102	1.89685	12.6045	-17.5004	3.3648	-0.15211	0	ctrl	day4	regular	no	none	G1	2.81956	0.388145
192	5.47872	-9.10618	20.9214	0.554734	1.93604	1.79984	1	ctrl	day4	regular	no	none	G1	3.3671	0.486577
193	-3.30978	6.1758	-0.0595343	-21.5344	2.91791	-2.05384	0	ctrl	day4	regular	no	none	G1	2.10203	0.224323
194	-3.98644	-1.14681	13.1759	-17.8278	3.63546	-1.07891	0	ctrl	day4	regular	no	none	G1	1.50369	-0.328893
195	-19.65	-14.0506	-26.5064	2.64012	-11.4042	-0.946685	4	ctrl	day4	regular	no	none	G1	3.58412	-0.394223
196	2.00462	-1.78734	2.06496	-6.84327	1.48596	-0.631483	0	ctrl	day4	regular	no	none	G1	3.1717	-1.04412
197	1.75184	-2.85621	-0.0441903	-9.76451	0.905352	-2.54621	1	ctrl	day4	regular	no	none	G1	4.80645	0.289748
198	3.48119	-4.53842	4.14212	2.62623	-1.22263	0.826061	1	ctrl	day4	regular	no	none	G1	4.0946	0.593316
199	14.1128	-3.89503	8.79285	24.0414	-0.993207	3.38057	3	ctrl	day4	regular	no	none	S	4.34411	-0.291829
200	-10.0568	6.58117	-3.06344	-25.6443	3.21575	-2.38098	0	ctrl	day4	regular	no	none	G1	2.62132	0.249745
201	-2.72958	-1.75206	11.6681	-17.5749	3.52739	0.490053	0	ctrl	day4	regular	no	none	G1	2.51976	-0.678915
202	-2.07315	1.75658	-8.19612	-8.71821	1.73847	-1.98729	0	ctrl	day4	regular	no	none	G1	2.24613	0.092581
203	3.63771	-1.8209	12.8571	-5.6961	3.97123	0.135489	0	ctrl	day4	regular	no	none	G1	2.8757	-0.362978
204	-0.109606	1.77374	11.3533	-13.6526	3.26387	-0.115857	0	ctrl	day4	regular	no	none	G1	2.56784	-1.78244
205	-3.16941	-0.913083	-5.85843	-18.976	3.87583	-2.14602	0	ctrl	day4	regular	no	none	G1	1.91877	-0.096133
206	15.4102	-10.4527	10.7747	22.8917	0.367714	5.02298	3	ctrl	day4	regular	no	none	G1	4.13361	-1.63159
207	2.48675	-2.69718	2.09682	-2.53603	0.763176	-0.206214	0	ctrl	day4	regular	no	none	G1	2.77683	-2.34714
208	2.56183	0.57349	0.652987	13.3422	3.18022	1.86255	1	ctrl	day4	regular	no	none	G1	3.67367	-1.60445
209	0.269838	-1.2473	4.13097	-9.99905	1.92642	-0.565507	0	ctrl	day4	regular	no	none	G1	3.72649	-0.288889
210	-5.07445	6.21664	-11.8924	-21.4411	1.8359	-3.88956	0	ctrl	day4	regular	no	none	G1	3.38335	0.265395
211	1.07561	1.7502	-3.39366	-2.80021	-0.132614	-0.934775	0	ctrl	day4	regular	no	none	G1	2.59391	-0.310258
212	-9.32172	5.17822	-7.61415	-24.404	3.85994	-2.33373	0	ctrl	day4	regular	no	none	G1	1.80691	-0.436833
213	16.4826	-10.5176	10.5873	25.2361	0.0696694	5.13728	3	ctrl	day4	regular	no	none	G1	5.20217	-0.852856
214	-9.01108	4.03479	-9.38405	-24.517	2.6718	-2.97153	0	ctrl	day4	regular	no	none	G1	2.16688	0.37512
215	-1.30109	2.13114	-8.9435	-8.93573	4.03574	-1.66779	0	ctrl	day4	regular	no	none	G1	2.71123	-0.233207
216	5.48261	-2.94414	17.2168	-6.74412	2.63597	1.22168	1	ctrl	day4	regular	no	none	G1	3.3972	-0.249121
217	3.67038	0.308207	-2.49542	-0.501486	-0.359261	0.821543	1	ctrl	day4	regular	no	none	G1	3.43164	-0.326644
218	-1.21288	4.59308	0.000557789	-24.0452	3.45386	-2.63709	0	ctrl	day4	regular	no	none	G1	3.50943	-0.271911
219	5.31627	-6.3284	11.5996	1.66996	0.677017	1.25207	1	ctrl	day4	regular	no	none	G1	3.62535	-1.31867
220	6.55967	-1.77432	17.5553	-4.76707	2.18131	0.808675	1	ctrl	day4	regular	no	none	G1	3.67239	0.223464
221	5.34325	-2.93856	9.45018	4.89801	-0.377554	2.53224	1	ctrl	day4	regular	no	none	G1	3.50217	-0.13804
222	2.30725	-2.57395	12.3743	-3.6708	1.74158	1.31565	1	ctrl	day4	regular	no	none	G1	2.82316	-0.568466
223	10.2278	-6.87335	14.1476	15.7637	-0.0612919	3.31901	1	ctrl	day4	regular	no	none	G1	4.29658	-0.947805
224	6.17542	-0.281858	-1.52193	6.2669	0.88105	2.66665	1	ctrl	day4	regular	no	none	G1	3.68187	-0.332259
225	4.44356	-3.04709	1.22121	1.01093	0.278428	0.0608513	1	ctrl	day4	regular	no	none	G1	3.65878	-0.296728
226	5.34074	-0.287658	1.05848	6.70895	-0.289752	1.68073	1	ctrl	day4	regular	no	none	G1	4.32924	-0.298999
227	-4.03948	5.17531	-11.6882	-22.2119	1.60563	-3.46423	0	ctrl	day4	regular	no	none	G1	2.57058	-0.0749533
228	3.29556	-2.388	4.74488	-1.03224	0.50149	-0.235049	0	ctrl	day4	regular	no	none	G1	2.51792	-0.85625
229	-5.99979	3.22272	1.30265	-22.7026	3.58744	-1.95431	0	ctrl	day4	regular	no	none	G1	1.59789	0.13155
230	7.59505	-4.31206	20.0685	-1.18091	1.96466	2.87243	1	ctrl	day4	regular	no	none	G1	3.46518	0.184893
231	3.64183	-2.00273	2.11605	4.30288	-1.02388	1.69619	1	ctrl	day4	regular	no	none	S	4.08686	-0.487853
232	4.5793	-3.82898	3.61228	19.5702	-0.415688	4.43986	1	ctrl	day4	regular	no	none	G1	4.34948	0.466771
233	4.87155	-1.46675	17.7669	-6.54022	3.18135	1.25588	0	ctrl	day4	regular	no	none	G1	3.61531	-0.0198763
234	-0.518289	-2.41203	4.57248	-8.2343	2.33943	-0.697825	0	ctrl	day4	regular	no	none	G1	2.13985	-0.499205
235	-1.72534	2.00125	-10.0314	-20.409	1.51841	-4.07543	0	ctrl	day4	regular	no	none	G1	4.03208	-0.136136
236	1.71034	-2.09268	14.0815	-5.81966	2.25614	2.2073	1	ctrl	day4	regular	no	none	G1	2.66169	-0.995444
237	6.60453	-7.16125	15.6131	6.35612	0.344652	2.91426	1	ctrl	day4	regular	no	none	G1	4.1219	0.257671
238	9.50884	-8.8645	16.8661	12.2353	0.606376	3.30595	1	ctrl	day4	regular	no	none	G1	3.6225	-0.39163
239	8.14825	12.3493	-13.3798	11.9051	-4.60704	-3.84783	2	ctrl	day4	regular	no	none	S	3.14757	-0.629011
240	-21.0183	4.73695	-3.77914	-29.7291	4.22074	-3.01684	0	ctrl	day4	regular	no	none	G1	0.198399	-0.574791
241	10.9454	-9.25248	16.7593	17.3715	-0.937215	2.4193	1	ctrl	day4	regular	no	none	G1	4.30695	-2.37013
242	1.14401	-3.39079	3.30578	-8.23612	1.24089	-0.646215	0	ctrl	day4	regular	no	none	G1	2.99918	-0.224132
243	-11.1339	5.41769	-10.0598	-24.4803	2.55486	-3.15564	0	ctrl	day4	regular	no	none	G1	2.04267	-0.631478
244	3.50012	-3.94206	6.04555	0.563318	-0.79273	0.36039	1	ctrl	day4	regular	no	none	G1	2.91449	-1.03194
245	15.2726	-12.3926	13.6174	22.5004	0.35588	4.34129	3	ctrl	day4	regular	no	none	G1	4.66058	-0.704463
246	2.17347	2.58953	-4.98285	1.04569	0.0916067	0.06632	0	ctrl	day4	regular	no	none	G1	3.69803	-1.00925
247	-1.04581	36.4063	-20.7751	15.2635	-4.26467	-3.78951	2	ctrl	day4	regular	no	none	S	3.6199	-0.496421
248	-28.6432	4.50489	-25.1293	0.26256	-9.80389	-1.20641	4	ctrl	day4	regular	no	none	G1	1.39806	0.550758
249	5.02514	-4.41573	16.6256	-11.4696	3.29097	1.4291	1	ctrl	day4	regular	no	none	G1	3.33135	-1.29362
250	1.79663	-0.612822	2.1108	-6.94274	1.66767	-0.486982	0	ctrl	day4	regular	no	none	S	3.62583	0.413641
251	13.3842	1.22665	-8.29262	16.031	-0.735407	2.96983	1	ctrl	day4	regular	no	none	S	4.03947	-1.08747
252	-10.0998	-13.4541	-22.6546	1.16783	-10.3383	-0.736392	1	ctrl	day4	regular	no	none	G1	2.7156	-0.240469
253	-0.888266	-0.91061	-8.92529	-4.42665	0.367978	-2.52922	0	ctrl	day4	regular	no	none	G1	3.25788	-0.430995
254	-3.43234	0.157529	6.25064	-13.6975	2.56272	-1.0756	0	ctrl	day4	regular	no	none	G1	2.38799	-0.352855
255	2.79826	-0.0801515	-2.51628	-0.501053	-0.435216	0.876324	1	ctrl	day4	regular	no	none	G1	3.8376	-0.812543
256	3.89695	-2.68291	1.74563	2.1767	0.0801048	0.115185	1	ctrl	day4	regular	no	none	G1	4.30549	-0.664321
257	2.95651	-3.02825	15.9116	-6.86333	4.09508	0.376969	0	ctrl	day4	regular	no	none	G1	2.63787	-1.35727
258	-3.41688	0.5571	12.2397	-17.6887	3.61309	-1.02508	0	ctrl	day4	regular	no	none	S	2.29518	-1.00987
259	0.954354	2.39603	-4.21327	-3.10416	1.4713	-1.00129	0	ctrl	day4	regular	no	none	G1	3.08188	-0.407027
260	-0.51362	3.55919	-5.90585	-1.78346	-0.736505	-0.668439	0	ctrl	day4	regular	no	none	G2M	3.18312	-0.744774
261	-8.24874	1.90964	-2.62642	-24.3323	3.96936	-2.06245	0	ctrl	day4	regular	no	none	G1	2.16547	-0.0428038
262	-1.35706	-0.489559	3.09243	-10.7521	3.61626	-1.48675	0	ctrl	day4	regular	no	none	G1	2.58206	-0.0131956
263	10.9449	-6.69691	10.884	16.5493	0.960281	4.12877	1	ctrl	day4	regular	no	none	G1	4.52719	-0.315022
264	8.6079	-4.12768	12.4982	6.13316	-0.377339	1.72964	1	ctrl	day4	regular	no	none	G1	3.65398	-1.04877
265	-7.68626	-22.1548	0.294239	24.8737	-10.9841	-0.686903	3	ctrl	day4	regular	no	none	G1	4.64469	-0.360213
266	9.04048	-6.57689	5.13238	7.2252	-1.06957	2.71083	1	ctrl	day4	regular	no	none	G1	3.73757	-0.397594
267	-0.832987	24.4533	-17.8276	14.2102	-4.45744	-2.74914	2	ctrl	day4	regular	no	none	G2M	3.4268	-0.42638
268	-1.76586	37.0003	-20.6529	15.441	-4.03751	-2.47576	2	ctrl	day4	regular	no	none	G2M	2.3715	-0.364725
269	1.63847	-0.787882	12.778	-9.13004	3.4757	-0.175937	0	ctrl	day4	regular	no	none	G1	2.75359	-0.685755
270	7.18337	-5.46334	5.2868	5.18045	-1.09436	1.08951	1	ctrl	day4	regular	no	none	G1	3.45296	-0.487234
271	9.48124	-5.92963	5.80752	10.4494	-0.961721	3.55271	1	ctrl	day4	regular	no	none	G1	4.69778	-0.110786
272	-5.34237	4.48651	-10.6034	-15.3775	1.91229	-2.51671	0	ctrl	day4	regular	no	none	G1	2.72919	-0.785333
273	8.34063	-2.88189	14.0636	7.17795	-0.0865598	2.79753	1	ctrl	day4	regular	no	none	G1	3.86703	-0.70424
274	-2.21605	5.03177	-11.3201	-3.23058	0.355785	-2.79642	0	ctrl	day4	regular	no	none	S	3.32634	-0.513117
275	2.99504	1.93855	-5.03	5.51035	2.51678	0.135377	0	ctrl	day4	regular	no	none	G1	3.85403	-0.434472
276	2.24296	-5.3467	13.1175	-0.651837	4.19394	-0.0750399	0	ctrl	day4	regular	no	none	G1	3.60631	-0.157215
277	-62.1268	-31.3632	-31.6172	0.374351	-11.0055	-1.11398	4	ctrl	day4	regular	no	none	G1	-0.151267	0.0718764
278	5.46337	-0.19157	-0.824959	8.2742	-0.522935	0.483922	1	ctrl	day4	regular	no	none	S	2.99915	-0.438857
279	0.0592556	30.1026	-20.4254	13.8326	-4.25744	-2.95659	2	ctrl	day4	regular	no	none	G2M	2.99683	-1.3162
280	6.26295	-7.21689	4.83076	8.41375	-0.181101	1.69835	1	ctrl	day4	regular	no	none	G1	3.79407	-0.632776
281	-5.58028	31.8185	-19.3714	11.9626	-4.03072	-4.08539	2	ctrl	day4	regular	no	none	S	1.27098	0.118297
282	13.8264	-10.7244	10.853	22.295	0.437252	4.68388	3	ctrl	day4	regular	no	none	G1	4.32284	0.0484886
283	4.69656	-3.61131	5.50535	4.13358	-1.04578	1.33106	1	ctrl	day4	regular	no	none	G1	4.04375	-0.0653014
284	-2.39245	-4.42478	1.58726	-11.5022	2.02294	-0.770567	0	ctrl	day4	regular	no	none	G1	2.91767	-1.69746
285	-0.960129	3.91327	-3.08094	-16.3593	2.01535	-2.64591	0	ctrl	day4	regular	no	none	G1	3.7142	0.32981
286	1.6773	0.592929	-5.3032	-10.5984	0.775794	-3.00785	0	ctrl	day4	regular	no	none	G1	3.56564	-0.176779
287	5.38957	-2.45896	12.2615	2.91614	-0.316697	0.836254	1	ctrl	day4	regular	no	none	G1	3.43361	-0.845831
288	0.354016	-0.336118	12.1495	-17.3835	3.41836	0.88558	0	ctrl	day4	regular	no	none	G1	3.96808	-1.31173
289	1.23621	33.4856	-20.0945	14.8127	-4.28833	-3.72421	2	ctrl	day4	regular	no	none	S	2.93753	-0.795369
290	1.91166	0.0474345	13.627	-11.6423	3.26262	1.36035	0	ctrl	day4	regular	no	none	S	3.18035	0.782454
291	-3.643	0.975284	-8.25763	-8.6375	1.68122	-1.51226	0	ctrl	day4	regular	no	none	G1	2.77499	0.398722
292	2.8098	-2.80937	13.1155	-8.65321	3.97592	-0.0427441	0	ctrl	day4	regular	no	none	G1	3.03533	-2.47405
293	1.05682	2.39202	-4.41959	-4.46914	1.14364	-1.65556	0	ctrl	day4	regular	no	none	S	3.99002	0.0181563
294	8.16482	-0.418551	2.59297	22.9121	0.953151	5.02433	1	ctrl	day4	regular	no	none	S	4.70102	-1.03556
295	0.547372	0.0207503	-2.28935	-14.3234	1.60085	-3.99113	0	ctrl	day4	regular	no	none	G1	4.15951	0.642554
296	10.6003	-8.52712	16.9368	12.3118	0.491422	3.07577	1	ctrl	day4	regular	no	none	G1	3.82755	-0.443142
297	11.2983	-9.85285	12.1553	18.8583	1.04325	3.20401	1	ctrl	day4	regular	no	none	G1	4.33105	-0.161787
298	19.8971	-15.8675	11.483	25.9594	0.205954	4.90214	3	ctrl	day4	regular	no	none	G1	5.35766	-0.214974
299	10.0749	-2.19718	-5.05275	16.5498	0.674955	3.05522	1	ctrl	day4	regular	no	none	S	3.74119	-2.41367
300	-46.8106	-16.483	-29.609	1.20743	-10.5467	-0.998342	4	ctrl	day4	regular	no	none	G1	0.797609	-0.0352998
301	-0.242042	-2.62294	4.70843	-1.35896	-0.639789	-0.172626	0	ctrl	day4	regular	no	none	G1	3.06021	-0.815146
302	6.59833	-4.22218	5.91032	6.99488	-1.19336	2.18414	1	ctrl	day4	regular	no	none	G1	3.7989	-0.491561
303	-4.07666	10.3558	-13.9167	-21.0533	1.0564	-2.80895	0	ctrl	day4	regular	no	none	S	2.22566	-0.536453
304	-0.891963	1.69631	-12.0693	-19.3628	1.08818	-3.80682	0	ctrl	day4	regular	no	none	G1	3.75956	0.0298543
305	-0.861557	-4.24745	8.7943	-12.4185	4.25952	-0.426943	0	ctrl	day4	regular	no	none	G1	3.04806	-0.22699
306	17.5214	-12.6006	11.8637	23.9495	0.0393072	4.62359	3	ctrl	day4	regular	no	none	G1	4.94303	-0.36453
307	-1.04977	0.289658	-7.65208	-5.04799	-0.655766	-0.787641	0	ctrl	day4	regular	no	none	G1	3.15063	0.240615
308	5.55178	-4.39373	19.1052	6.02342	-0.0490038	1.71626	1	ctrl	day4	regular	no	none	G1	3.16985	-0.456395
309	-0.831834	37.7833	-20.8706	15.6157	-3.9252	-2.85674	2	ctrl	day4	regular	no	none	G2M	2.99368	-0.368678
310	7.07835	-5.63722	16.634	7.14764	0.56098	2.02684	1	ctrl	day4	regular	no	none	G1	3.236	-0.364732
311	-8.91978	-0.521672	-12.9436	-14.128	3.29637	-3.20712	0	ctrl	day4	regular	no	none	G1	2.77286	0.0349521
312	-1.38152	-0.557431	7.61115	-14.9237	3.61425	-1.17205	0	sample	day4	regular	yes	low	G1	2.76275	-0.99845
313	-3.15239	1.64301	-0.726372	-20.6366	4.10584	-1.95055	0	sample	day4	regular	yes	low	G1	2.64108	-0.760122
314	-3.55999	5.24784	-10.9835	-4.65137	0.207398	-1.8547	0	sample	day4	regular	yes	low	G1	3.15522	-0.71598
315	-0.592681	-0.246579	3.09628	-10.2833	4.15284	-1.5814	0	sample	day4	regular	no	none	G1	3.19725	-0.42709
316	8.97083	-3.72237	6.72308	14.5233	-0.409106	4.45565	1	sample	day4	regular	no	none	G1	3.95844	-2.47289
317	-0.144101	25.6774	-18.2519	12.3794	-4.07691	-4.08007	2	sample	day4	regular	no	none	S	3.31442	-1.22176
318	-22.6332	0.600449	-24.6065	0.538295	-10.7407	-1.36094	4	sample	day4	regular	no	none	G1	0.379318	-0.313829
319	15.6032	-11.7492	13.1158	21.8429	-0.0255073	4.25669	3	sample	day4	regular	yes	low	G1	4.33832	-0.28665
320	2.45256	-4.26172	13.0538	-0.471036	3.9311	-0.323348	0	sample	day4	regular	yes	low	G1	2.4487	-0.97719
321	3.60616	1.07907	9.3339	-5.90792	4.02705	-0.143337	0	sample	day4	regular	no	none	G1	3.31422	-0.463455
322	-0.787473	6.02675	-8.123	-12.1427	2.1932	-2.982	0	sample	day4	regular	no	none	G1	3.0033	-0.518846
323	-4.22803	4.26424	-1.51153	-23.0988	3.54533	-2.52166	0	sample	day4	regular	no	none	G1	1.93551	-0.275504
324	14.0684	-10.8552	16.7139	14.1994	1.55315	2.78809	1	sample	day4	regular	no	none	G1	4.26142	-0.633933
325	5.2918	1.2566	0.300977	4.82348	-1.03618	0.518925	1	sample	day4	regular	no	none	G1	3.51434	-1.33247
326	-42.9943	-19.2553	-29.1178	1.27771	-9.98752	-0.798322	4	sample	day4	regular	yes	low	G1	-0.198894	-0.198894
327	-3.67235	0.708641	3.76477	-12.1546	3.67253	-1.62256	0	sample	day4	regular	yes	low	G1	2.38628	-0.359154
328	5.80374	-1.95876	-0.340919	7.12879	1.54259	2.15394	1	sample	day4	regular	no	none	G1	3.51119	-0.163706
329	-1.08544	-8.14286	6.09733	2.30883	-1.14959	0.645681	1	sample	day4	regular	no	none	G1	2.41827	-0.372017
330	6.32517	-1.69384	0.756008	8.56994	-0.702877	2.37259	1	sample	day4	regular	no	none	G1	3.82209	-1.26756
331	2.85567	0.974523	-2.92416	-2.18273	1.3113	-0.409542	0	sample	day4	regular	no	none	G1	2.15233	-0.311525
332	-8.45794	8.1868	-12.239	-23.56	2.22255	-3.05745	0	sample	day4	regular	no	none	G1	2.6962	0.411424
333	7.84829	-2.38156	5.55485	13.602	1.63999	3.32424	1	sample	day4	regular	no	none	G1	4.07519	-0.581941
334	3.46655	-2.60804	11.9212	-0.279755	1.86376	0.639415	0	sample	day4	regular	no	none	S	2.80552	-0.335397
335	-25.993	7.38429	-4.57224	-29.9511	4.09721	-3.02344	0	sample	day4	regular	no	none	G1	-0.697299	-0.514977
336	-27.0231	-27.4251	-29.1362	3.24539	-10.7125	-0.771729	4	sample	day4	regular	no	none	G1	-0.15574	-0.715355
337	10.0176	-6.22075	9.81004	11.7573	0.677142	2.53197	1	sample	day4	regular	no	none	G1	3.59348	-0.742507
338	11.1723	-4.09458	12.0511	13.3221	-0.502537	3.07371	1	sample	day4	regular	no	none	G1	4.05671	-1.28722
339	-46.4858	-5.12753	-29.9959	1.79258	-11.2283	-1.44214	4	sample	day4	regular	no	none	S	2.25777	-0.461335
340	-4.35349	1.76247	1.30801	-22.3371	4.12197	-1.87163	0	sample	day4	regular	yes	low	G1	2.53579	-0.789247
341	3.47717	-1.32237	15.6121	-11.4833	3.25309	1.40255	1	sample	day4	regular	no	none	G1	4.07797	-1.30958
342	8.77283	-1.94264	5.83548	13.7403	1.3101	3.52905	1	sample	day4	regular	no	none	S	4.12341	-1.26566
343	-0.763313	-0.869267	8.15222	-13.1983	4.20291	-0.476749	0	sample	day4	regular	no	none	G1	2.72737	-0.519682
344	7.18795	-1.09807	17.5705	-4.78433	1.95766	0.827071	1	sample	day4	regular	no	none	S	4.02544	-0.541883
345	-1.26283	30.0572	-19.3809	15.3584	-4.52429	-3.6656	2	sample	day4	regular	yes	low	S	3.09837	-1.62901
346	9.01364	11.6832	-11.8926	13.41	-4.71146	-2.44836	2	sample	day4	regular	no	none	G2M	3.95876	-1.0684
347	-0.0407302	-0.428012	6.73659	-12.8622	4.31703	-0.945952	0	sample	day4	regular	yes	low	G1	3.59079	-0.112981
348	3.88035	-0.111405	12.9938	-9.98813	3.44663	0.926536	0	sample	day4	regular	no	none	S	3.50576	0.312203
349	-30.0186	1.66908	-25.3665	0.452882	-10.0579	-1.30799	4	sample	day4	regular	no	none	G1	1.40801	-0.463791
350	1.92968	1.74203	7.70139	-8.50313	1.88503	-0.498721	0	sample	day4	regular	no	none	G1	1.68324	-0.78486
351	10.3187	-6.64733	9.77454	16.437	0.611782	4.47501	1	sample	day4	regular	no	none	G1	4.64179	-1.21899
352	1.45085	-4.82721	1.05208	21.055	-0.724687	5.81225	0	sample	day4	regular	no	none	G1	3.67566	-0.681049
353	1.14993	2.83849	-3.16028	0.880439	-0.406144	-0.576366	0	sample	day4	regular	no	none	G1	3.35098	-1.14511
354	-2.83324	5.4627	-10.3628	-15.0564	1.73387	-2.78746	0	sample	day4	regular	no	none	G2M	2.26676	-0.35428
355	-1.53303	1.23545	6.56796	-13.3922	4.17489	-1.12597	0	sample	day4	regular	no	none	G1	2.73957	0.0654213
356	-6.67157	3.53165	-4.58076	-24.425	2.91526	-2.81029	0	sample	day4	regular	no	none	G1	2.9459	-0.0772325
357	2.98402	0.568406	-2.24837	-14.4817	1.23458	-2.7415	0	sample	day4	regular	no	none	G1	3.70628	-0.43288
358	1.12079	0.690255	7.0828	-10.8649	1.95989	-0.407256	0	sample	day4	regular	no	none	S	2.9591	-0.273018
359	10.5193	-6.68158	8.8036	13.4114	0.341938	4.04578	1	sample	day4	regular	no	none	G1	3.96772	-1.36661
360	3.6235	2.00644	12.1817	-10.0078	3.38867	-0.038128	0	sample	day4	regular	no	none	G1	3.51841	-0.0651121
361	-2.57971	3.38455	-12.7684	-20.6822	1.6146	-2.76457	0	sample	day4	regular	no	none	G1	3.13642	-0.0263675
362	16.8215	-11.0309	13.2625	21.088	0.138923	3.97961	3	sample	day4	regular	no	none	G1	4.84838	-0.270363
363	0.841853	32.2592	-19.6241	15.0849	-4.19382	-2.60576	2	sample	day4	regular	no	none	G2M	2.93265	-1.56716
364	4.79973	0.381321	-0.00316896	10.7211	-0.621021	1.90714	1	sample	day4	regular	yes	low	G1	3.7878	-0.691425
365	3.79972	-5.47473	8.36737	1.94477	1.27889	0.80003	1	sample	day4	regular	no	none	G1	2.88937	-0.971359
366	11.7462	-10.9381	16.3436	16.1265	0.404378	2.60588	1	sample	day4	regular	no	none	G1	4.04156	-2.35035
367	7.57063	-2.34381	16.9196	2.67013	1.98007	2.10618	1	sample	day4	regular	no	none	G2M	3.20898	-0.827027
368	1.54095	12.5707	-10.5897	9.93645	-3.80266	-4.02215	2	sample	day4	regular	no	none	S	3.49545	-0.207226
369	8.32837	-9.84176	8.26227	17.6855	1.24783	3.39588	1	sample	day4	regular	no	none	G1	3.95083	-0.816461
370	6.78222	-1.43454	0.450224	8.64039	-0.0105376	2.96983	1	sample	day4	regular	no	none	G1	3.43272	-1.11057
371	-7.73551	0.795463	1.89545	-24.1558	3.57476	-1.53901	0	sample	day4	regular	no	none	G1	1.60503	-1.28535
372	-0.943122	3.64363	-13.5853	-19.206	1.47108	-2.51209	0	sample	day4	regular	no	none	G1	3.06842	-1.284
373	-34.9421	29.3723	-24.7249	5.38154	-3.90324	-2.6679	2	sample	day4	regular	yes	low	G2M	3.25152	0.2608
374	17.6687	-13.0781	13.2863	22.4141	0.297449	4.16584	3	sample	day4	regular	yes	low	G1	4.78158	-1.74198
375	6.16847	-1.62929	17.9121	-5.02259	2.76224	1.70415	1	sample	day4	regular	no	none	G1	3.90042	0.0639064
376	-2.63807	5.98132	0.383789	-22.9943	2.97139	-2.22174	0	sample	day4	regular	no	none	S	3.32876	-0.54838
377	-9.63872	6.95363	-12.9591	-23.4234	1.74715	-3.14685	0	sample	day4	regular	no	none	G1	3.299	-0.468824
378	12.088	-7.90123	14.8893	15.3602	-0.175714	3.1983	1	sample	day4	regular	yes	low	G1	4.34354	-0.898206
379	6.49318	-1.76074	2.08738	7.53853	-0.833758	2.65526	1	sample	day4	regular	no	none	G1	3.40828	-0.189032
380	-0.326677	-0.129535	8.4335	-10.55	1.76417	-0.203694	0	sample	day4	regular	no	none	G1	2.713	-0.688198
381	10.7931	-9.17812	11.4475	18.6308	1.90105	3.0657	1	sample	day4	regular	no	none	G1	4.20815	-0.246199
382	4.71675	-0.376975	11.4023	-7.05861	1.92565	-0.00890573	0	sample	day4	regular	no	none	G1	2.73278	-2.449
383	9.56821	-6.31857	11.177	7.34767	0.428463	0.954262	1	sample	day4	regular	yes	low	G1	3.79396	-0.023751
384	1.31491	1.06026	2.34356	-9.79877	1.41308	-1.87815	0	sample	day4	regular	no	none	G1	3.14676	-0.531349
385	9.22295	-10.6565	4.51349	23.9934	-0.648482	5.85957	3	sample	day4	regular	no	none	G1	4.50876	-0.212289
386	7.56784	-3.7406	14.4521	5.72597	-0.441721	2.17063	1	sample	day4	regular	no	none	G1	3.2876	-0.60422
387	6.07665	-3.60623	7.69712	2.58553	0.111283	1.09032	1	sample	day4	regular	no	none	G1	3.03221	-0.421733
388	4.61253	-2.44578	-1.07662	12.9162	1.63406	4.29769	1	sample	day4	regular	no	none	G1	4.37225	-0.27694
389	-3.64299	3.95983	-9.07485	-9.89279	1.54915	-2.06384	0	sample	day4	regular	no	none	G1	2.70818	-0.035585
390	3.92166	-1.0229	12.0365	-9.34607	3.03242	0.630758	0	sample	day4	regular	no	none	G1	3.48732	-1.04528
391	-2.10075	-4.99933	1.25196	-11.2836	2.03334	-0.926633	0	sample	day4	regular	no	none	G1	3.70943	-0.550904
392	4.69004	0.745123	15.0875	-3.93268	2.59815	2.01389	1	sample	day4	regular	no	none	G1	3.50493	-0.740702
393	9.86858	-10.4559	17.0317	15.7326	0.485979	2.19009	1	sample	day4	regular	yes	low	G1	3.7519	-1.70342
394	-9.356	7.75147	-3.63799	-27.9256	3.84013	-2.45373	0	sample	day4	regular	no	none	G1	1.28719	-0.0737894
395	9.24076	-3.46256	14.4535	7.77847	0.744207	2.59852	1	sample	day4	regular	no	none	G1	3.27621	-0.789961
396	11.4997	-7.12889	10.3972	16.1626	0.965106	4.08644	1	sample	day4	regular	yes	low	G1	4.09431	-0.190041
397	5.52459	26.3656	-17.8649	15.7079	-4.53215	-3.85588	2	sample	day4	regular	no	none	S	3.67048	-1.75227
398	-2.41666	1.96613	8.15231	-15.8234	3.87372	-1.37498	0	sample	day4	regular	no	none	G1	1.7335	-0.212408
399	0.625946	13.5266	-13.97	10.4158	-4.18498	-2.45155	2	sample	day4	regular	yes	low	G2M	2.67953	-1.06407
400	-2.82053	7.76082	-11.9004	-4.44607	0.127677	-1.54251	0	sample	day4	regular	no	none	G1	3.30646	-0.0302004
401	2.74702	35.841	-20.2015	15.973	-4.31002	-2.81753	2	sample	day4	regular	yes	low	G2M	3.14576	-1.63336
402	-62.3426	-21.2706	-30.946	-0.0135854	-11.2909	-1.20094	4	sample	day4	regular	no	none	G1	-1.07755	0.768278
403	-60.5381	-18.6867	-30.4713	-0.243157	-10.9893	-1.21732	4	sample	day4	regular	no	none	G1	0.469192	1.16234
404	0.336963	5.66171	-8.03162	0.0607512	-0.674704	-1.6411	0	sample	day4	regular	no	none	S	3.70044	-0.96064
405	5.27666	4.2086	-3.48965	9.15288	0.775081	-2.72884	1	sample	day4	regular	no	none	G2M	3.83808	-1.34557
406	-13.519	-5.73768	-21.5105	-0.664156	-9.35153	-0.867766	0	sample	day4	regular	no	none	G1	2.71884	-0.494306
407	2.20112	4.88811	-3.0017	-15.2431	1.43203	-3.0494	0	sample	day4	regular	no	none	S	2.75873	-0.696533
408	7.54769	-5.24585	4.26123	6.53565	-0.1763	1.31377	1	sample	day4	regular	no	none	G1	4.02091	-0.3934
409	10.3688	-6.15853	5.9469	19.4936	0.00240039	4.39276	1	sample	day4	regular	yes	low	G1	4.07489	-0.797254
410	23.7967	-19.5229	11.6586	27.2509	-0.217794	4.62567	3	sample	day4	regular	no	none	G1	4.80923	-1.22784
411	2.15303	-1.02929	0.112727	-5.05779	-1.01209	0.494108	1	sample	day4	regular	no	none	G1	2.81481	-0.848755
412	-1.17889	1.97913	-1.08652	-20.282	2.59172	-2.10022	0	sample	day4	regular	no	none	G1	2.84484	-0.393838
413	-1.59371	4.23074	-1.7021	-19.4277	2.92823	-1.98191	0	sample	day4	regular	no	none	G1	2.7702	-0.585537
414	-0.750297	-0.233691	7.63868	-13.6413	2.39474	-0.729134	0	sample	day4	regular	yes	low	G1	2.21496	-0.885132
415	-9.37411	4.20327	-10.2649	-24.3327	2.65462	-3.5313	0	sample	day4	regular	no	none	G1	2.16682	-1.28845
416	7.58564	-4.44422	19.98	-2.40036	2.12638	3.07179	1	sample	day4	regular	no	none	G1	3.84916	0.200358
417	3.74645	-2.10719	11.4402	-8.59999	2.06819	1.95156	1	sample	day4	regular	yes	low	S	2.61523	-0.603649
418	4.7173	-0.384385	1.23653	5.50172	-1.21064	3.292	1	sample	day4	regular	no	none	G1	3.81942	-0.74075
419	6.67364	-3.49142	16.1266	4.11588	2.16677	2.47673	1	sample	day4	regular	yes	low	G1	3.70833	-0.673692
420	3.38239	0.783648	8.05672	-8.19553	1.67098	-0.391951	0	sample	day4	regular	no	none	G1	2.94031	-0.684027
421	6.30896	-0.912236	10.6409	-7.43961	1.49525	0.871439	1	sample	day4	regular	yes	low	G1	3.32976	-1.37072
422	3.31843	3.80149	-5.31159	3.77484	1.67404	-0.374738	0	sample	day4	regular	no	none	S	4.10349	-1.51328
423	7.66233	-4.40459	19.715	-3.55718	2.32373	2.72444	1	sample	day4	regular	no	none	G1	3.25227	0.0646448
424	7.23141	-4.86505	21.3402	-2.13452	1.92724	3.67832	1	sample	day4	regular	no	none	G1	3.37213	-0.341446
425	-32.8956	7.26154	-25.2976	4.22316	-11.0382	-1.49165	4	sample	day4	regular	no	none	S	3.32193	-0.121688
426	7.95212	0.149462	13.2137	4.52399	1.11182	1.03706	1	sample	day4	regular	no	none	G1	4.26487	-1.68837
427	4.71257	-4.80694	6.23746	6.45179	-0.954048	1.1386	1	sample	day4	regular	no	none	G1	3.68013	-0.584899
428	0.122571	4.23996	0.193334	-20.9684	2.83664	-1.86411	0	sample	day4	regular	no	none	G1	2.52325	-0.184802
429	1.07235	1.32495	-0.0758298	-23.2636	2.90211	-2.01924	0	sample	day4	regular	yes	low	G1	3.3976	-0.827773
430	9.33447	-4.24726	7.64799	13.0911	0.0318616	3.6303	1	sample	day4	regular	no	none	S	4.50887	-0.835376
431	-9.36727	-7.08258	-21.3677	-0.633514	-9.10493	-0.70861	0	sample	day4	regular	no	none	G1	2.84498	-0.00415327
432	0.65643	2.5495	-4.54205	-2.65633	1.41603	-0.903887	0	sample	day4	regular	no	none	G1	2.22003	-0.112109
433	-42.5866	-7.1416	-27.0291	-0.708264	-9.84028	-1.08861	4	sample	day4	regular	no	none	G1	1.02685	0.133033
434	2.83284	23.8658	-17.3439	12.9302	-3.92188	-2.99491	2	sample	day4	regular	no	none	G2M	3.82685	-0.44584
435	13.4654	-10.2197	10.641	9.78343	1.08835	1.88038	1	sample	day4	regular	yes	low	G1	3.8973	-0.00375285
436	2.24717	13.2047	-10.4841	9.97409	-3.61974	-3.24083	0	sample	day4	regular	yes	low	G2M	3.86783	-0.243048
437	9.42356	-4.08559	14.7639	1.72769	1.05012	0.845069	1	sample	day4	regular	no	none	G1	3.76234	-0.276803
438	-67.1785	-26.6265	-31.4949	0.0733301	-11.2763	-1.2062	4	sample	day4	regular	no	none	G1	-0.697424	1.05178
439	14.8953	-12.0354	16.6806	14.5604	1.14381	2.68317	1	sample	day4	regular	yes	low	G1	3.69479	-0.985021
440	8.01663	-3.69381	14.6292	3.13564	1.57387	1.8203	1	sample	day4	regular	no	none	G1	3.00154	-1.0327
441	13.4041	-11.1015	12.0352	19.2661	1.52389	3.50485	1	sample	day4	regular	no	none	G1	4.297	-0.911118
442	8.35271	-4.04684	19.5166	-1.59197	2.01577	2.70283	1	sample	day4	regular	no	none	G1	3.56867	-1.04892
443	3.71763	28.3176	-18.4454	14.2542	-4.40046	-3.65996	2	sample	day4	regular	no	none	S	3.27659	-1.05415
444	7.50193	-7.86987	5.26667	8.13778	-0.53096	2.37588	1	sample	day4	regular	yes	low	G1	3.74431	0.21062
445	-0.526756	2.16839	-3.72269	-5.35555	0.478052	-1.51581	0	sample	day4	regular	no	none	G1	1.70545	-1.01913
446	-33.6166	-22.318	-29.1924	2.87098	-11.2849	-0.801725	4	sample	day4	regular	no	none	S	4.0466	-0.801512
447	-7.49021	-3.46015	5.47643	-16.5007	3.0962	-1.39523	0	sample	day4	regular	no	none	G1	0.703127	-1.2893
448	5.44645	-1.26762	-0.75576	0.789544	0.598732	0.170571	1	sample	day4	regular	no	none	S	3.17634	-1.05049
449	6.57933	-4.37884	14.0523	3.05354	0.068373	0.99887	1	sample	day4	regular	no	none	G1	2.72698	-1.12848
450	-0.860502	9.84252	-12.0984	-3.59537	-3.46081	-4.0145	0	sample	day4	regular	no	none	S	3.57566	-0.0697878
451	-57.6007	-21.1108	-30.7431	0.414121	-11.2253	-1.1566	4	sample	day4	regular	yes	low	G1	-0.151289	0.334218
452	-18.2801	3.50332	-4.33371	-29.1407	4.18563	-2.84319	0	sample	day4	regular	yes	low	G1	0.239103	-0.379936
453	6.47532	-2.58485	9.13355	5.98008	0.818768	2.01713	1	sample	day4	regular	no	none	G1	3.43631	-1.76494
454	1.2066	-0.668355	-5.28242	-10.7157	0.934795	-2.43311	0	sample	day4	regular	no	none	G1	4.25496	-1.64082
455	4.88113	-0.410909	-0.958587	-0.301582	0.886569	-0.392209	0	sample	day4	regular	no	none	G1	3.40909	-1.6692
456	3.69159	-0.386398	10.6975	-10.029	3.92101	-0.365178	0	sample	day4	regular	no	none	G1	3.54684	-0.530702
457	11.3958	-10.1363	16.2666	16.6807	-1.08773	2.43919	1	sample	day4	regular	no	none	G1	3.9717	-0.975282
458	1.52271	1.66896	8.66625	-9.88141	1.65152	-0.100135	0	sample	day4	regular	no	none	S	2.31435	-0.401999
459	-1.03009	13.8035	-13.7012	8.02578	-4.08373	-3.3803	2	sample	day4	regular	yes	low	G2M	3.29029	-0.49065
460	17.5063	-6.25643	18.423	16.1634	0.176244	1.83793	1	sample	day4	regular	yes	low	S	4.1249	-1.07221
461	-41.9058	-17.5675	-28.674	1.06086	-11.0891	-1.12393	4	sample	day4	regular	no	none	G1	2.46947	-2.2927
462	15.2096	22.2968	-15.7338	17.5221	-4.44085	-2.02645	2	sample	day4	regular	no	none	G2M	4.69758	-1.15078
463	-39.4855	-12.2357	-28.0988	1.15071	-10.3311	-0.989829	4	sample	day4	regular	yes	high	G1	-0.463305	-0.175623
464	-4.14004	3.7226	-11.2253	-16.4499	2.17367	-2.11916	0	sample	day4	regular	no	none	G1	3.09563	-0.313866
465	-50.7198	-16.7868	-29.8474	0.665865	-11.3249	-1.10233	4	sample	day4	regular	no	none	G1	-1.36378	0.987591
466	13.0987	-7.45876	15.2487	14.4088	-0.323866	2.643	1	sample	day4	regular	no	none	G1	3.83192	-1.73069
467	-12.1065	4.59775	-14.6113	-20.6525	0.709534	-2.15475	0	sample	day4	regular	yes	low	G1	3.54161	-0.453533
468	3.90066	-0.452469	11.0284	-6.54053	3.58028	-0.0636359	0	sample	day4	regular	no	none	G1	3.08882	-0.441211
469	-3.08091	4.29625	-0.135519	-19.4668	3.07915	-1.80207	0	sample	day4	regular	no	none	G1	2.85111	-0.521099
470	-10.8019	3.27822	-8.57622	-24.355	2.80498	-2.97965	0	sample	day4	regular	no	none	G1	2.03757	-0.958165
471	6.1414	-0.474482	0.890642	7.64403	0.599291	2.0044	1	sample	day4	regular	no	none	G1	4.03159	-0.95373
472	7.92662	-7.19223	3.73483	23.2949	-0.0917429	5.26218	3	sample	day4	regular	yes	low	G1	4.2571	-0.442081
473	7.03319	-4.19062	16.0391	4.54693	-0.540757	2.46952	1	sample	day4	regular	no	none	G1	4.19559	-0.83615
474	2.74909	-4.52375	5.80802	0.864594	-0.828178	0.597394	1	sample	day4	regular	no	none	G1	2.48171	-2.3781
475	4.73596	0.47542	-0.00324239	1.19807	-0.99332	-0.0737301	1	sample	day4	regular	no	none	G1	4.2417	0.15766
476	-1.77494	4.10863	-0.500443	-20.6432	2.52836	-2.00947	0	sample	day4	regular	no	none	G1	2.28953	-0.349525
477	0.35303	1.65941	-5.00879	-13.7878	1.24065	-3.67468	0	sample	day4	regular	no	none	G1	3.99544	-0.467183
478	12.0778	-6.57358	10.489	17.1992	0.561568	4.53703	1	sample	day4	regular	no	none	G1	4.46069	-0.438218
479	12.6967	-10.1621	14.4891	22.2558	-0.770928	3.37499	1	sample	day4	regular	no	none	G1	4.17077	-0.722587
480	-8.38753	3.67257	-8.37485	-24.3959	2.51939	-2.30928	0	sample	day4	regular	no	none	G1	2.8314	-0.136158
481	8.17274	-6.09388	16.4789	9.75181	-0.0172313	2.18797	1	sample	day4	regular	no	none	G1	3.09063	-0.409655
482	6.36107	-6.38594	21.1127	-1.96851	1.96378	3.48863	1	sample	day4	regular	no	none	G1	4.04096	-0.78254
483	5.19418	-1.40453	11.7291	-6.83852	1.84598	1.63298	1	sample	day4	regular	no	none	G1	3.41122	-1.01662
484	-6.5549	18.7177	-16.5969	9.62205	-4.0758	-4.18251	2	sample	day4	regular	yes	low	S	2.7777	-0.454426
485	7.18032	-3.77975	7.92984	3.26114	1.30661	1.57673	1	sample	day4	regular	no	none	G1	3.71905	-0.341388
486	-20.0482	3.51733	-4.30208	-29.133	4.27411	-2.93853	0	sample	day4	regular	no	none	G1	2.20259	-0.0487014
487	-50.1532	-12.8005	-29.4053	0.444038	-10.5171	-1.17161	4	sample	day4	regular	no	none	G1	0.270233	0.557915
488	5.17039	15.2581	-12.7682	13.0341	-4.28816	-2.42763	2	sample	day4	regular	no	none	G2M	4.03621	-0.92838
489	0.761171	3.59981	10.8893	-14.779	3.49601	-0.45033	0	sample	day4	regular	no	none	G1	3.10903	-0.081443
490	-4.18875	9.44928	-9.85362	-13.621	2.00311	-2.81244	0	sample	day4	regular	no	none	G1	3.47878	0.0897804
491	1.17061	3.81772	-4.74343	-5.13943	0.763429	-1.92473	0	sample	day4	regular	no	none	G1	3.42105	-0.835975
492	-4.94184	7.39684	-12.0481	-9.25116	2.09131	-1.62123	0	sample	day4	regular	no	none	G2M	1.06962	-1.37273
493	5.57736	-2.06596	2.32286	20.5877	0.884872	4.78663	1	sample	day4	regular	no	none	G1	3.78809	-0.746661
494	4.10575	25.8438	-18.2152	15.8337	-4.56552	-3.87744	2	sample	day4	regular	no	none	S	3.69505	-0.48153
495	12.55	18.7703	-15.616	15.8289	-4.65171	-3.15015	2	sample	day4	regular	yes	low	G2M	4.12608	-0.328266
496	10.2779	-3.76309	8.17578	12.7589	0.110017	3.5394	1	sample	day4	regular	yes	low	G1	5.11126	-1.02539
497	11.8528	-6.36393	9.72873	12.0737	0.851206	3.63443	1	sample	day4	regular	yes	low	G1	4.44114	-0.376112
498	4.60334	-1.85826	3.48956	15.4053	-0.29538	4.99309	1	sample	day4	regular	yes	low	G2M	3.32414	-0.664846
499	0.0370371	-1.42887	13.4612	-17.8518	3.39363	0.411181	0	sample	day4	regular	no	none	G1	2.79796	-0.313083
500	-3.19811	7.49569	-11.2226	-8.08504	-0.1957	-1.84329	0	sample	day4	regular	yes	low	S	3.1453	-0.335936
501	1.51086	41.9002	-21.121	15.5777	-3.85137	-2.85361	2	sample	day4	regular	no	none	G2M	2.98687	-0.167761
502	2.38841	-0.0265806	11.5845	-9.35546	4.13741	-0.585991	0	sample	day4	regular	yes	low	G1	2.12024	-1.38631
503	4.49618	0.78106	-0.0816666	0.999896	-0.999608	-0.303405	0	sample	day4	regular	no	none	G1	3.64036	-0.212152
504	0.0519331	3.68938	-8.54079	-10.8038	1.74751	-2.20644	0	sample	day4	regular	yes	low	G1	2.7359	-1.30129
505	0.359872	-0.489911	7.51939	-11.3585	2.17671	-0.611651	0	sample	day4	regular	no	none	G1	1.95629	-1.31454
506	5.08209	-1.12317	15.033	-11.2882	3.02096	1.10967	1	sample	day4	regular	yes	high	G1	3.18704	-0.648817
507	1.2419	0.684348	12.4173	-11.7289	2.64625	-1.79678	0	sample	day4	regular	yes	low	G1	3.18789	-2.44332
508	4.91078	-1.52597	14.1421	0.539308	1.69817	0.000410829	0	sample	day4	regular	yes	low	G1	3.03244	-1.43729
509	0.292011	2.7018	11.2561	-15.6556	3.42251	-0.332794	0	sample	day4	regular	yes	low	G1	2.92337	-0.515214
510	5.17985	-3.16851	19.5517	0.380024	1.81251	2.02703	1	sample	day4	regular	no	none	S	3.56738	-0.804593
511	11.3496	-8.27108	11.2948	8.51537	1.15624	1.74297	1	sample	day4	regular	yes	low	G1	3.41656	-0.956046
512	-25.5699	-14.582	-26.8536	2.3733	-10.0403	-0.70527	4	sample	day4	regular	no	none	G1	3.20673	0.198575
513	21.5857	-16.6917	10.3331	27.6726	-0.0753694	5.20812	3	sample	day4	regular	yes	low	G1	5.16349	-1.15367
514	-40.8512	-13.4872	-28.3371	1.26111	-10.1079	-0.78226	4	sample	day4	regular	no	none	G1	0.168664	0.0733541
515	12.06	-3.72183	10.9124	15.5596	0.406677	3.99341	1	sample	day4	regular	yes	low	S	4.11549	-0.36468
516	9.62656	-2.7896	13.953	9.38646	1.10473	2.95719	1	sample	day4	regular	yes	low	G1	3.6369	-1.04754
517	-5.48538	4.2034	-12.5505	-21.2861	1.49208	-2.5829	0	sample	day4	regular	no	none	G1	4.37149	-1.05126
518	2.30828	-0.433372	8.79637	-10.1884	1.8503	-0.0777737	0	sample	day4	regular	yes	low	G1	2.15288	-0.938159
519	5.90696	-0.966865	-0.176151	8.56198	1.59454	2.50735	1	sample	day4	regular	no	none	G1	3.37932	-1.27464
520	8.00944	-5.02212	20.0699	-2.21333	1.94671	2.97004	1	sample	day4	regular	no	none	G1	3.92595	-1.01391
521	7.12855	8.62972	-12.2552	12.9785	-4.7897	-3.70879	2	sample	day4	regular	yes	low	S	3.60184	-1.32057
522	-5.75934	4.82227	-6.35738	-23.5736	2.47323	-2.45925	0	sample	day4	regular	yes	low	G1	3.19867	-0.388808
523	3.77329	27.4459	-18.331	14.8074	-4.38625	-3.00019	2	sample	day4	regular	no	none	G2M	4.36294	-0.702185
524	7.96384	-4.35145	14.7109	2.56893	1.64571	1.54284	1	sample	day4	regular	no	none	G1	3.69487	-1.37822
525	9.95001	-5.92146	10.4934	11.6528	1.21519	1.82856	1	sample	day4	regular	no	none	G1	3.59794	-1.67506
526	11.6194	-1.85578	13.2543	9.7503	0.88064	2.96	1	sample	day4	regular	yes	low	S	4.13054	-0.380322
527	-3.29291	30.5469	-18.7883	11.5257	-3.85011	-3.99969	2	sample	day4	regular	no	none	S	2.67767	-0.42628
528	9.7074	-5.695	8.78068	12.5442	0.558097	3.66615	1	sample	day4	regular	no	none	G1	3.86744	-2.42783
529	6.37632	-0.128118	0.745139	9.90765	1.78083	2.52744	1	sample	day4	regular	no	none	S	3.84912	-0.47785
530	3.52848	1.86524	9.42989	-5.71071	3.53504	-0.0524408	0	sample	day4	regular	no	none	G1	2.64298	-1.69431
531	6.31062	-0.895086	0.30037	8.94001	-0.641038	2.40169	1	sample	day4	regular	no	none	G1	3.87042	-0.489943
532	-31.0864	-2.70047	-25.5775	0.403783	-9.98026	-1.29232	4	sample	day4	regular	no	none	G1	-0.331693	-0.485843
533	9.13857	-4.5983	14.7589	7.77111	1.14108	3.12515	1	sample	day4	regular	no	none	G1	3.37999	-0.565748
534	1.46185	-0.425981	12.114	-12.5679	4.27072	-0.42793	0	sample	day4	regular	no	none	S	3.09695	-0.474596
535	1.13644	0.569166	-2.46465	-4.14142	0.922708	-1.897	0	sample	day4	regular	no	none	G1	2.8813	-0.8799
536	5.20378	0.416761	-1.05395	15.99	-0.899072	4.51098	1	sample	day4	regular	no	none	G1	3.87439	-1.58944
537	14.2656	-11.2396	12.4984	22.006	0.199481	4.50942	3	sample	day4	regular	yes	low	G1	4.60071	-0.419403
538	-3.91028	6.5793	-9.59513	-14.1443	1.8945	-2.25837	0	sample	day4	regular	no	none	G1	2.59811	-0.61408
539	-28.1889	-9.47927	-23.9819	-0.329596	-9.42325	-0.808758	4	sample	day4	regular	yes	low	G1	3.74668	0.138467
540	-0.231686	38.0907	-20.7588	15.2485	-4.15765	-3.62908	2	sample	day4	regular	no	none	S	2.74464	-0.0767374
541	-69.8422	-27.2785	-31.5291	-0.0490262	-11.0362	-1.13635	4	sample	day4	regular	yes	low	G1	0.0797127	0.342077
542	11.1009	6.23235	-6.22074	15.1086	-4.11117	-1.74968	1	sample	day4	regular	yes	low	G2M	3.08642	-0.655215
543	1.66801	-1.69162	3.74696	-8.18269	1.63993	-0.639695	0	sample	day4	regular	no	none	G1	3.11772	-1.7304
544	12.0985	-8.24349	10.216	10.3085	-0.138075	1.69837	1	sample	day4	regular	no	none	G1	4.10165	-0.690001
545	2.38408	-1.52558	15.1332	-10.0963	3.42999	0.942887	0	sample	day4	regular	no	none	G1	3.39517	-0.468192
546	-4.53289	2.29495	-10.8184	-16.4949	2.16856	-2.19385	0	sample	day4	regular	no	none	G1	2.95944	-0.660445
547	5.30567	1.22863	0.940509	12.2679	1.58118	3.92568	1	sample	day4	regular	no	none	G1	3.74178	-1.72206
548	5.58353	0.625587	0.926355	12.2208	1.60173	3.90694	1	sample	day4	regular	no	none	G1	3.84023	-1.00199
549	0.910214	-1.48139	-5.12776	-10.2264	0.693075	-2.5952	0	sample	day4	regular	yes	low	G1	3.95889	-1.40083
550	4.95311	-0.691146	-0.745403	7.50333	-0.163456	2.90227	1	sample	day4	regular	no	none	G1	4.24712	-0.581193
551	0.813784	-0.690996	3.06679	-9.78113	3.52612	-1.32509	0	sample	day4	regular	no	none	G1	3.11358	-0.127279
552	0.279534	0.312147	6.47055	-12.0841	3.99085	-1.02723	0	sample	day4	regular	no	none	G1	2.44194	-1.43618
553	13.35	-10.7001	7.20704	24.876	-0.654826	4.79202	3	sample	day4	regular	no	none	G1	5.14352	-2.21913
554	4.13185	-0.627995	-1.12938	7.31801	1.82154	3.1279	1	sample	day4	regular	no	none	S	3.86553	-0.968769
555	4.08152	-4.19114	7.97586	1.69343	0.600951	0.632556	1	sample	day4	regular	no	none	G1	3.10849	-1.26516
556	7.73071	-4.12478	11.5347	6.19273	-0.680237	1.05866	1	sample	day4	regular	no	none	G1	3.41708	-1.03726
557	7.69518	-3.26984	7.08041	13.0616	-0.176091	3.60031	1	sample	day4	regular	no	none	G1	4.45162	-0.164601
558	1.48043	0.146462	-5.69121	-12.2125	1.1452	-3.4052	0	sample	day4	regular	no	none	G1	3.83486	-1.10857
559	3.7433	28.9725	-18.6259	14.8546	-4.09133	-2.89667	2	sample	day4	regular	no	none	G2M	4.07099	-1.1619
560	4.71806	-0.890555	1.07991	12.817	1.50129	4.22407	1	sample	day4	regular	no	none	S	3.80798	-0.460717
561	7.11651	-5.45207	20.5755	-4.39087	1.92491	1.63791	1	sample	day4	regular	no	none	G1	3.12806	-1.3185
562	-1.49573	0.648674	6.04667	-12.4367	4.33269	-0.912843	0	sample	day4	regular	yes	low	G1	2.75572	-1.36602
563	-1.53958	3.51549	-4.03792	-14.3834	2.02972	-3.12351	0	sample	day4	regular	no	none	G1	2.52326	-0.099798
564	11.9947	-3.97495	10.9309	15.2952	0.14271	3.52471	1	sample	day4	regular	no	none	S	4.65331	-0.750267
565	10.8641	-0.610097	-4.85105	16.4473	0.974898	3.33318	1	sample	day4	regular	no	none	S	4.46275	-0.929741
566	12.6279	-8.24096	12.1189	17.2763	0.657076	3.64491	1	sample	day4	regular	no	none	G1	4.47041	-0.721435
567	15.3841	18.042	-15.4537	17.3972	-4.47538	-2.02194	2	sample	day4	regular	no	none	G2M	4.56988	-1.12385
568	13.0514	-8.05375	11.9377	17.6589	1.16792	3.21921	1	sample	day4	regular	no	none	G1	4.04306	-1.1312
569	14.0622	24.2762	-16.0732	16.4825	-4.2542	-1.8934	2	sample	day4	regular	no	none	G2M	3.98218	-0.496779
570	4.45897	2.57502	-4.38597	4.7633	3.15659	0.23292	1	sample	day4	regular	no	none	S	3.73049	-0.580313
571	-1.50634	0.901939	6.67085	-13.5159	2.67627	-0.760087	0	sample	day4	regular	no	none	G1	1.92767	-1.42807
572	-4.3049	5.5858	0.573034	-19.6817	4.22475	-2.03642	0	sample	day4	regular	no	none	G1	2.11653	-1.69013
573	-1.87629	4.52633	-0.245998	-24.1562	3.53117	-2.76216	0	sample	day4	regular	no	none	G1	3.75315	-1.29456
574	-49.5214	-18.0311	-29.5438	0.530347	-10.1592	-0.736927	4	sample	day4	regular	yes	low	G1	2.08088	0.188313
575	8.50853	6.94946	-11.4436	13.483	-4.61369	-2.11309	2	sample	day4	regular	no	none	G2M	4.369	-1.20442
576	3.94079	-0.180136	-1.77545	11.2689	1.05495	-2.91404	0	sample	day4	regular	no	none	G1	3.27372	-0.945786
577	9.14077	-7.99615	17.336	11.5513	1.36138	1.95711	1	sample	day4	regular	no	none	G1	3.14068	-2.40058
578	-3.13945	1.82465	-9.78552	-15.8517	2.64063	-2.98466	0	sample	day4	regular	no	none	G1	2.87811	-1.32658
579	9.07395	-11.1231	16.7855	17.5317	-1.24256	1.93995	1	sample	day4	regular	no	none	G1	4.78165	-0.852249
580	9.22939	-3.74021	5.66559	10.1577	-1.25938	2.88777	1	sample	day4	regular	yes	low	G1	4.47594	-0.277649
581	10.518	-3.93232	7.00254	20.658	-0.17336	5.17977	3	sample	day4	regular	yes	low	G1	4.39078	0.112849
582	5.27559	-2.31638	1.32712	1.54599	0.146006	0.234063	1	sample	day4	regular	yes	low	S	3.3562	-1.05963
583	-17.9853	6.15144	-23.9433	3.42481	-10.8685	-1.45358	2	sample	day4	regular	no	none	S	3.62433	-0.229353
584	-8.23985	8.88712	-11.2178	-24.1143	2.25517	-3.89704	0	sample	day4	regular	yes	low	S	3.35926	-0.31069
585	10.4601	-2.72131	14.1807	8.90255	1.42081	2.70321	1	sample	day4	regular	no	none	G1	3.43311	-0.777534
586	8.07192	-0.533754	0.997067	9.3468	1.2762	1.15303	1	sample	day4	regular	no	none	S	3.85599	-0.653038
587	-1.55161	-8.74862	2.51705	-12.1862	4.26923	-0.359356	0	sample	day4	regular	no	none	G1	3.90818	0.0527225
588	-2.79232	4.00532	0.943413	-21.7673	3.39667	-2.0509	0	sample	day4	regular	no	none	G1	2.16448	-0.233417
589	-2.11436	9.35623	-9.99419	-23.0964	1.63574	-3.06667	0	sample	day4	regular	no	none	G1	3.37115	-0.45126
590	12.7801	-5.07854	10.9105	17.5726	1.23476	3.58036	1	sample	day4	regular	no	none	G1	4.18543	-0.905252
591	2.0256	1.68084	-5.88592	-12.7099	1.02129	-3.1033	0	sample	day4	regular	yes	low	G1	4.02832	-0.258704
592	9.69059	-5.77856	4.58344	10.73	-0.572287	4.18212	1	sample	day4	regular	yes	low	G1	4.12453	-0.436837
593	12.544	-9.28787	11.8215	18.8337	1.19197	3.37117	1	sample	day4	regular	no	none	G1	3.75729	-2.29715
594	3.57003	22.4646	-17.1368	14.7286	-4.56928	-3.85122	2	sample	day4	regular	no	none	S	2.92047	-1.01625
595	2.83863	-0.0470098	0.245189	-0.633034	0.0342892	-0.171127	0	sample	day4	regular	no	none	G1	2.77184	-1.02365
596	-6.92237	4.79695	-11.7902	-22.502	2.63625	-3.4397	0	sample	day4	regular	no	none	G1	2.50769	-1.18119
597	7.88927	-4.79081	4.03263	6.73622	-0.0794567	1.29451	1	sample	day4	regular	no	none	G1	3.9222	-1.35421
598	12.1314	-10.4544	12.5263	18.7598	1.43286	3.07145	1	sample	day4	regular	no	none	G1	4.90605	-1.17312
599	3.58516	13.5747	-10.9179	11.3803	-4.32522	-3.79984	2	sample	day4	regular	yes	low	G2M	4.27577	-0.283355
600	0.832023	-0.797297	-6.42996	-4.14412	0.635111	-0.810147	0	sample	day4	regular	no	none	G1	2.96843	-0.97315
601	-53.1737	-10.6968	-28.5293	-1.01299	-10.0752	-1.27176	4	sample	day4	regular	yes	low	G1	-1.08382	-0.57299
602	-9.23261	35.9198	-21.3201	14.2633	-3.76001	-2.60575	2	sample	day4	regular	no	none	G2M	2.60552	-0.390211
603	-12.5286	-4.59886	5.55122	-16.9221	2.44533	-1.18529	0	sample	day4	regular	yes	low	G1	1.10339	-0.601357
604	2.99546	-4.35194	19.1613	-4.79936	3.93641	0.370235	0	sample	day4	regular	yes	low	S	2.76675	-1.78712
605	18.0389	-14.7829	10.2702	26.6602	0.145353	5.48857	3	sample	day4	regular	no	none	G1	5.06331	-2.14381
606	-2.55757	4.305	-0.385401	-24.4838	2.15154	-3.18111	0	sample	day4	regular	no	none	G1	3.82285	0.355165
607	10.3106	-5.17848	13.3105	12.5953	-0.507056	2.06682	1	sample	day4	regular	yes	low	S	3.95393	-1.3053
608	-3.33404	0.56342	-8.99903	-5.11634	0.718265	-2.01727	0	sample	day4	regular	no	none	G1	4.10179	0.19131
609	-0.785125	2.80712	-2.4413	-19.0337	2.71847	-2.7355	0	sample	day4	regular	no	none	G1	3.15213	-0.818164
610	5.63151	-3.71532	7.74598	2.83337	1.04894	1.52212	1	sample	day4	regular	no	none	G1	3.31372	-1.21169
611	2.51737	-0.557705	2.18024	-6.93587	1.22893	-1.35825	0	sample	day4	regular	no	none	G1	3.53759	-0.517919
612	3.1442	0.625138	0.136193	-0.238977	-0.912719	-0.115825	0	sample	day4	regular	no	none	G2M	2.59277	-1.33906
613	1.65497	1.075	-2.58375	-3.34726	-0.0952462	-0.675485	0	sample	day4	regular	no	none	G1	2.7021	-0.612085
614	-3.55942	7.26059	-11.5115	-3.81146	0.0749877	-2.07669	0	sample	day4	regular	no	none	G1	3.16069	-0.139763
615	1.06835	3.7227	-4.58428	-4.73155	-0.188151	-1.35488	0	sample	day4	regular	no	none	G1	2.81077	-0.685738
616	8.02716	-1.96444	4.95165	11.5862	-1.13825	3.42483	1	sample	day4	regular	no	none	G1	4.42154	-1.63055
617	6.53288	-5.56023	8.07865	6.08509	-0.231773	2.04431	1	sample	day4	regular	no	none	G1	3.80361	-0.486849
618	8.06788	-2.92827	6.36105	18.7549	-0.585592	4.74614	3	sample	day4	regular	yes	low	S	5.04925	-0.369385
619	-5.37756	5.2361	-11.097	-22.9999	2.17952	-3.9463	0	sample	day4	regular	yes	low	G1	2.93895	0.0536464
620	10.595	-6.2867	16.2395	10.7145	1.57493	2.87445	1	sample	day4	regular	no	none	G1	4.184	-0.977922
621	-3.85745	4.60431	-2.23485	-22.3859	2.35187	-1.89483	0	sample	day4	regular	no	none	G1	2.38037	-0.444405
622	2.53888	0.763639	-2.48296	3.0076	-1.0453	0.425608	1	sample	day4	regular	no	none	S	4.35352	-0.665081
623	3.26927	-2.53841	13.5497	-8.69814	4.19984	-0.0210403	0	sample	day4	regular	yes	low	G1	2.18777	-1.74406
624	7.95246	-2.40707	12.7359	4.65058	0.396897	1.01505	1	sample	day4	regular	no	none	G1	3.47421	-0.740382
625	-9.68871	8.27349	-8.97225	-24.754	2.79181	-2.75607	0	sample	day4	regular	yes	low	G1	1.53236	0.651997
626	0.00463934	6.26976	-8.53047	-0.190906	-0.744788	-1.62051	0	sample	day4	regular	yes	low	S	3.166	-0.0408023
627	-37.4713	-7.03436	-26.9044	-0.337732	-9.78776	-1.00417	4	sample	day4	regular	yes	high	G1	1.1285	1.0193
628	9.70196	-5.39562	11.6987	6.85534	0.378648	1.46344	1	sample	day4	regular	yes	high	S	3.42549	0.0122454
629	0.41179	4.1561	12.1855	-14.7252	2.879	-0.234705	0	sample	day4	regular	yes	low	S	3.28327	0.77872
630	-11.6013	-9.94963	0.206024	24.8347	-10.9712	-0.75554	3	sample	day4	regular	yes	low	G1	4.06704	0.841127
631	-2.92756	3.36211	-10.4887	-20.8304	1.85179	-4.16633	0	sample	day4	regular	yes	low	G1	3.01639	0.703857
632	-6.46183	26.2644	-18.4173	10.865	-3.88359	-4.08138	2	sample	day4	regular	yes	low	S	2.3519	0.346565
633	-5.11798	12.0187	-10.0039	-12.6101	2.07054	-3.44675	0	sample	day4	regular	yes	low	G1	1.36391	-0.805139
634	18.1194	-10.9763	13.7102	21.4939	0.57771	3.62903	3	sample	day4	regular	yes	low	G1	4.26008	-0.00103238
635	12.6179	-8.65353	9.39283	21.9779	0.145564	5.19577	3	sample	day4	regular	yes	low	G1	4.42712	-0.325239
636	-1.05945	1.64992	-8.8003	-4.82835	0.099312	-1.9697	0	sample	day4	regular	yes	high	G1	3.39098	-0.285325
637	3.8386	-1.01863	17.6874	-7.07038	3.11095	0.821386	0	sample	day4	regular	yes	low	S	2.946	-1.33529
638	-0.274101	6.91446	-7.9671	-13.1925	1.5495	-3.30934	0	sample	day4	regular	yes	high	G1	3.71065	1.01502
639	-1.8485	2.04437	-3.03161	-18.4805	2.07186	-1.73931	0	sample	day4	regular	yes	low	G1	2.15883	0.696552
640	11.7529	-5.77237	10.7123	7.48707	-0.0426345	0.961141	1	sample	day4	regular	yes	low	G1	3.77613	0.299293
641	5.71493	1.30879	-1.31947	15.1921	-1.09498	3.64697	1	sample	day4	regular	no	none	S	4.0969	0.408022
642	-38.2292	-15.5022	-28.5205	1.77025	-11.1927	-1.09016	4	sample	day4	regular	no	none	G1	-1.28749	-0.0347316
643	-13.5796	7.74513	-12.7643	-24.7925	2.586	-3.76548	0	sample	day4	regular	yes	low	G1	2.07675	0.928126
644	-21.0009	7.78615	-4.34403	-29.1782	4.3131	-2.79467	0	sample	day4	regular	yes	low	G1	0.807474	1.10758
645	2.275	7.88244	-9.28064	1.36776	2.20363	-0.120321	0	sample	day4	regular	no	none	G1	2.83941	0.268561
646	3.57207	0.484119	-2.6571	-1.0093	1.38191	0.0170609	0	sample	day4	regular	yes	low	G1	2.93163	0.056524
647	-54.1857	-15.9068	-29.6507	-0.18633	-10.34	-1.05719	4	sample	day4	regular	yes	low	G1	0.2058	0.985958
648	5.20809	-1.5937	13.118	2.61623	1.06815	0.529477	1	sample	day4	regular	yes	low	G1	2.92763	0.47089
649	2.94724	2.23861	-4.25874	-3.19963	1.2142	-0.927676	0	sample	day4	regular	yes	low	G1	3.63438	0.577401
650	9.92326	31.4901	-18.9261	17.2739	-4.56683	-3.5184	2	sample	day4	regular	yes	low	S	4.0366	-0.419684
651	9.9241	0.580872	13.3005	9.20583	1.02257	3.02377	1	sample	day4	regular	yes	high	G1	3.70024	-0.689255
652	2.31689	27.6277	-18.4084	14.3745	-4.11489	-2.59662	2	sample	day4	regular	yes	low	G2M	2.76874	-0.0644752
653	-33.7308	-0.891273	-25.3191	-0.500873	-9.68779	-1.1097	4	sample	day4	regular	yes	low	G1	1.94489	1.60005
654	7.9651	1.28643	2.65662	14.0297	1.27599	3.87644	1	sample	day4	regular	yes	low	G1	3.8455	-0.435124
655	5.96096	-1.31187	-0.619244	10.4466	-0.106557	4.16745	1	sample	day4	regular	yes	low	G1	3.54679	0.619113
656	-13.014	3.83202	-2.83306	-25.4831	4.23754	-2.22935	0	sample	day4	regular	no	none	G1	1.45396	0.132208
657	24.7974	-16.8178	10.7468	28.3034	-0.311134	5.27552	3	sample	day4	regular	yes	low	G1	5.36173	-0.1694
658	16.9809	-9.36912	10.2883	25.6286	-0.236768	4.82749	3	sample	day4	regular	yes	low	S	4.87705	-0.309534
659	7.20856	-1.22935	17.0762	-2.67187	2.53294	1.60624	1	sample	day4	regular	yes	low	G1	2.68069	-1.68241
660	14.975	3.64323	-7.81114	16.128	-4.1978	-1.55341	1	sample	day4	regular	yes	high	G2M	4.25036	0.188484
661	7.1886	36.2382	-19.6637	16.886	-3.90491	-2.43511	2	sample	day4	regular	yes	low	G2M	3.55653	-0.834828
662	-14.0573	6.67751	-3.53722	-28.6093	4.16515	-2.43194	0	sample	day4	regular	no	none	G1	1.2461	-0.488503
663	-0.487486	1.98813	11.5248	-14.7149	2.49698	-0.68005	0	sample	day4	regular	yes	high	G1	2.88018	-0.415656
664	-6.40272	1.29374	1.18769	-17.7901	3.9703	-1.90428	0	sample	day4	regular	yes	low	G1	2.02559	0.159727
665	4.12325	21.9957	-16.8537	14.4987	-4.63301	-3.83397	2	sample	day4	regular	yes	low	S	3.81729	-0.00262146
666	6.62941	-2.2781	11.692	4.82959	0.476526	0.654087	1	sample	day4	regular	yes	high	G1	3.29811	0.439489
667	3.13356	2.38347	14.0075	-13.1994	3.13473	1.46129	0	sample	day4	regular	no	none	G1	2.95375	0.271675
668	4.13676	0.25522	13.5711	-3.97768	1.87598	0.623916	0	sample	day4	regular	yes	low	G1	2.08593	-0.845263
669	-0.301737	-5.30962	16.8498	-11.0624	4.29567	-0.393319	0	sample	day4	regular	yes	low	G1	3.00907	0.118694
670	-0.00777864	5.4774	-7.63221	-0.72734	0.380233	-1.55898	0	sample	day4	regular	yes	high	S	2.01093	-0.324446
671	2.98957	-0.324577	-1.82672	-2.72204	1.04031	0.386663	0	sample	day4	regular	no	none	G1	2.99914	-0.343219
672	3.429	1.34034	-2.89129	-1.61631	-0.810827	-0.574531	0	sample	day4	regular	yes	low	G1	2.33957	-0.317188
673	2.68837	1.1261	9.62039	-4.9384	1.68422	0.302218	0	sample	day4	regular	yes	low	G1	2.97388	-0.284214
674	-18.4763	3.42446	-3.95276	-29.0213	4.37948	-2.61952	0	sample	day4	regular	yes	low	G1	1.53677	0.632316
675	8.2392	-1.66508	4.801	11.6081	-0.623629	4.03807	1	sample	day4	regular	yes	low	G1	4.63701	0.25603
676	3.66359	-1.40617	15.3537	-7.07076	4.18134	-0.0920249	0	sample	day4	regular	yes	low	G1	2.95827	-0.191612
677	-3.07168	4.23945	-11.3925	-15.6212	1.50026	-1.87937	0	sample	day4	regular	yes	low	G1	2.44348	0.643423
678	5.42983	1.65901	-2.26043	6.07621	-0.637711	-0.403562	1	sample	day4	regular	yes	low	S	3.0499	0.0625395
679	8.39845	-2.71322	14.3058	3.58974	1.46484	1.60807	1	sample	day4	regular	yes	low	G1	3.4927	0.276687
680	19.9063	-5.92054	14.8213	24.1692	-0.216603	3.03179	1	sample	day4	regular	yes	high	S	4.22125	-0.684026
681	9.64434	-4.05757	15.7958	7.68774	0.97697	1.62876	1	sample	day4	regular	yes	low	G1	3.29493	-0.758593
682	8.50082	-4.90628	11.6881	6.45917	0.272666	1.47007	1	sample	day4	regular	yes	low	G1	3.39105	-0.93639
683	-10.4598	4.10159	-4.23502	-26.1307	3.87145	-2.29541	0	sample	day4	regular	yes	high	G1	1.99361	-0.391218
684	-2.6959	6.29176	-12.1217	-15.509	0.537793	-2.73766	0	sample	day4	regular	yes	low	S	2.57542	0.431895
685	13.7077	-5.94458	11.7761	17.0468	1.18158	3.69832	1	sample	day4	regular	yes	high	S	4.13432	-0.181499
686	-2.18281	3.40294	1.90442	-20.819	3.42231	-1.47782	0	sample	day4	regular	yes	high	G1	2.55185	0.347243
687	5.57183	-2.23777	16.9423	2.70416	1.68932	1.32802	1	sample	day4	regular	yes	low	G1	2.89429	-0.179556
688	-5.90142	2.63994	3.81811	-17.6643	2.6264	-1.64906	0	sample	day4	regular	yes	high	G1	1.50762	0.666834
689	-4.91054	3.63926	-10.5543	-21.1931	2.84193	-3.87635	0	sample	day4	regular	yes	high	G1	3.20952	0.135142
690	8.42716	-1.13756	3.02762	14.2636	0.963753	3.72512	1	sample	day4	regular	yes	low	G1	3.84001	-0.347475
691	-30.1115	-12.8949	-26.6738	1.63078	-11.235	-1.32432	4	sample	day4	regular	yes	low	G1	2.37831	0.855886
692	-18.2032	13.9811	-3.14416	-29.3928	3.87903	-2.91235	0	sample	day4	regular	yes	low	G2M	-0.20883	1.34177
693	0.178301	1.38752	11.7316	-13.7726	3.2353	0.067105	0	sample	day4	regular	yes	low	G1	2.62518	-0.692638
694	5.46501	25.8007	-17.6428	14.0662	-4.18103	-2.98708	2	sample	day4	regular	yes	low	G2M	3.85549	-0.876313
695	1.89126	3.778	-5.35906	0.757787	-0.62171	-1.14565	0	sample	day4	regular	no	none	S	2.3488	-0.0935461
696	-5.60199	5.76388	-13.775	-20.9934	1.3621	-2.672	0	sample	day4	regular	yes	high	G1	2.62807	0.0786224
697	-5.03839	2.37745	-2.1627	-22.238	4.2486	-1.43548	0	sample	day4	regular	yes	low	G1	2.6632	0.670767
698	12.5072	-4.74706	8.21416	20.1394	0.643631	5.03261	3	sample	day4	regular	yes	low	G1	4.47412	0.39919
699	6.43426	0.693777	2.61655	14.077	0.330492	2.98272	1	sample	day4	regular	yes	low	G1	4.06795	-1.21694
700	-7.2932	2.6321	0.538844	-22.3249	3.7138	-1.86472	0	sample	day4	regular	yes	high	G1	1.93804	0.342025
701	5.73685	-2.23724	15.5371	4.45919	1.84696	2.66583	1	sample	day4	regular	no	none	G1	3.02069	0.675542
702	2.62958	1.27144	-2.91877	-1.15463	1.1645	0.103967	0	sample	day4	regular	yes	low	G1	2.60392	-0.294353
703	-5.95018	7.0325	-10.7539	-23.5818	1.97891	-3.82428	0	sample	day4	regular	yes	high	G1	2.94433	0.338795
704	-0.206815	5.91291	-7.8198	-13.2602	1.43172	-3.31707	0	sample	day4	regular	yes	high	G1	3.89691	0.0922732
705	-6.02409	2.21576	0.369429	-17.4139	2.74272	-3.04884	0	sample	day4	regular	yes	low	G1	2.89945	0.249461
706	5.48934	0.193008	0.011719	8.99362	1.57612	2.32617	1	sample	day4	regular	yes	high	G1	3.60482	-0.0784843
707	-40.3616	-17.4806	-29.0651	1.95238	-10.107	-0.627109	4	sample	day4	regular	yes	high	G1	-1.14673	1.15585
708	17.2459	1.39569	-8.18283	16.0904	-0.0452346	3.09655	1	sample	day4	regular	yes	high	S	4.47082	0.0487033
709	-23.6887	8.10357	-4.44471	-29.8815	4.39455	-2.81561	0	sample	day4	regular	yes	high	G1	0.537206	1.29935
710	2.5823	11.1439	-10.5969	10.107	-3.87209	-4.0575	2	sample	day4	regular	yes	low	S	3.61709	-0.149267
711	2.16139	3.21885	-3.82991	0.4307	0.649639	-0.629526	0	sample	day4	regular	yes	low	G1	2.62306	-0.201712
712	-3.81799	-2.81015	-8.93761	-6.64588	1.39241	-0.938686	0	sample	day4	regular	yes	low	G1	1.86998	0.388371
713	9.27551	-3.19245	6.56081	13.7729	0.633328	3.90875	1	sample	day4	regular	yes	low	G1	3.56948	-0.259163
714	-0.950402	2.11454	-6.0229	-13.8338	1.61251	-3.81877	0	sample	day4	regular	yes	high	G1	3.08845	0.0310208
715	9.95978	-4.98596	6.38236	10.2651	-1.22938	2.38591	1	sample	day4	regular	yes	low	G1	4.22194	0.810648
716	5.43067	-3.7756	4.26321	2.76158	-0.950484	0.732265	1	sample	day4	regular	yes	low	G1	3.4586	0.209415
717	1.68505	2.01864	-4.70576	0.921333	-0.911849	-0.695385	0	sample	day4	regular	yes	low	S	3.24478	-0.725509
718	3.10433	-3.37083	13.3467	-0.0431269	1.29046	0.175868	0	sample	day4	regular	yes	high	G1	2.77342	0.0521228
719	21.2047	-9.28844	14.2466	24.2142	-0.804191	3.32417	3	sample	day4	regular	yes	high	S	4.56625	-0.0207544
720	16.3507	-10.9232	9.72608	26.3434	0.396818	5.14918	3	sample	day4	regular	yes	low	G1	4.77504	0.589855
721	3.09976	3.65174	-6.34675	-12.5824	1.23948	-3.37866	0	sample	day4	regular	yes	low	G1	3.33616	0.291641
722	2.73862	4.24806	-5.79994	2.5607	-0.800371	-0.925312	0	sample	day4	regular	yes	low	G1	2.79778	-1.4995
723	3.40447	2.88727	-4.25666	-0.279042	0.861202	-0.624225	0	sample	day4	regular	yes	low	G1	3.38781	0.307308
724	0.310447	2.71629	7.84394	-10.52	1.98623	-0.523099	0	sample	day4	regular	yes	low	G1	3.31518	-0.502536
725	19.1648	-13.3335	12.244	24.0007	0.184807	4.57587	3	sample	day4	regular	yes	high	G1	4.40655	-0.482542
726	23.087	-17.0336	11.1971	27.524	-0.0210583	5.17848	3	sample	day4	regular	yes	low	G1	5.49479	-1.43619
727	8.89427	-5.24884	15.9948	7.68153	1.5787	2.08341	1	sample	day4	regular	yes	high	G1	3.02683	-0.00812789
728	3.79537	-6.36223	6.25697	3.41195	-0.961745	0.905596	1	sample	day4	regular	yes	low	G1	3.15441	-0.625228
729	-4.51991	5.30386	-2.23408	-22.3822	2.52815	-2.04091	0	sample	day4	regular	yes	low	G1	2.22978	0.735853
730	-11.5187	-4.15291	-21.4472	-0.646208	-9.22085	-0.78289	0	sample	day4	regular	yes	low	G1	2.77024	0.0892221
731	2.61776	-0.666672	-1.10527	-2.36465	-0.663991	-2.25169	0	sample	day4	regular	yes	low	G1	3.69444	-0.515212
732	0.53762	1.32958	-7.74541	-4.46433	-0.392577	-0.665763	0	sample	day4	regular	yes	low	G1	3.36134	0.299952
733	3.45034	1.14108	9.008	-9.72646	2.03938	0.113183	0	sample	day4	regular	yes	high	G1	3.00137	-0.796362
734	7.54412	-5.21622	6.54082	19.021	0.793508	4.77905	1	sample	day4	regular	yes	low	G1	4.17868	0.318758
735	3.37957	1.01351	-2.75093	3.03876	-0.712534	1.59208	0	sample	day4	regular	yes	high	G1	3.25606	-0.699024
736	-29.9917	-7.93374	-26.2556	0.985049	-10.26	-1.10915	4	sample	day4	regular	no	none	G1	-0.172281	1.00637
737	8.42318	-10.6678	19.3218	13.144	-0.442322	2.09555	1	sample	day4	regular	yes	low	G1	3.77644	-0.793104
738	2.53312	3.46516	-4.34255	-1.67187	1.3507	-0.489553	0	sample	day4	regular	yes	low	G1	2.37313	-0.535588
739	-7.59953	-4.06726	-12.9315	-12.7503	-9.01016	-0.860843	0	sample	day4	regular	yes	high	G1	2.5227	0.779732
740	0.197858	4.5031	-4.58098	-7.41934	-3.29043	-3.7334	0	sample	day4	regular	yes	low	S	3.88869	-0.96138
741	14.1365	-12.6804	11.4599	23.3544	0.335884	5.11767	3	sample	day4	regular	yes	low	G1	4.15478	-0.195502
742	7.28156	-1.03843	17.5549	-3.6819	1.77315	1.39685	1	sample	day4	regular	yes	low	G1	3.25336	-1.68111
743	2.97915	-4.07982	11.622	0.117019	1.77581	0.902423	1	sample	day4	regular	yes	low	G1	3.44337	-0.016097
744	-6.20463	9.37822	-11.7112	-23.4536	2.02073	-3.41945	0	sample	day4	regular	yes	high	G1	2.26985	0.113865
745	12.9269	-5.72152	14.11	13.1434	-0.33402	2.07291	1	sample	day4	regular	yes	low	S	3.78221	-0.140859
746	12.2876	-3.93419	7.19544	20.7666	-0.182785	4.9162	3	sample	day4	regular	yes	high	S	4.85679	-0.288209
747	-4.15258	6.17169	-12.132	-9.72871	2.90484	-1.6759	0	sample	day4	regular	yes	low	G1	2.31154	-1.32605
748	-3.20737	3.98114	0.969499	-20.3073	3.45199	-1.72325	0	sample	day4	regular	yes	low	G1	2.92803	0.0321217
749	0.94367	4.26044	-5.79179	-1.02987	-0.166174	-1.19501	0	sample	day4	regular	yes	low	S	2.9562	0.699661
750	14.5109	-11.1484	18.048	14.6377	0.529115	2.3686	1	sample	day4	regular	yes	low	G1	3.52253	-0.511708
751	1.2921	1.35576	-4.4783	2.22341	3.87568	-0.81786	0	sample	day4	regular	yes	low	G1	2.63909	0.593099
752	18.9797	-11.3073	10.2889	26.5	-0.190216	5.2011	3	sample	day4	regular	yes	low	G1	5.21108	-0.44549
753	0.676309	7.67267	-7.58393	-0.959815	-0.564313	-1.32107	0	sample	day4	regular	yes	low	G1	3.40979	-0.579196
754	5.17182	2.31687	-2.37596	7.87513	1.08635	2.54536	1	sample	day4	regular	yes	low	G1	3.07707	-0.0487184
755	9.87563	-5.01737	10.4119	18.0501	0.855211	3.86745	1	sample	day4	regular	yes	low	G1	4.0928	-0.232986
756	6.03116	-4.16711	14.3119	2.56688	1.16907	1.15824	1	sample	day4	regular	yes	low	G1	3.18816	-0.687198
757	4.17894	-0.040729	10.1536	-5.74693	1.57847	0.128061	0	sample	day4	regular	yes	low	G1	2.88768	0.27648
758	8.39515	-3.20835	12.5536	5.12356	0.640312	1.06343	1	sample	day4	regular	yes	high	G1	4.57914	-0.25516
759	0.681852	3.0241	-2.29323	-15.1715	1.36874	-2.48179	0	sample	day4	regular	yes	high	G1	2.95705	0.345845
760	3.44153	3.49756	-2.99192	-14.8617	0.953571	-2.95622	0	sample	day4	regular	yes	low	G1	3.03292	0.59057
761	18.0207	-8.44747	10.6966	23.4582	0.377731	4.58128	3	sample	day4	regular	yes	high	G1	4.7519	0.322917
762	-0.817041	-1.88487	4.33747	-10.1748	3.24193	-0.886055	0	sample	day4	regular	yes	high	G1	2.56928	0.178407
763	9.34319	-8.10173	17.3997	11.5089	0.438139	3.07525	1	sample	day4	regular	yes	high	G1	4.2346	-0.581641
764	2.95392	-6.24314	20.5769	3.6739	2.14472	1.97406	1	sample	day4	regular	yes	high	G1	3.30882	-0.727186
765	-0.697374	0.645418	8.43256	-11.4919	2.37167	-0.726265	0	sample	day4	regular	yes	high	G1	2.95277	0.114219
766	9.1961	-4.73611	6.85419	10.9858	-0.44847	3.67524	1	sample	day4	regular	yes	low	G1	4.17725	-0.234874
767	-7.86217	2.2106	-2.66662	-24.3354	4.04329	-1.9989	0	sample	day4	regular	yes	high	G1	3.39748	0.628367
768	2.5668	2.50353	-4.92042	1.35464	-0.772126	-0.821319	0	sample	day4	regular	yes	low	G1	3.49645	-0.261838
769	12.935	-9.75079	19.53	12.393	0.314952	2.9053	1	sample	day4	regular	yes	low	G1	3.93242	-0.433408
770	2.00478	2.47972	8.97128	-8.58404	1.95287	-0.157153	0	sample	day4	regular	yes	low	G1	2.38389	-0.200111
771	15.9897	-9.92709	9.99136	24.3503	-0.267847	4.98156	3	sample	day4	regular	yes	high	S	5.14775	-1.12638
772	2.08866	4.73551	-5.54322	-0.32655	-0.634515	-0.938877	0	sample	day4	regular	yes	low	G1	2.73469	0.649312
773	5.00617	-5.52406	8.08221	5.33311	-0.254486	2.17978	1	sample	day4	regular	yes	low	G1	3.50797	0.152231
774	5.22307	1.36164	-2.41962	6.58362	0.537048	0.75363	1	sample	day4	regular	no	low	G1	3.40035	-0.933671
775	-10.8819	6.997	-4.79291	-26.9123	3.45859	-2.49992	0	sample	day4	regular	yes	low	G1	1.57881	0.211935
776	4.90563	-2.9244	18.0829	-3.29019	4.12261	0.00998453	1	sample	day4	regular	no	none	G1	2.7301	-0.399167
777	6.64697	-2.52261	9.80198	5.44528	-0.374207	1.34657	1	sample	day4	regular	yes	low	G1	2.762	-0.188272
778	-5.92284	6.70556	-12.5898	-21.7261	1.6954	-2.79559	0	sample	day4	regular	yes	low	G1	2.99858	0.438769
779	21.2585	-13.2829	10.9189	26.3195	0.327342	5.20635	3	sample	day4	regular	yes	high	G1	4.71342	-0.192912
780	3.78706	-2.67547	5.38757	-0.914759	0.488257	-0.223904	0	sample	day4	regular	yes	low	G1	2.9868	0.405506
781	9.62165	-3.11703	14.6206	8.52454	1.52699	2.01032	1	sample	day4	regular	yes	low	G1	3.61495	0.202705
782	10.3119	-2.45081	14.5265	10.286	0.844043	3.32127	1	sample	day4	regular	yes	low	G1	3.74829	-0.44389
783	-0.733063	4.19563	-8.51353	-10.9318	2.10566	-2.9418	0	sample	day4	regular	yes	low	G1	3.2884	-0.00331634
784	11.7255	-6.31202	15.0108	14.1646	0.989836	2.16309	1	sample	day4	regular	yes	low	G1	3.86477	-0.0516867
785	10.2592	-4.07795	11.9553	15.4985	0.887184	3.25298	1	sample	day4	regular	yes	low	G1	3.39601	-1.62787
786	-54.5062	-4.06679	-27.7373	-2.01253	-9.65632	-1.03515	4	sample	day4	regular	yes	high	G1	-0.213373	2.27153
787	-4.96696	4.23175	1.68929	-23.9534	3.16044	-2.0453	0	sample	day4	regular	yes	low	G1	2.9099	-0.308977
788	-0.400588	5.87168	-2.43841	-15.9283	1.70549	-3.04269	0	sample	day4	regular	yes	low	G1	3.77132	0.138125
789	5.99206	-0.301775	-0.408154	9.8852	0.64271	3.48496	1	sample	day4	regular	yes	high	G1	3.43619	-0.527792
790	-6.75282	0.969679	4.11583	-17.5485	4.71011	-2.04816	0	sample	day4	regular	yes	low	G1	2.42334	-0.482781
791	6.46502	21.5195	-16.9999	15.7822	-4.67173	-3.71814	2	sample	day4	regular	yes	low	S	3.63084	-0.56486
792	8.7944	-2.99908	6.50818	14.7274	0.0583863	4.48282	1	sample	day4	regular	yes	low	G1	4.42357	-0.205069
793	7.29345	0.673431	2.20362	13.2946	-0.551896	3.70298	1	sample	day4	regular	yes	low	S	3.8502	-1.07887
794	-3.54301	4.93731	-9.23843	-9.88516	1.90265	-2.05622	0	sample	day4	regular	no	none	G1	2.91769	0.772294
795	-2.11989	4.08913	-2.16509	-18.8539	2.56734	-2.72838	0	sample	day4	regular	yes	low	G1	3.52548	0.178505
796	6.40983	-0.0353814	12.8292	3.43058	1.16952	0.546507	0	sample	day4	regular	yes	low	G1	3.1047	-0.519637
797	-15.6325	6.15984	-3.9686	-28.4538	4.0421	-2.33569	0	sample	day4	regular	yes	low	G1	1.5873	-0.0441141
798	-33.4662	3.76156	-25.4336	-0.362139	-9.93954	-1.29628	4	sample	day4	regular	no	none	G1	-0.715039	1.33265
799	2.52161	8.23554	-9.13633	2.65934	1.6042	-2.60986	0	sample	day4	regular	yes	high	G1	2.26305	0.035969
800	-3.08356	6.53201	0.0125407	-19.7652	2.27197	-1.81079	0	sample	day4	regular	yes	high	G1	2.96312	-0.270645
801	8.10229	-5.40399	7.17143	6.28681	-1.20479	1.21421	1	sample	day4	regular	yes	low	G1	3.17994	-1.22678
802	18.326	-6.2032	18.4281	16.1286	0.390747	2.03358	1	sample	day4	regular	yes	high	S	4.05093	0.228999
803	6.14454	-0.723986	16.8543	-2.75207	2.39782	1.82282	1	sample	day4	regular	yes	high	G1	3.19799	-0.203209
804	3.23857	3.6202	13.7952	-13.6195	2.91208	0.450123	0	sample	day4	regular	yes	high	G1	3.17094	-0.149289
805	-43.9662	-14.5333	-28.8994	1.06224	-11.1936	-1.1788	4	sample	day4	regular	yes	high	G1	2.09491	0.577036
806	11.9766	-5.98509	11.2721	16.2816	1.19039	3.78064	1	sample	day4	regular	yes	low	G1	3.5648	0.0151781
807	-1.04332	2.67046	-4.14599	-5.91165	1.98515	-1.86444	0	sample	day4	regular	yes	high	G1	3.32735	-0.7192
808	-0.138375	4.79382	-8.78823	1.38357	-0.792544	-1.75637	0	sample	day4	regular	yes	low	G1	2.77073	-0.352261
809	-3.62666	2.57496	-7.59	-15.6594	2.7826	-3.28589	0	sample	day4	regular	yes	low	G1	3.27402	0.513221
810	-3.57339	8.60637	-11.2871	-8.29001	1.82728	-2.0758	0	sample	day4	regular	yes	low	G1	3.27221	0.366086
811	17.2512	14.53	-14.978	17.7148	-4.71927	-2.39179	2	sample	day4	regular	yes	low	G2M	4.51074	-0.0662625
812	-1.19722	8.50568	-9.16751	-12.7802	1.41072	-2.53872	0	sample	day4	regular	yes	low	G1	3.46559	-1.35738
813	0.753107	6.15359	-6.31384	-7.54466	0.716631	-2.32569	0	sample	day4	regular	yes	high	G1	2.50632	-1.54546
814	-22.4147	-3.35694	-24.7429	0.697373	-9.72745	-1.00046	4	sample	day4	regular	yes	low	G1	2.15441	1.22569
815	8.06902	-2.83055	5.21345	13.7093	1.62817	3.90727	1	sample	day4	regular	yes	low	G1	3.60111	0.279157
816	0.0190375	3.83405	-9.65033	-4.08444	-0.083232	-1.66245	0	sample	day4	regular	yes	low	G1	3.10606	0.448131
817	19.852	-10.9021	10.8646	25.8093	0.146186	4.65379	3	sample	day4	regular	yes	high	G1	5.16008	-1.01786
818	-2.30978	3.56362	-8.6151	-10.0357	2.05191	-2.05873	0	sample	day4	regular	no	none	G1	2.41447	-0.042261
819	3.71953	3.56077	-0.983135	4.17851	0.588316	-0.291934	1	sample	day4	regular	yes	high	G1	2.71019	-0.645542
820	2.15817	5.13767	-8.54192	2.66429	-0.424373	-1.62493	0	sample	day4	regular	yes	high	G1	2.2944	-0.577282
821	4.87562	-0.994974	-0.931626	0.424412	0.92136	0.594865	1	sample	day4	regular	yes	low	G1	3.14593	0.498967
822	-7.88724	9.48245	-10.7595	-23.8927	2.29332	-3.04331	0	sample	day4	regular	yes	high	S	2.72012	1.1176
823	-4.19428	2.50128	1.59183	-19.0147	3.90246	-2.17629	0	sample	day4	regular	yes	high	G1	2.44985	0.59027
824	-3.69322	1.19445	-9.37645	-5.1586	0.308023	-1.39219	0	sample	day4	regular	yes	low	G1	2.5137	-0.482029
825	5.3492	1.91146	9.10638	-6.6941	-0.749686	-0.348232	0	sample	day4	regular	yes	high	G1	2.95918	0.707886
826	3.45083	2.36173	9.12831	-5.64359	1.5469	0.272034	0	sample	day4	regular	yes	low	S	2.57501	0.090104
827	5.38836	-0.8013	-0.769667	7.02817	1.372	1.64752	1	sample	day4	regular	yes	low	G1	4.12446	-0.721298
828	14.4749	-7.22647	9.53374	23.5562	0.105267	5.24553	3	sample	day4	regular	yes	low	G1	4.51287	-0.0923012
829	1.06634	0.461008	-6.23551	-4.01868	0.620928	-0.68963	0	sample	day4	regular	yes	low	G1	3.16005	0.119863
830	1.2112	4.08746	11.3393	-14.8904	2.87781	-0.000994828	0	sample	day4	regular	yes	high	G1	2.8134	-0.802909
831	-3.97002	33.4067	-19.7662	12.4793	-3.73086	-3.24781	2	sample	day4	regular	yes	low	G2M	2.23122	-0.487882
832	-3.77092	29.6122	-20.6531	12.6237	-4.2409	-4.19876	2	sample	day4	regular	yes	low	S	2.6374	0.564926
833	-38.1154	-4.60123	-25.6364	-0.913997	-9.56579	-1.01682	4	sample	day4	regular	yes	high	G1	3.09661	1.33506
834	3.20455	5.06282	-5.35604	-7.92384	1.11531	-3.06116	0	sample	day4	regular	yes	low	G1	4.21287	-0.119182
835	5.84434	-3.02676	-1.54763	12.717	2.03591	3.24554	1	sample	day4	regular	yes	low	G1	3.93173	-0.030991
836	-6.42736	4.18146	-12.2581	-22.3049	2.04729	-2.45016	0	sample	day4	regular	yes	low	G1	2.52089	0.0443502
837	1.50338	-0.872626	2.49263	-3.90849	-0.855396	-0.109708	0	sample	day4	regular	yes	high	G1	2.85183	0.527264
838	8.79829	-6.40414	8.18002	18.3578	0.798976	4.46737	1	sample	day4	regular	yes	high	G1	4.31539	0.63389
839	-6.52014	6.08332	-12.8211	-21.4996	1.52608	-2.83125	0	sample	day4	regular	yes	low	G1	1.9066	0.0998058
840	-50.7379	-22.0204	-30.4741	0.99067	-10.2697	-0.811503	4	sample	day4	regular	yes	low	G1	-0.288953	-0.0376386
841	11.751	-5.8958	16.0912	8.30927	1.32414	2.23987	1	sample	day4	regular	yes	high	G1	2.90571	-0.590799
842	-61.2159	-22.9442	-31.08	0.295267	-10.3589	-0.961632	4	sample	day4	regular	yes	high	S	-1.39629	1.24277
843	0.658478	1.91622	-5.91369	-13.1496	1.21906	-3.12895	0	sample	day4	regular	yes	high	G1	3.43711	0.204987
844	6.30937	-0.717377	0.0942255	12.2719	0.999747	4.11685	1	sample	day4	regular	yes	low	G1	3.82197	0.10618
845	-61.8768	-16.0177	-30.0608	-0.654557	-10.0773	-1.1389	4	sample	day4	regular	yes	high	G1	0.623504	0.218038
846	18.267	-13.3017	14.2596	20.4878	0.907232	3.31569	1	sample	day4	regular	yes	high	G1	4.06873	-0.499089
847	-35.229	-3.31198	-25.8849	-0.0838186	-9.77582	-1.07823	4	sample	day4	regular	yes	low	G1	0.730463	0.841689
848	6.67279	-6.14875	20.7869	-1.59667	2.00368	2.69355	1	sample	day4	regular	yes	low	G1	3.81019	-0.169491
849	-22.4224	3.06308	-5.18199	-27.7827	4.12905	-2.65419	0	sample	day4	regular	yes	high	G1	0.615773	0.676397
850	-1.90538	5.12814	-7.77345	-13.6536	1.68925	-3.62461	0	sample	day4	regular	yes	low	G1	3.07485	0.772268
851	7.06985	-1.78692	2.40867	6.6933	-1.01713	3.02909	1	sample	day4	regular	yes	high	S	3.9404	0.594402
852	9.77444	-1.40856	13.4327	8.68441	0.578536	2.60721	1	sample	day4	regular	yes	high	G1	4.03489	-0.941845
853	11.6533	-4.48041	7.933	18.9312	0.757022	4.59417	1	sample	day4	regular	yes	high	G1	3.92603	-0.188934
854	-37.0011	-9.6843	-27.7165	1.32536	-10.7725	-1.27952	4	sample	day4	regular	yes	high	G1	0.574359	0.431258
855	-36.4466	-8.03794	-27.489	1.21737	-10.6777	-1.22835	4	sample	day4	regular	yes	low	G1	0.0642112	1.16282
856	-7.47253	6.75854	-0.459892	-22.3357	2.99959	-2.15263	0	sample	day4	regular	yes	low	G1	2.6271	0.487035
857	16.8643	-9.06274	10.2256	25.5683	0.000858302	5.54029	3	sample	day4	regular	yes	low	G1	4.19354	-1.07431
858	7.82603	-2.06297	13.28	6.02859	-0.450053	1.81784	1	sample	day4	regular	yes	high	G1	4.25887	0.888584
859	7.55363	-2.54143	2.55939	7.248	1.2226	2.23315	1	sample	day4	regular	yes	high	G1	3.53644	0.219224
860	2.03517	-0.189893	12.6557	-3.00721	2.67634	1.29608	1	sample	day4	regular	yes	low	S	3.16859	-0.339221
861	4.05167	5.15994	-5.59775	2.5753	-0.994461	-0.770305	0	sample	day4	regular	yes	low	G1	3.34369	-0.478723
862	2.34233	-1.6716	0.63698	-0.75561	0.424603	-0.374307	0	sample	day4	regular	yes	low	G1	2.74416	-0.140016
863	-5.86989	6.04522	-10.2536	-23.4935	2.03573	-2.65619	0	sample	day4	regular	yes	low	G1	2.79151	0.207511
864	16.2719	-8.07586	9.86811	23.1452	0.470338	4.78506	3	sample	day4	regular	yes	low	G1	4.65132	-0.642992
865	-2.82847	8.97124	-9.30614	-13.0318	2.19022	-3.603	0	sample	day4	regular	yes	high	G1	2.65239	-0.0331895
866	-1.79656	3.35317	-9.91811	-4.26038	0.270836	-2.14372	0	sample	day4	regular	yes	high	G1	3.05185	0.136544
867	-3.30281	4.58741	-8.81505	-14.3988	1.69674	-2.39639	0	sample	day4	regular	yes	low	G1	3.33089	0.181007
868	4.78756	-1.3632	-1.45027	10.7967	0.664392	0.752402	1	sample	day4	regular	yes	low	G1	3.51354	0.109565
869	10.8907	-1.46379	6.7458	9.60143	-0.956571	2.30433	1	sample	day4	regular	yes	low	S	3.57765	-0.562834
870	5.40578	-0.499918	12.9541	2.95993	1.33033	0.471473	0	sample	day4	regular	yes	low	G1	2.08113	0.277536
871	-1.63961	3.07414	-6.97128	-9.84357	2.19015	-2.18201	0	sample	day4	regular	yes	low	G1	3.10425	0.512511
872	4.13235	-3.9132	18.4205	-0.00246572	2.02742	2.48606	1	sample	day4	regular	yes	low	G1	3.92898	-0.345702
873	1.44951	-0.876945	0.998489	2.71578	-0.997061	0.277409	1	sample	day4	regular	yes	low	G1	3.28048	0.600905
874	11.3973	-10.8755	6.72423	23.6471	-0.470715	5.24641	3	sample	day4	regular	yes	low	G1	4.54628	0.451935
875	-4.82607	5.34433	-12.9086	10.6164	-4.57931	-3.39282	2	sample	day4	regular	yes	low	G2M	4.29847	-0.95206
876	8.28809	-2.6862	18.5248	-3.57514	1.89247	3.38654	1	sample	day4	regular	yes	low	G1	3.69838	0.105645
877	2.49178	-0.206975	10.1486	-5.91043	3.80714	0.00525156	0	sample	day4	regular	yes	low	G1	2.95619	0.0310703
878	6.96676	1.34391	-1.28077	15.4785	-0.859431	4.27862	1	sample	day4	regular	yes	low	G1	4.04454	0.0231662
879	1.83248	0.0853247	8.43105	-10.7579	2.93804	-0.573731	0	sample	day4	regular	yes	high	G1	1.38001	-0.0287556
880	-30.5615	-9.92214	-26.6269	1.15285	-9.8798	-0.856343	4	sample	day4	regular	yes	high	G1	1.93442	1.49093
881	13.213	-7.65193	15.2972	15.5452	-0.555459	2.54054	1	sample	day4	regular	yes	low	G1	4.36439	0.419572
882	-4.85801	4.98436	0.7172	-21.9801	4.16901	-2.14649	0	sample	day4	regular	yes	low	G1	2.24555	0.656312
883	-1.9567	-1.84986	8.10145	-13.2812	4.28946	-0.611937	0	sample	day4	regular	yes	low	G1	2.64592	0.498533
884	14.1941	-4.48673	8.93041	24.0475	-0.943162	6.0268	3	sample	day4	regular	yes	low	G1	4.88126	-0.795495
885	1.90054	4.47708	-5.48581	0.0234932	-0.525794	-0.997645	0	sample	day4	regular	yes	low	G1	3.4913	-0.17511
886	8.03182	-5.9423	11.1313	6.92392	0.431315	1.08796	1	sample	day4	regular	yes	high	G1	3.26946	-2.33265
887	-6.03137	5.75267	-13.635	-21.043	1.33281	-2.54186	0	sample	day4	regular	yes	low	G1	3.47636	-0.497075
888	-4.1526	4.12328	11.079	-17.8551	2.80944	-1.14285	2	sample	day4	regular	yes	high	G1	1.31191	-2.12208
889	6.19797	-1.19115	4.94618	0.651975	0.150206	0.631726	1	sample	day4	regular	yes	low	G1	3.34561	-0.0589167
890	-36.0823	-9.97067	-27.7352	1.6413	-10.1746	-0.912411	4	sample	day4	regular	yes	low	G1	-0.307025	1.26851
891	-3.71586	5.19018	-10.185	-15.0675	1.77904	-2.41714	0	sample	day4	regular	yes	low	G1	2.8987	-0.0914605
892	-9.04114	6.46525	-10.0913	-24.1961	2.30239	-3.19381	0	sample	day4	regular	yes	low	G1	2.78894	0.565912
893	6.55738	-1.49951	-0.754109	12.8757	-0.0215689	3.95187	1	sample	day4	regular	yes	low	G1	3.52124	0.0659791
894	8.41414	-5.07811	15.6052	7.18544	0.998142	1.93436	1	sample	day4	regular	yes	low	G1	3.56805	-0.520721
895	6.35857	41.5666	-21.1324	16.5231	-3.95509	-2.69983	2	sample	day4	regular	yes	low	G2M	3.26639	-0.707671
896	-5.75872	5.78017	-0.586686	-22.2476	2.7408	-2.15976	0	sample	day4	regular	yes	low	G1	3.23631	0.738336
897	7.97185	-0.197751	3.49468	14.9579	-0.41169	4.26527	1	sample	day4	regular	yes	high	G1	4.62375	-0.702179
898	5.16623	1.9421	1.44605	12.7575	1.41319	4.02223	1	sample	day4	regular	no	none	G1	3.57126	0.221357
899	8.21753	-4.73932	14.8179	7.07305	1.29209	2.34872	1	sample	day4	regular	yes	low	G1	3.3238	-0.757119
900	-17.6231	-5.28234	-24.4998	1.93862	-11.0239	-0.922465	4	sample	day4	regular	yes	low	G1	3.84638	0.957997
901	15.2844	-7.94327	10.5409	22.5506	-0.128473	4.5235	3	sample	day4	regular	yes	low	G1	4.44346	-0.357039
902	7.99956	-3.37067	4.15465	6.02971	-0.0202366	0.571825	1	sample	day4	regular	yes	high	G1	4.00721	0.0507362
903	4.26556	0.253766	10.3091	-6.27449	1.72718	0.131671	0	sample	day4	regular	yes	low	G1	3.55673	0.158318
904	16.8714	-11.4238	11.2372	24.0387	0.0545781	4.91792	3	sample	day4	regular	yes	low	G1	4.65968	-0.00689536
905	5.43302	-1.36039	-1.11643	15.9909	-0.896713	4.5434	1	sample	day4	regular	yes	high	G1	3.65131	-0.198834
906	9.71192	-3.55468	13.9283	9.71167	0.837004	3.53135	1	sample	day4	regular	yes	low	G1	3.62847	-0.439337
907	3.37532	0.774086	12.8883	-10.3023	3.22017	0.53763	0	sample	day4	regular	yes	high	G1	3.70382	0.487612
908	-30.8122	-22.6478	-28.6525	2.89085	-11.3225	-0.937723	4	sample	day4	regular	yes	low	G1	2.76489	0.228311
909	10.8334	-2.38303	13.5479	12.6576	0.526994	1.90546	1	sample	day4	regular	yes	high	G1	3.50087	-0.846181
910	-52.5737	-11.9458	-28.9502	-0.501241	-10.1847	-1.19011	4	sample	day4	regular	yes	high	G1	-0.509249	1.68798
911	11.8926	-3.49908	12.6339	12.4504	-0.8764	2.54843	1	sample	day4	regular	yes	low	G1	4.093	-0.25243
912	5.54563	1.69538	14.4055	-12.9053	3.22767	0.185827	0	sample	day4	regular	yes	high	G1	4.16742	-0.135138
913	1.61349	-2.83485	17.1158	-10.0456	2.20261	0.803887	1	sample	day4	regular	yes	high	G1	3.09516	0.00981429
914	-3.56042	5.59559	-2.19049	-20.1498	2.29761	-2.04833	0	sample	day4	regular	yes	high	G1	2.43041	0.0161197
915	3.98511	0.221817	-1.93215	7.2729	1.77294	2.28588	1	sample	day4	regular	yes	high	S	2.74353	0.217804
916	14.5025	-10.552	12.5438	20.3564	0.371873	4.1396	3	sample	day4	regular	yes	high	G1	3.578	-0.781265
917	1.07076	1.60507	-5.06398	-3.59639	0.956961	-1.06926	0	sample	day4	regular	yes	low	G1	3.44593	-0.285773
918	3.2469	0.0633115	14.8607	-7.35198	3.57503	0.253182	0	sample	day4	regular	no	none	G1	2.95688	0.208623
919	-0.656813	-0.958835	-7.91736	-3.97596	-0.925935	-0.208269	0	sample	day4	regular	yes	low	G1	3.74672	0.915776
920	-57.8968	-26.5967	-31.5493	0.758355	-11.4742	-1.05622	4	sample	day4	regular	yes	high	G1	0.0617352	0.215886
921	9.70037	-1.42474	14.0537	8.88326	1.46003	2.44047	1	sample	day4	regular	yes	high	G1	3.12645	-1.64846
922	2.66701	2.20046	-4.61662	3.0082	3.29367	0.0252756	0	sample	day4	regular	yes	high	G1	3.27387	-0.443177
923	6.08154	-1.94363	11.2906	4.8217	-0.647081	1.54835	1	sample	day4	regular	yes	low	G1	3.49988	-0.36535
924	-3.79994	11.068	-12.2041	-4.15479	0.18378	-1.86882	0	sample	day4	regular	yes	low	G1	1.8806	-0.740436
925	9.3201	-2.99198	13.4653	6.16135	0.879654	1.71327	1	sample	day4	regular	yes	low	G1	3.11044	-0.797577
926	3.51552	-2.53803	3.58366	2.14615	-0.980167	0.262926	1	sample	day4	regular	yes	high	G1	3.96649	0.184196
927	4.19424	4.75156	-6.16228	2.85033	1.64412	0.0737733	0	sample	day4	regular	no	none	S	2.84266	0.198124
928	4.68575	-1.2927	16.6091	-2.65871	2.16432	1.83209	1	sample	day4	regular	yes	low	S	2.71012	-0.412874
929	8.28979	-4.4167	5.38609	4.812	-0.641285	1.13964	1	sample	day4	regular	yes	low	G1	2.97655	-1.56141
930	1.51518	0.404395	-2.29886	-3.34549	1.24919	-0.57717	0	ctrl	day5	regular	no	none	G1	3.10678	-1.01631
931	-6.67948	-3.19658	-9.50922	-19.237	2.6622	-3.99998	0	ctrl	day5	regular	no	none	G1	0.789016	0.182881
932	4.21429	-5.52298	11.1549	1.7022	0.298111	1.77996	1	ctrl	day5	regular	no	none	G1	3.12266	-1.65226
933	1.35275	-1.15087	12.356	-2.99574	2.15504	1.18981	1	ctrl	day5	regular	no	none	G2M	2.54151	-1.63288
934	-0.568208	0.940772	4.94358	-10.7062	2.05771	-0.709859	0	ctrl	day5	regular	no	none	G1	1.60605	-0.206329
935	3.88672	-7.11461	20.7255	1.3244	0.988207	1.78567	1	ctrl	day5	regular	no	none	G1	3.05171	-0.140134
936	2.43332	-0.837358	-1.15098	16.1774	-0.917371	4.13096	0	ctrl	day5	regular	no	none	S	4.00227	-0.89183
937	-12.2823	2.81229	-11.4346	-25.5205	2.60481	-4.1587	0	ctrl	day5	regular	no	none	G1	1.34882	0.47335
938	-7.78321	0.703674	-11.0048	-20.0554	1.77102	-4.2464	0	ctrl	day5	regular	no	none	G1	2.28785	-0.0998965
939	-0.00937129	-5.8449	-4.05684	-9.8572	0.721834	-3.59644	0	ctrl	day5	regular	no	none	S	3.35784	-0.712895
940	3.39196	-2.56166	10.6725	3.22182	-0.133996	1.29355	1	ctrl	day5	regular	no	none	G1	3.22509	-0.124818
941	8.78289	5.5826	-7.25952	15.9226	-4.02298	-1.64291	2	ctrl	day5	regular	no	none	G2M	3.76587	-0.704626
942	2.85729	-4.36276	20.4374	4.54246	1.26393	1.47754	1	ctrl	day5	regular	no	none	G1	1.37581	-1.16317
943	7.18341	-5.73608	18.0661	8.86805	-0.0464767	2.81021	1	ctrl	day5	regular	no	none	S	3.66989	-1.26218
944	-2.1982	-2.31259	-2.0015	-9.44585	3.00453	-3.56417	0	ctrl	day5	regular	no	none	G1	2.72206	-0.861463
945	2.48751	-3.23722	14.7418	-5.29019	2.00964	1.47147	1	ctrl	day5	regular	no	none	G1	2.13564	0.293873
946	-5.26165	1.01018	-8.07057	-16.8524	2.72029	-3.64949	0	ctrl	day5	regular	no	none	G1	2.28171	0.261687
947	-0.042587	-0.577409	-1.19497	-4.44125	1.22379	-1.30232	0	ctrl	day5	regular	no	none	G2M	1.36978	-1.19517
948	2.7525	-5.77613	20.4445	4.16737	1.20041	1.77931	1	ctrl	day5	regular	no	none	G1	2.21474	-1.15255
949	-7.11949	1.51641	-3.97489	-24.0583	3.73796	-2.89363	0	ctrl	day5	regular	no	none	G2M	1.25096	-1.20577
950	8.95162	-3.08984	-5.81041	16.724	0.307238	3.35516	1	ctrl	day5	regular	no	none	G2M	4.22973	-1.15781
951	-1.37982	19.8893	-16.0912	12.8365	-4.12121	-2.4582	2	ctrl	day5	regular	no	none	G2M	1.92551	-1.47569
952	2.71208	5.31148	-12.2101	7.92316	-3.32648	-2.05467	2	ctrl	day5	regular	no	none	G2M	2.81699	-0.573039
953	2.413	22.2488	-17.188	15.2748	-4.39115	-2.81538	2	ctrl	day5	regular	no	none	G2M	3.23524	-0.525956
954	0.964442	1.94373	11.1373	-16.0203	3.07183	-0.59051	0	ctrl	day5	regular	no	none	S	1.74682	-1.76472
955	8.48444	-1.13242	-6.02078	16.6153	0.582128	2.61322	1	ctrl	day5	regular	no	none	S	3.27989	-0.878996
956	-1.02008	-3.88328	-2.87882	-10.0455	0.95913	-3.95876	0	ctrl	day5	regular	no	none	S	2.82882	-0.467018
957	-3.96713	7.80272	-11.5064	-3.19857	0.291459	-2.88221	0	ctrl	day5	regular	no	none	S	3.28933	-0.460178
958	-2.33228	-1.70008	-6.97127	-17.3346	2.91259	-3.71956	0	ctrl	day5	regular	no	none	G1	1.88198	-1.62956
959	-0.574907	-0.0154434	-0.628998	-5.03803	-1.07349	-2.26224	0	ctrl	day5	regular	no	none	G2M	2.37435	-0.679655
960	-5.2686	-1.25027	-4.27283	-23.2748	2.33404	-4.30004	0	ctrl	day5	regular	no	none	G1	2.86878	-0.581205
961	-1.78075	3.57362	-6.80731	-13.8716	1.53253	-3.74592	0	ctrl	day5	regular	no	none	S	3.34016	0.106844
962	-1.81188	-2.98581	1.25551	-12.0362	4.43238	-2.81182	0	ctrl	day5	regular	no	none	G1	2.58524	-0.0773475
963	-5.2702	4.5473	-8.55028	-14.5433	2.18774	-3.85939	0	ctrl	day5	regular	no	none	S	1.30599	-0.359016
964	3.52271	-3.55725	9.24826	2.54321	-0.710648	1.70978	1	ctrl	day5	regular	no	none	G1	4.20463	-0.664442
965	5.54758	-3.61251	20.3806	5.77365	1.44413	1.81453	1	ctrl	day5	regular	no	none	S	3.03952	-1.1994
966	-7.8126	-2.89192	-8.67354	-17.7637	3.6	-3.6234	0	ctrl	day5	regular	no	none	G1	0.474142	-0.101223
967	2.65188	-1.83667	13.1476	-3.19043	1.87869	1.2087	1	ctrl	day5	regular	no	none	G1	3.03235	-1.64048
968	6.95342	-5.56786	19.6985	8.32567	0.234761	2.41249	1	ctrl	day5	regular	no	none	S	3.55743	-1.22728
969	-8.77408	-2.68989	-12.8532	-13.5134	3.18843	-3.46036	0	ctrl	day5	regular	no	none	S	0.770122	-0.028386
970	-6.41032	-2.88139	-10.4556	-18.8364	2.30246	-3.4888	0	ctrl	day5	regular	no	none	G1	2.03559	-0.392157
971	4.49555	20.9901	-16.5673	15.1761	-4.62844	-3.48678	2	ctrl	day5	regular	no	none	S	3.78518	-1.56193
972	-6.24924	-3.69747	-7.99031	-18.8956	3.30883	-3.93657	0	ctrl	day5	regular	no	none	G1	2.69968	0.24294
973	4.99728	-7.18466	19.7808	7.42507	0.176311	2.19629	1	ctrl	day5	regular	no	none	G2M	3.86008	-0.869514
974	1.33559	-3.62131	5.78277	0.477006	-0.148644	0.449012	0	ctrl	day5	regular	no	none	G1	2.95031	-0.32414
975	2.79175	-3.63902	10.5069	1.03107	0.594741	1.43972	1	ctrl	day5	regular	no	none	G1	3.24676	-1.62843
976	-4.68389	-0.354646	-8.29111	-17.0986	1.72568	-4.1001	0	ctrl	day5	regular	no	none	G1	2.79823	-0.686079
977	-3.05	-1.90756	1.40128	-13.8312	2.76897	-1.46952	0	ctrl	day5	regular	no	none	G1	1.93887	0.329435
978	-3.48276	17.2489	-15.0223	11.0358	-4.04678	-3.51291	2	ctrl	day5	regular	no	none	S	2.30527	-1.22109
979	-3.83092	2.50677	-5.65093	-23.3991	2.13124	-3.9914	0	ctrl	day5	regular	no	none	G1	2.01636	0.237504
980	-6.66278	30.6992	-19.1703	12.6078	-3.90801	-2.7457	2	ctrl	day5	regular	no	none	G2M	2.1667	-0.0443191
981	9.93769	-9.07382	19.5963	12.8291	0.134493	2.56562	1	ctrl	day5	regular	no	none	S	3.82948	-0.852648
982	1.75067	4.49015	-12.0032	7.44413	-3.3025	-1.98227	1	ctrl	day5	regular	no	none	G2M	2.51717	-0.778665
983	3.972	-4.62469	3.31749	1.93027	0.324769	0.108551	1	ctrl	day5	regular	no	none	G1	2.9484	-0.433568
984	5.05503	22.3789	-16.8165	16.1057	-4.31464	-2.23906	2	ctrl	day5	regular	no	none	G2M	3.13959	-1.53324
985	3.65452	-4.23006	19.5965	5.61951	1.77893	1.4432	1	ctrl	day5	regular	no	none	S	2.55685	-0.844343
986	-10.0802	4.12322	-11.4069	-25.4537	2.00046	-4.29869	0	ctrl	day5	regular	no	none	S	1.84918	-0.165721
987	2.97242	-2.56321	11.9953	-2.17412	0.102705	2.10755	1	ctrl	day5	regular	no	none	G1	3.51674	-0.748758
988	8.59747	-9.13963	17.4658	11.8585	0.0835361	3.3561	1	ctrl	day5	regular	no	none	S	3.77897	-1.2471
989	4.5249	-3.78226	9.56901	4.18224	-0.101841	2.24701	1	ctrl	day5	regular	no	none	G1	3.65201	-1.28486
990	-0.127723	-3.02773	-4.56687	-9.85452	0.757071	-3.63796	0	ctrl	day5	regular	no	none	G1	3.41018	-0.125934
991	-1.23723	-0.19006	6.61285	-7.307	2.39972	-0.481476	0	ctrl	day5	regular	no	none	G1	0.597711	-0.849208
992	12.6104	-12.127	18.3965	14.4161	0.145496	2.7876	1	ctrl	day5	regular	no	none	G1	4.32518	-0.456743
993	1.11697	-0.966567	10.982	-2.07851	0.416454	2.24902	1	ctrl	day5	regular	no	none	S	2.57769	-0.911217
994	7.46411	18.6587	-16.2285	16.169	-4.30112	-1.98979	2	ctrl	day5	regular	no	none	G2M	3.68745	-0.869054
995	-2.82685	25.9138	-20.4538	13.668	-4.26416	-3.69754	2	ctrl	day5	regular	no	none	G2M	1.29274	-0.0935551
996	9.56982	-9.5814	19.7692	12.0033	1.25368	2.15069	1	ctrl	day5	regular	no	none	G1	3.45227	-1.58468
997	0.590403	-1.48656	-4.74568	-13.1142	1.32358	-4.07981	0	ctrl	day5	regular	no	none	G1	3.26435	-0.944064
998	3.4467	2.04814	15.9846	-2.88056	2.5521	1.22164	1	ctrl	day5	regular	no	none	G2M	2.27346	-1.30075
999	-5.76396	-2.23983	5.20925	-16.2067	4.49722	-2.3198	0	ctrl	day5	regular	no	none	G1	0.521389	-0.641762
1000	-0.247162	-6.62703	3.4458	-0.662925	-0.676387	0.274915	1	ctrl	day5	regular	no	none	G1	2.90721	-1.58143
1001	-1.99467	10.3216	-13.3163	8.06958	-3.20432	-2.35458	2	ctrl	day5	regular	no	none	G2M	2.77798	-1.19231
1002	-2.47249	0.832639	-5.1302	-14.928	2.16095	-4.37813	0	ctrl	day5	regular	no	none	S	2.90879	-0.572448
1003	-2.03755	24.49	-18.0888	13.3731	-3.90599	-2.66638	2	ctrl	day5	regular	no	none	G2M	2.74257	-0.0455245
1004	5.11037	-7.05521	19.8605	7.49111	0.0488188	1.95676	1	ctrl	day5	regular	no	none	G1	3.33886	-0.244663
1005	-3.20173	-2.47602	-6.62257	-16.9039	2.33692	-4.23222	0	ctrl	day5	regular	no	none	G1	3.51426	0.200073
1006	-4.33643	-0.795795	-7.0532	-18.5898	2.76843	-4.24427	0	ctrl	day5	regular	no	none	G1	1.92287	0.131111
1007	0.0817347	31.286	-19.5492	15.7354	-4.11113	-2.79583	2	ctrl	day5	regular	no	none	G2M	2.38121	-1.18361
1008	0.835185	-2.51888	1.6175	-0.338014	0.437053	-3.30882	0	ctrl	day5	regular	no	none	G1	2.73816	0.0435284
1009	-1.29069	10.9166	-13.3875	9.03782	-4.24913	-4.07399	2	ctrl	day5	regular	no	none	S	1.80642	0.420122
1010	-7.74812	2.37716	-4.20314	-24.5511	3.14779	-2.9354	0	ctrl	day5	regular	no	none	G1	1.28033	0.308465
1011	-7.58686	-3.01807	-7.16595	-19.6351	3.88159	-3.56808	0	ctrl	day5	regular	no	none	G1	-0.0163645	-0.121725
1012	0.411755	-1.72832	-0.374709	-5.17252	0.502063	0.158927	0	ctrl	day5	regular	no	none	G1	3.42813	-0.872549
1013	7.44138	-7.26367	18.3754	10.7999	0.401344	3.07338	1	ctrl	day5	regular	no	none	S	3.68057	-1.72661
1014	6.0181	-4.93559	8.66194	7.19461	-0.275698	3.32519	1	ctrl	day5	regular	no	none	G2M	3.70147	-0.0121039
1015	2.16518	-5.59267	20.6919	1.60881	0.760069	2.22326	1	ctrl	day5	regular	no	none	G1	2.99122	0.131622
1016	-3.81434	-0.849295	1.22136	-14.5577	2.63388	-1.47359	0	ctrl	day5	regular	no	none	G1	2.18404	-1.14816
1017	-0.337921	-4.50551	-2.73964	-9.78861	1.04035	-3.94674	0	ctrl	day5	regular	no	none	G1	3.39798	-0.0392265
1018	-15.2169	1.51412	-12.1543	-25.6053	2.79209	-3.96973	0	ctrl	day5	regular	no	none	G1	0.612133	0.176815
1019	-4.71667	-1.51964	-7.2311	-16.6774	3.19866	-3.64047	0	ctrl	day5	regular	no	none	G1	1.70739	-0.857555
1020	-7.37852	-0.407701	-3.8126	-23.7148	3.51566	-2.63389	0	ctrl	day5	regular	no	none	G2M	2.26551	-0.0370777
1021	4.15314	-3.27052	9.87761	3.52806	1.45232	1.20499	1	ctrl	day5	regular	no	none	G1	3.46508	-0.776252
1022	2.88495	-6.21991	2.3499	0.364548	-0.41351	0.882731	1	ctrl	day5	regular	no	none	G1	2.99721	-0.711472
1023	-0.070643	-3.29771	2.02611	-12.811	4.43389	-1.48903	0	ctrl	day5	regular	no	none	G1	2.23668	0.188987
1024	9.67759	-12.4765	19.764	12.3889	0.387235	2.6971	1	ctrl	day5	regular	no	none	G1	3.2924	-1.6017
1025	-4.63909	-0.841581	-8.6025	-19.7168	3.0055	-4.12082	0	ctrl	day5	regular	no	none	G1	2.57741	-1.20678
1026	2.60315	-7.72222	14.0873	-0.943729	1.76654	1.69039	1	ctrl	day5	regular	no	none	G1	2.14233	-0.982232
1027	2.40358	-9.10557	21.24	1.25864	2.21259	0.558596	1	ctrl	day5	regular	no	none	G1	1.42098	-1.44122
1028	12.4502	-15.419	13.7842	20.4314	-0.279914	3.75375	1	ctrl	day5	regular	no	none	G1	4.80692	-0.797039
1029	8.65148	-6.74515	17.0088	11.6943	0.148556	3.75704	1	ctrl	day5	regular	no	none	S	3.75892	-1.23604
1030	-3.06657	0.208778	-2.53938	-7.00934	1.70037	-1.98163	0	ctrl	day5	regular	no	none	G1	1.52787	-1.20216
1031	-2.22701	-4.01434	3.71241	-14.4133	4.59428	-2.19981	0	ctrl	day5	regular	no	none	G1	1.12937	-1.23775
1032	-0.877484	0.499651	-5.89263	-13.6118	1.14235	-3.41206	0	ctrl	day5	regular	no	none	S	3.09496	0.0696707
1033	-1.26406	6.78133	-12.7138	8.12428	-3.16628	-2.12316	2	ctrl	day5	regular	no	none	G2M	2.63429	-0.0884671
1034	-3.10382	0.124559	2.92701	-16.265	3.71538	-1.88859	0	ctrl	day5	regular	no	none	G1	0.35244	-1.1139
1035	6.17729	-6.02098	19.8546	9.50969	0.716016	2.46322	1	ctrl	day5	regular	no	none	G2M	3.50367	-1.64673
1036	1.91272	25.2376	-18.2003	16.9176	-4.18997	-2.28264	2	ctrl	day5	regular	no	none	G2M	3.36775	-0.420216
1037	-7.17208	-0.560914	-8.24667	-20.1064	2.61167	-4.35514	0	ctrl	day5	regular	no	none	G1	2.49844	-0.437188
1038	-3.89398	-1.55988	2.96611	-15.5297	2.79404	-1.22417	0	ctrl	day5	regular	no	none	G1	0.159356	-1.22694
1039	-1.96239	2.26348	11.0036	-17.0936	2.75061	-1.40961	0	ctrl	day5	regular	no	none	S	1.37003	-0.758197
1040	-3.66398	0.713218	0.29037	-16.3151	2.6055	-2.57553	0	ctrl	day5	regular	no	none	G1	1.92572	-0.214351
1041	-3.72745	-0.917821	-7.12719	-17.1757	2.52028	-3.99561	0	ctrl	day5	regular	no	none	G2M	1.94564	0.211041
1042	0.305518	-0.886885	2.09966	-4.1502	1.19139	0.573588	0	ctrl	day5	regular	no	none	G2M	1.80913	-1.25114
1043	-7.04911	0.388012	-4.39184	-23.0466	4.11421	-3.14359	0	ctrl	day5	regular	no	none	G1	1.42469	0.46918
1044	-6.79701	2.66244	-9.21564	-21.7682	1.9169	-4.17616	0	ctrl	day5	regular	no	none	G1	2.60067	0.319749
1045	-4.23615	0.426046	-5.67791	-15.9348	2.6401	-3.27515	0	ctrl	day5	regular	no	none	G2M	2.50936	-0.156126
1046	-0.0830226	1.35388	-2.52317	-13.8646	3.12597	-2.78966	0	ctrl	day5	regular	no	none	S	2.89533	-0.527849
1047	1.68575	-3.2782	2.12879	-2.94677	0.792422	0.23725	0	ctrl	day5	regular	no	none	G2M	2.56369	-1.6848
1048	-4.40298	-1.96675	-7.62062	-17.8957	3.11505	-4.02691	0	ctrl	day5	regular	no	none	G1	1.82423	0.127781
1049	-1.44577	17.9795	-15.4772	12.0757	-4.08425	-2.50437	2	ctrl	day5	regular	no	none	G2M	2.31454	-1.1512
1050	-1.30631	-3.18989	-0.0166454	-10.6068	4.021	-3.35296	0	ctrl	day5	regular	no	none	G1	2.26604	-0.0163459
1051	-2.47323	25.1238	-18.1599	13.434	-4.23196	-2.69052	2	ctrl	day5	regular	no	none	G2M	2.32927	-1.60256
1052	1.5985	-6.83614	9.23906	0.57706	-0.380759	0.780426	1	ctrl	day5	regular	no	none	G1	2.98082	-0.0898087
1053	0.454893	-1.1982	17.4299	-9.14309	2.63866	1.10014	1	ctrl	day5	regular	no	none	G2M	2.29766	-0.419865
1054	-0.863472	-3.53593	-2.5822	-9.75986	0.910575	-3.79151	0	ctrl	day5	regular	no	none	G1	3.51605	-0.893711
1055	3.78334	-4.40972	9.84137	3.23549	-0.0234331	2.6238	1	ctrl	day5	regular	no	none	S	3.93439	-1.59306
1056	8.23452	-7.77608	19.446	10.629	0.521892	2.53399	1	ctrl	day5	regular	no	none	G1	3.9533	-0.97395
1057	-7.1194	-6.68688	4.58943	-16.1837	4.41005	-2.71593	0	ctrl	day5	regular	no	none	G1	0.979598	-0.486739
1058	-1.33472	-2.92857	17.4098	-9.47605	2.67306	0.524313	1	ctrl	day5	regular	no	none	S	1.89091	-1.72001
1059	-7.01533	18.5871	-17.9863	10.486	-3.95741	-4.01281	2	ctrl	day5	regular	no	none	S	2.15884	-0.105529
1060	-8.53254	1.26862	-8.4099	-21.7712	2.94194	-4.10761	0	ctrl	day5	regular	no	none	G1	1.57135	-0.060067
1061	-5.03473	-2.67025	3.27777	-15.4642	2.94846	-1.08946	0	ctrl	day5	regular	no	none	G1	0.473585	-1.13585
1062	6.61648	-4.01918	8.44093	6.10206	-0.491336	2.67756	1	ctrl	day5	regular	no	none	G1	4.24203	-0.53007
1063	0.884603	-3.39147	-4.32811	-12.9555	1.15256	-3.63212	0	ctrl	day5	regular	no	none	G1	3.62936	0.0534504
1064	5.96078	-4.35039	19.3647	6.79228	0.245609	2.10554	1	ctrl	day5	regular	no	none	S	3.5699	-0.146716
1065	8.57466	-7.51382	18.8344	10.8016	-0.000182932	2.4198	1	ctrl	day5	regular	no	none	G1	3.798	-1.20146
1066	-3.57016	1.98654	-8.61456	-16.3214	1.5783	-3.89228	0	ctrl	day5	regular	no	none	G1	1.88207	0.362249
1067	5.63401	-8.72099	15.4616	11.9883	-0.509798	4.398	1	ctrl	day5	regular	no	none	G1	4.14043	-0.0461877
1068	4.16371	-4.08839	19.4514	5.65518	0.661875	2.05898	1	ctrl	day5	regular	no	none	S	3.66585	-1.23695
1069	-4.59179	-0.905026	-11.5293	-19.2672	1.29377	-3.86809	0	ctrl	day5	regular	no	none	G1	3.38808	-0.570825
1070	4.41399	-5.26262	9.16572	2.26841	0.738199	1.39282	1	ctrl	day5	regular	no	none	G1	3.19956	-0.305568
1071	-9.02879	-0.961497	-8.12252	-21.8277	3.08642	-3.94305	0	ctrl	day5	regular	no	none	G1	0.574691	-0.649085
1072	3.31732	-3.74781	2.0968	1.6152	0.341058	0.259069	1	ctrl	day5	regular	no	none	G1	3.17027	-0.539226
1073	-3.23362	-6.35889	3.21945	-14.0051	4.58402	-2.48672	0	ctrl	day5	regular	no	none	G1	2.50551	0.388331
1074	1.86342	-1.32629	11.8195	-2.38038	0.597391	1.91222	1	ctrl	day5	regular	no	none	G1	2.72987	-1.25912
1075	-1.8565	-0.333341	-2.14586	-6.12516	0.0489522	-0.977147	0	ctrl	day5	regular	no	none	G2M	2.24689	-0.821165
1076	-5.69938	-1.79905	1.18869	-14.7091	3.81969	-3.40981	0	ctrl	day5	regular	no	none	G1	2.14956	-1.61165
1077	-6.51464	-2.84522	-8.211	-19.5032	3.53887	-3.89894	0	ctrl	day5	regular	no	none	G1	2.46575	0.428867
1078	-1.84458	1.32136	-7.62741	-5.48621	0.603745	-3.30356	0	ctrl	day5	regular	no	none	G2M	3.55432	-1.0575
1079	2.15765	-1.78387	12.0003	-4.03457	1.06837	0.907498	1	ctrl	day5	regular	no	none	G2M	2.93931	-1.31866
1080	6.37605	-5.59927	19.714	8.38485	1.21009	2.04916	1	ctrl	day5	regular	no	none	S	3.3244	-0.857647
1081	5.76678	-3.25074	9.57788	4.77519	-0.184717	2.85802	1	ctrl	day5	regular	no	none	S	4.05265	-1.2152
1082	2.95399	-2.70626	1.9277	3.44312	0.133303	0.472505	1	ctrl	day5	regular	no	none	G2M	3.38369	-1.20467
1083	-5.062	-1.30489	2.60464	-15.3918	2.44198	-0.788433	0	ctrl	day5	regular	no	none	G1	0.950833	-0.840927
1084	-1.85088	-0.780997	10.8015	-2.6156	1.69897	1.25147	1	ctrl	day5	regular	no	none	G2M	2.36588	-1.19895
1085	-2.58082	-3.26326	1.50658	-13.4156	4.02223	-3.08243	0	ctrl	day5	regular	no	none	G2M	2.32074	-1.56083
1086	2.67228	0.196592	14.8543	-3.52347	2.62485	1.09861	1	ctrl	day5	regular	no	none	S	2.85264	-0.920124
1087	2.41787	13.3407	-14.4959	12.6738	-4.64986	-3.67835	2	ctrl	day5	regular	no	none	S	3.43546	-0.589892
1088	-0.312486	12.4166	-13.4904	8.77821	-3.29583	-2.23862	2	ctrl	day5	regular	no	none	G2M	2.20252	-0.899819
1089	-8.85216	0.441724	-8.30229	-22.0297	2.59534	-4.15122	0	ctrl	day5	regular	no	none	G1	2.03127	0.0984277
1090	3.00616	-3.50904	10.0283	3.02998	0.19303	2.51772	1	ctrl	day5	regular	no	none	G1	3.30503	-1.21676
1091	1.4759	-3.74887	11.5632	-4.10789	1.45789	0.365091	1	ctrl	day5	regular	no	none	G1	2.54798	0.0706802
1092	-6.10395	-0.458377	-8.00753	-17.9694	2.72031	-3.76522	0	ctrl	day5	regular	no	none	G1	1.95173	-0.836362
1093	9.09277	-1.63294	-5.44545	16.6078	0.681554	3.15201	1	ctrl	day5	regular	no	none	G2M	4.09223	-0.7598
1094	-1.91072	-0.264338	0.101506	-15.8638	2.06764	-3.51474	0	ctrl	day5	regular	no	none	G2M	2.0678	-0.393012
1095	1.34254	-2.34851	12.0893	-1.36417	1.46216	1.11463	1	ctrl	day5	regular	no	none	G1	2.52765	-1.21002
1096	-2.45664	0.342115	-2.36381	-7.31918	2.2881	-2.32723	0	ctrl	day5	regular	no	none	G1	2.72899	-1.19628
1097	-5.28123	-2.01109	1.57032	-14.7949	2.6105	-1.20433	0	ctrl	day5	regular	no	none	G1	1.0516	-0.671167
1098	-1.50247	-1.37346	-2.12141	-6.27299	0.701718	-0.79252	0	ctrl	day5	regular	no	none	S	2.40956	-1.14579
1099	-3.98449	29.9231	-19.0052	12.4227	-3.85721	-2.73743	2	ctrl	day5	regular	no	none	G2M	3.1227	-0.432646
1100	1.08088	7.14665	-12.6214	8.20832	-3.52107	-1.99175	2	ctrl	day5	regular	no	none	G2M	2.5599	0.331419
1101	5.66517	16.4668	-15.8133	15.4285	-4.15903	-2.02685	2	ctrl	day5	regular	no	none	G2M	2.9416	0.370756
1102	-3.88124	-2.71487	-6.33206	-18.4818	3.63596	-3.32827	0	ctrl	day5	regular	no	none	G1	1.16136	-0.293925
1103	3.51658	-6.48277	7.77568	4.91902	-0.657567	2.11526	1	ctrl	day5	regular	no	none	S	2.86235	-0.737695
1104	-1.03911	-5.8502	17.4499	-9.99258	2.43565	0.029325	1	ctrl	day5	regular	no	none	G1	2.5135	-1.52955
1105	7.65033	-7.59258	17.2215	9.31764	0.023978	2.69308	1	ctrl	day5	regular	no	none	S	3.05371	-1.20426
1106	9.11502	-14.3124	18.9582	13.9487	-0.103991	2.39774	1	ctrl	day5	regular	no	none	G1	3.66527	-0.344656
1107	-1.54438	-5.93513	3.3763	-0.954224	-0.372869	-0.0275139	0	ctrl	day5	regular	no	none	G1	2.45597	0.2487
1108	-2.69166	3.67387	-2.96126	-13.0642	1.89836	-2.87586	0	ctrl	day5	regular	no	none	G2M	2.38245	-0.399025
1109	-7.98254	1.40202	-9.70509	-21.4645	1.85762	-4.27116	0	ctrl	day5	regular	no	none	G1	2.42396	-0.563403
1110	2.37631	-5.26826	2.31432	0.409246	-0.480736	0.612518	1	ctrl	day5	regular	no	none	G1	3.50326	-0.636698
1111	1.7463	-7.07975	10.3349	0.210913	1.08114	1.40532	1	ctrl	day5	regular	no	none	G1	2.07645	-1.18165
1112	-2.83516	0.62014	-4.6977	-15.1463	2.29629	-3.54619	0	ctrl	day5	regular	no	none	G1	2.81463	-0.142884
1113	0.121979	3.18477	-4.40619	-5.48996	1.29995	-2.67291	0	ctrl	day5	regular	no	none	G2M	2.80172	-0.289323
1114	-6.07634	-0.437968	-11.2927	-19.556	1.66642	-4.02426	0	ctrl	day5	regular	no	none	G1	3.23392	-0.0577972
1115	3.79447	-6.22584	19.4611	6.86715	0.0383772	2.44796	1	ctrl	day5	regular	no	none	G1	3.51914	-1.17221
1116	5.83572	-4.05501	6.81175	5.91297	-0.786058	2.9816	1	ctrl	day5	regular	no	none	G2M	3.96004	-1.19517
1117	-4.18211	-0.427145	-7.36705	-18.8436	2.25646	-4.27	0	ctrl	day5	regular	no	none	G1	2.5844	-0.0781881
1118	-1.80701	-1.51812	7.18376	-15.1965	4.36392	-1.42362	0	ctrl	day5	regular	no	none	G1	2.13073	-1.21331
1119	1.54157	-6.07815	20.6217	1.91681	0.566138	1.95815	1	ctrl	day5	regular	no	none	G1	2.34029	-0.964767
1120	5.4359	-4.834	4.59291	8.79986	-0.477269	3.98279	1	ctrl	day5	regular	no	none	G1	3.68755	-1.63546
1121	1.26331	17.64	-15.5811	12.9063	-4.36328	-3.14208	2	ctrl	day5	regular	no	none	G2M	3.16292	-1.612
1122	-0.140693	1.85583	-8.60091	4.86469	2.2865	-0.237287	0	ctrl	day5	regular	no	none	G1	1.2736	-0.0614027
1123	-4.60611	0.360961	-4.1309	-23.1688	2.77873	-1.95709	0	ctrl	day5	regular	no	none	G1	-0.46098	-0.866445
1124	-2.05188	-5.99577	3.58839	-0.98612	0.308021	-0.0569657	0	ctrl	day5	regular	no	none	S	2.74006	-1.40308
1125	10.8436	11.6308	-15.2047	16.1034	-4.54267	-2.23122	2	ctrl	day5	regular	no	none	G2M	4.1421	-1.55499
1126	3.14401	-4.52208	11.3058	0.238221	0.100312	1.95048	1	ctrl	day5	regular	no	none	S	2.82643	-2.26732
1127	6.71892	-4.19602	8.68479	7.57286	-0.0619963	3.7035	1	ctrl	day5	regular	no	none	G1	4.04441	0.0425422
1128	0.623137	-4.58547	2.09048	0.0844947	0.364186	-0.0908546	0	ctrl	day5	regular	no	none	G1	3.35751	0.111015
1129	6.8809	-7.74243	17.2927	9.0612	0.134924	2.21376	1	ctrl	day5	regular	no	none	G1	3.66253	-1.61813
1130	-0.761988	1.4119	-3.75439	-7.12363	0.981983	-2.36363	0	ctrl	day5	regular	no	none	G2M	2.95628	-0.955748
1131	2.63883	-2.15358	12.6016	-5.91779	1.96998	0.601188	1	ctrl	day5	regular	no	none	G2M	2.73758	-1.77328
1132	5.99384	-7.79042	20.4302	7.97532	0.428486	2.01826	1	ctrl	day5	regular	no	none	G1	3.48781	-1.63912
1133	4.91556	-4.38523	19.2383	-5.41508	2.42302	1.43697	1	ctrl	day5	regular	no	none	G1	3.0314	-1.36716
1134	1.68202	-2.08005	14.5251	-6.31564	2.7133	0.786731	1	ctrl	day5	regular	no	none	G1	2.45062	0.0710695
1135	5.18215	1.805	-6.43523	16.4734	-4.03736	-1.7374	1	ctrl	day5	regular	no	none	G2M	3.30153	-0.66876
1136	-1.79901	12.2177	-13.5347	8.83311	-3.35759	-2.37508	2	ctrl	day5	regular	no	none	G2M	2.83816	-0.284838
1137	3.06704	-3.38377	19.6978	5.42153	1.5394	1.73765	1	ctrl	day5	regular	no	none	G1	2.41497	-0.729181
1138	-1.39598	7.2174	-13.0217	7.59349	-4.194	-3.99244	2	ctrl	day5	regular	no	none	S	2.38299	-1.16279
1139	3.17171	-6.26477	20.5689	1.65112	1.90287	1.73644	1	ctrl	day5	regular	no	none	G1	2.18491	-1.74691
1140	2.56304	-6.24877	20.3825	3.96769	0.825706	1.69985	1	ctrl	day5	regular	no	none	G1	2.85044	0.00552695
1141	-3.09116	-4.17326	-6.11875	-17.9986	3.17534	-3.63163	0	ctrl	day5	regular	no	none	G1	1.73661	-1.24231
1142	1.50038	11.4912	-13.8073	11.3986	-3.90013	-2.27994	2	ctrl	day5	regular	no	none	G2M	2.56397	-0.886017
1143	-8.11395	23.6485	-18.4757	10.8982	-3.86728	-3.51315	2	ctrl	day5	regular	no	none	G2M	2.89243	-0.54156
1144	-0.943903	-0.0149793	-7.30957	-5.55184	0.687598	-3.47798	0	ctrl	day5	regular	no	none	G2M	2.95747	0.0236082
1145	-10.2112	-1.1748	-8.6012	-18.6046	3.38686	-3.56705	0	ctrl	day5	regular	no	none	G1	1.2942	0.0704261
1146	2.74177	-6.81718	6.4348	1.67973	-0.186797	0.639821	1	ctrl	day5	regular	no	none	G1	2.89797	-0.503227
1147	-13.3492	3.84612	-11.6391	-25.9689	2.75967	-4.05351	0	ctrl	day5	regular	no	none	G1	-0.102156	0.216297
1148	7.36607	-10.2021	19.6576	11.2114	0.935724	2.07495	1	ctrl	day5	regular	no	none	G1	3.43515	-0.754509
1149	-7.13271	-3.08553	-6.86477	-18.9403	3.49185	-3.60243	0	ctrl	day5	regular	no	none	G1	0.752746	-0.0945519
1150	-4.02355	-0.734427	-7.2696	-16.9303	2.38001	-3.50333	0	ctrl	day5	regular	no	none	G2M	1.98827	-1.58126
1151	0.133278	-2.67457	1.12003	-3.47188	0.750677	-0.153038	0	ctrl	day5	regular	no	none	G1	2.12984	-1.17826
1152	8.91749	-11.991	5.46675	23.5107	-1.50676	5.60784	3	sample	day5	stringent	yes	high	G1	5.76508	-1.76379
1153	-2.65147	1.21449	6.33583	-8.71282	-1.35126	-2.15073	0	sample	day5	stringent	yes	high	G1	4.1815	-1.41692
1154	0.685863	-1.64788	0.605524	19.129	-1.12946	6.22323	3	sample	day5	stringent	yes	high	G1	5.47604	-0.882955
1155	5.27483	-6.95646	3.76373	20.5999	-0.986607	5.36681	3	sample	day5	stringent	yes	high	G1	5.65022	-1.94768
1156	-3.02576	2.96895	-4.56549	-14.5614	1.46783	-2.34936	0	sample	day5	stringent	yes	high	G1	5.13686	-0.952936
1157	17.228	-23.4596	8.86478	28.8478	-1.6836	6.27466	3	sample	day5	stringent	yes	high	G1	6.08647	-1.75463
1158	5.29944	-7.68657	4.33735	22.3715	-1.53358	6.55223	3	sample	day5	stringent	yes	high	G1	5.4072	-1.21421
1159	15.6741	-14.5095	12.2869	24.7127	-1.42421	5.39862	3	sample	day5	stringent	yes	high	G2M	5.54741	-1.83409
1160	-9.86627	30.2502	-17.4056	5.60943	-2.4928	-2.50308	2	sample	day5	stringent	yes	high	G2M	3.40272	-0.418651
1161	4.76872	-7.54925	4.20522	20.7902	-1.51568	6.42336	3	sample	day5	stringent	yes	high	G1	5.83281	-1.12469
1162	3.88532	-7.30328	18.5762	0.705486	-1.50562	2.58026	1	sample	day5	stringent	yes	high	G1	5.14135	-0.753969
1163	-1.10398	-5.69642	0.210803	-10.4701	0.989909	0.0322562	1	sample	day5	stringent	yes	high	G1	4.36542	-1.264
1164	9.40166	-12.8909	4.87257	25.1384	-1.58041	6.13674	3	sample	day5	stringent	yes	high	G1	5.16116	-1.3042
1165	-4.52289	-0.640695	-8.92397	-6.61113	-0.987311	-2.60947	0	sample	day5	stringent	yes	high	G1	4.71885	-0.499345
1166	6.46242	-9.12922	15.8902	11.9113	-0.649561	4.31508	1	sample	day5	stringent	yes	high	G1	5.26072	-1.9117
1167	7.04345	-9.45274	3.72531	23.8695	-1.41667	6.20386	3	sample	day5	stringent	yes	high	S	5.44464	-0.921257
1168	-3.80651	12.2328	-14.4159	3.8417	-2.27856	-2.09905	2	sample	day5	stringent	yes	low	G2M	4.44385	-1.39534
1169	9.8419	-11.2706	10.5834	19.2978	-1.37541	5.13422	3	sample	day5	stringent	yes	high	G1	5.39103	-1.12811
1170	18.4937	-23.0323	8.85829	29.2074	-1.75552	6.07454	3	sample	day5	stringent	yes	high	G1	6.02609	-1.79315
1171	0.768034	-1.47922	0.81456	20.0076	-1.38094	6.53876	3	sample	day5	stringent	yes	high	G1	4.90012	-0.803658
1172	-1.04181	-0.11054	0.487237	19.3188	-1.10305	6.49137	0	sample	day5	stringent	yes	high	G1	5.27966	-0.94951
1173	2.89794	-5.52735	2.70098	20.9459	-1.40301	6.30257	3	sample	day5	stringent	yes	high	G1	5.44536	-0.884958
1174	10.694	-15.442	6.55612	24.5538	-1.42291	5.72963	3	sample	day5	stringent	yes	high	G1	5.55237	-1.10114
1175	-10.9565	7.40849	-17.3444	-8.00213	-1.36705	-2.54175	0	sample	day5	stringent	yes	high	G2M	3.44783	-0.839202
1176	-2.82545	0.841798	-2.61648	-6.93471	-1.20788	-2.81426	0	sample	day5	stringent	yes	high	G1	5.67349	-0.86127
1177	-6.69017	26.871	-17.0547	5.37655	-2.48619	-2.31619	2	sample	day5	stringent	yes	high	G2M	3.52798	-2.20536
1178	6.92848	-8.59343	5.14061	21.9487	-0.322162	5.31167	3	sample	day5	stringent	yes	high	G1	5.81161	-1.20006
1179	-5.21147	17.6918	-15.6487	4.82325	-2.23002	-2.15227	2	sample	day5	stringent	yes	high	S	3.79986	-0.582171
1180	-4.95647	23.1023	-16.4207	5.49258	-2.75198	-2.28669	2	sample	day5	stringent	yes	high	G2M	4.83352	-1.43368
1181	-0.855244	21.606	-16.1694	5.79548	-2.88954	-2.1669	2	sample	day5	stringent	yes	high	G2M	4.43861	-0.759884
1182	-0.392425	0.471397	-0.528469	-4.40876	-1.13057	-0.23224	0	sample	day5	stringent	yes	high	G2M	5.01701	-1.22229
1183	-1.22704	-1.67924	0.737616	19.4541	-1.34073	6.51142	3	sample	day5	stringent	yes	high	G1	4.77469	-0.718371
1184	-7.52436	8.96853	-15.2627	-7.5788	-1.5556	-2.98662	0	sample	day5	stringent	yes	low	G1	5.07844	-0.777343
1185	4.0825	-3.76604	21.0623	4.19213	-1.14017	-0.459502	1	sample	day5	stringent	yes	high	S	4.57375	-0.705641
1186	5.94559	-7.89158	4.87524	20.1254	-1.49612	6.16413	3	sample	day5	stringent	yes	high	G1	5.38154	-1.18934
1187	-4.94632	24.7826	-16.3816	5.61681	-2.59912	-2.20138	2	sample	day5	stringent	yes	high	G2M	4.18445	-1.4923
1188	15.6235	-23.9587	8.76479	28.9646	-1.6196	5.96641	3	sample	day5	stringent	yes	high	G1	5.61936	-1.80182
1189	-9.477	27.2374	-17.1747	5.36121	-2.36826	-2.33258	2	sample	day5	stringent	yes	high	G2M	3.3516	-0.607308
1190	0.198483	-2.22797	2.05221	-4.09329	-1.19131	-1.89751	1	sample	day5	stringent	yes	high	G1	5.15015	-0.890103
1191	-0.827183	-3.08872	1.11131	19.7834	-1.35352	6.53348	3	sample	day5	stringent	yes	high	G1	5.02106	-0.898734
1192	-6.18144	5.85052	-12.8041	-5.44745	-0.801758	-3.10837	0	sample	day5	stringent	yes	high	S	4.92726	-0.977189
1193	-0.727021	-3.26539	-0.0203996	-10.2683	0.963027	-0.211493	0	sample	day5	stringent	yes	high	G1	5.21508	-1.25495
1194	3.65065	-5.3449	3.87459	19.1189	-1.08542	5.27232	1	sample	day5	stringent	yes	high	G1	5.31583	-1.24873
1195	-5.41309	9.3075	-13.6999	2.6571	-2.18745	-2.46367	0	sample	day5	stringent	yes	high	G2M	4.59819	-0.676093
1196	-0.660435	-2.25798	0.474028	-4.44952	0.775557	0.364935	0	sample	day5	stringent	yes	high	G1	5.46822	-0.92314
1197	-0.34811	3.66174	-7.29649	1.68382	-1.52821	-1.6009	0	sample	day5	stringent	yes	high	S	5.07206	-1.41714
1198	-3.20191	-1.74266	-0.382722	-14.3663	2.53006	-1.13266	0	sample	day5	stringent	yes	high	G1	5.24142	-1.17286
1199	7.48984	-10.061	5.73599	21.3947	-0.994306	5.48805	3	sample	day5	stringent	yes	high	G1	5.41758	-0.608894
1200	-3.64856	10.8575	-14.7477	4.16626	-2.09044	-2.02844	2	sample	day5	stringent	yes	high	S	3.76767	-0.429529
1201	19.6888	-18.2197	13.2307	24.6909	-1.07961	4.86669	3	sample	day5	stringent	yes	high	G2M	5.41093	-1.86008
1202	7.01671	-8.00974	4.09691	23.1015	-1.49499	6.3476	3	sample	day5	stringent	yes	high	G1	5.45165	-1.25949
1203	-6.44669	21.5991	-16.3453	5.04451	-2.40897	-2.46348	2	sample	day5	stringent	yes	high	G2M	4.55771	-0.818725
1204	15.1726	-20.9411	8.99842	27.9936	-1.47767	5.67899	3	sample	day5	stringent	yes	high	G1	5.5767	-1.7706
1205	13.6628	-17.1773	12.6904	23.4185	-0.859451	5.0685	3	sample	day5	stringent	yes	high	G1	5.53353	-1.83038
1206	5.8178	3.50039	-10.5983	13.4808	-4.59956	-2.1403	1	sample	day5	stringent	yes	high	G2M	5.46753	-1.7652
1207	-6.31926	10.3937	-14.793	4.05007	-2.04788	-2.03126	2	sample	day5	stringent	yes	high	G2M	4.52527	-0.801388
1208	11.2055	-14.9243	6.70585	24.7769	-1.41569	6.15997	3	sample	day5	stringent	yes	high	G1	5.95176	-1.77929
1209	9.94432	-12.2503	6.66496	22.5766	-0.151398	5.19157	3	sample	day5	stringent	yes	high	G1	5.84781	-1.82028
1210	8.26547	-12.3608	4.66794	25.2536	-1.63437	6.30963	3	sample	day5	stringent	yes	high	G1	5.45566	-1.24076
1211	-13.0192	3.99603	-17.6811	-8.09197	-0.888763	-2.56735	0	sample	day5	stringent	yes	high	G1	3.28233	-0.328586
1212	-8.63576	7.2967	-16.3052	-7.40013	-0.350396	-2.38198	0	sample	day5	stringent	yes	high	S	2.4075	-0.888339
1213	14.6083	-21.4545	8.59694	28.671	-1.63361	6.3018	3	sample	day5	stringent	yes	high	G1	5.18205	-1.20987
1214	-1.61494	13.7016	-14.9622	5.04594	-2.38739	-2.34564	2	sample	day5	stringent	yes	high	S	3.9937	-1.43345
1215	-0.386688	1.92289	-3.95223	-7.14658	2.18113	-3.63407	0	sample	day5	stringent	yes	high	G1	5.3517	-0.975047
1216	4.57432	-5.61832	3.9812	19.0161	-1.24377	5.46397	1	sample	day5	stringent	yes	high	G1	5.28653	-1.22373
1217	15.4272	-16.7856	14.0519	19.9323	-1.22489	4.58118	3	sample	day5	stringent	yes	high	G1	5.46082	-1.10796
1218	-9.12027	15.7717	-15.5695	4.34796	-2.10562	-2.14446	2	sample	day5	stringent	yes	high	S	3.55725	-0.876536
1219	6.04416	-8.98063	4.35102	22.9947	-1.55109	6.37244	3	sample	day5	stringent	yes	high	G1	5.67623	-1.21235
1220	1.44335	9.21385	-14.0477	6.22383	-2.9423	-2.00561	2	sample	day5	stringent	yes	high	G2M	4.51377	-1.92398
1221	9.09415	-11.59	5.30413	23.665	-1.53616	5.9084	3	sample	day5	stringent	yes	high	G1	5.91329	-0.399807
1222	-2.07147	1.9531	-5.56528	-2.63275	-1.24329	-2.74736	0	sample	day5	stringent	yes	high	G1	5.19476	-1.32438
1223	8.71606	-10.7397	5.82741	24.3309	-1.65151	6.2717	3	sample	day5	stringent	yes	high	G1	5.78381	-1.15883
1224	-7.92025	5.28526	-16.0448	-7.11096	-1.31613	-2.81804	0	sample	day5	stringent	yes	high	G2M	3.94813	-0.628642
1225	-3.75555	1.4494	-7.71597	-7.93767	-0.386453	-2.75763	0	sample	day5	stringent	yes	high	G1	4.83575	-0.933611
1226	14.6157	-17.883	8.96068	27.5184	-1.41626	5.84146	3	sample	day5	stringent	yes	high	G1	5.79443	-1.82578
1227	1.53179	-4.72	5.9698	-4.05	-1.21792	-1.35725	0	sample	day5	stringent	yes	high	G1	3.82128	-1.04881
1228	-2.31622	3.05926	-7.46733	-6.94011	-0.488553	-2.94298	0	sample	day5	stringent	yes	high	G1	5.40524	-0.725985
1229	-0.796086	3.01083	6.28106	-7.66443	-1.31708	-1.24211	0	sample	day5	stringent	yes	high	S	5.27733	-1.85277
1230	4.35284	-4.83395	3.60258	20.0021	-1.52725	6.46592	3	sample	day5	stringent	yes	high	G1	5.54428	-0.160609
1231	15.8806	-20.5809	9.12076	27.4539	-1.38261	5.50448	3	sample	day5	stringent	yes	high	G1	5.87637	-1.74384
1232	-0.307962	2.24646	6.34312	-7.69507	-1.38934	-1.2873	0	sample	day5	stringent	yes	high	G1	5.14161	-0.981615
1233	11.0076	-14.2552	5.28255	24.4538	-1.64132	5.79398	3	sample	day5	stringent	yes	high	G1	5.47554	-1.75863
1234	-7.95653	29.0069	-17.0664	5.29694	-2.4842	-2.21418	2	sample	day5	stringent	yes	high	G2M	2.90386	-0.297724
1235	12.7349	-20.3524	8.5469	28.4475	-1.62333	6.05397	3	sample	day5	stringent	yes	high	G1	5.90287	-1.0641
1236	6.7757	-8.78229	4.73063	22.4449	-1.35258	6.06502	3	sample	day5	stringent	yes	high	G1	5.80749	-1.15617
1237	8.22093	-12.7938	5.97921	23.7302	-1.51165	5.69504	3	sample	day5	stringent	yes	high	G1	6.10393	-1.68718
1238	5.59127	-8.74278	4.43545	22.4339	-1.49467	6.53311	3	sample	day5	stringent	yes	high	G1	5.50636	-1.26213
1239	-8.55234	10.662	-15.1652	-7.81494	-1.5832	-2.91915	0	sample	day5	stringent	yes	high	G2M	4.2891	-0.229582
1240	-5.4601	4.17149	-14.8139	-6.78918	-1.49664	-2.37923	0	sample	day5	stringent	yes	high	S	5.17698	-0.700057
1241	-3.86937	14.4926	-15.0719	4.66352	-2.35893	-2.0748	2	sample	day5	stringent	yes	high	G2M	3.95186	-2.21984
1242	-1.14313	2.06877	-4.03441	-7.13107	-0.313819	-2.79694	0	sample	day5	stringent	yes	high	G1	5.47166	-0.297287
1243	-2.36566	-0.592663	5.11246	-3.98641	-1.29393	-2.06506	0	sample	day5	stringent	yes	high	G1	5.17289	-1.34404
1244	18.4569	-24.141	9.33297	28.1806	-1.27135	5.70592	3	sample	day5	stringent	yes	high	G1	5.64241	-1.70811
1245	2.24071	-8.78986	4.38569	19.7556	-1.48885	6.51964	3	sample	day5	stringent	yes	high	G1	5.28692	-1.35752
1246	17.7466	-21.687	9.03142	28.4557	-1.60367	5.71348	3	sample	day5	stringent	yes	high	G1	5.88915	-1.73888
1247	-0.257744	-1.01139	-3.17959	-8.48969	0.691382	-0.16459	0	sample	day5	stringent	yes	high	G1	4.84963	-1.14806
1248	-9.69598	4.38097	-16.5525	-7.74011	-1.03262	-2.94442	0	sample	day5	stringent	yes	high	G1	3.19691	-0.140382
1249	-12.5957	33.8251	-18.4847	6.4818	-2.62583	-3.03089	2	sample	day5	stringent	yes	high	G2M	4.01747	0.213033
1250	-12.7419	9.41418	-17.0188	-8.24481	-1.09432	-3.05744	0	sample	day5	stringent	yes	high	G1	2.88887	-1.14242
1251	-17.8571	10.8548	-17.6433	-9.14208	-1.07165	-3.04531	0	sample	day5	stringent	yes	high	G1	2.84266	-0.18816
1252	-6.84224	6.40692	-12.7308	-5.34674	-0.801307	-3.08587	0	sample	day5	stringent	yes	high	G2M	4.60508	-0.963262
1253	-13.4665	12.4984	-17.136	-9.37097	-0.913836	-3.20223	0	sample	day5	stringent	yes	high	G1	3.6913	-0.191732
1254	-10.8061	10.0188	-16.2077	-9.35883	-1.28848	-3.16156	0	sample	day5	stringent	yes	high	G1	4.18856	-0.25912
1255	-5.78948	4.2147	-15.2507	-7.06015	-1.11744	-2.89317	0	sample	day5	stringent	yes	high	G1	3.87666	-1.16246
1256	-11.2834	3.7846	-15.8323	-10.1142	-1.07407	-3.0171	0	sample	day5	stringent	yes	high	G1	3.42804	0.0922751
1257	-14.7575	26.2608	-18.7699	6.57196	-1.64277	-3.10618	0	sample	day5	stringent	yes	high	G2M	3.44977	0.0940386
1258	-2.54316	3.24136	-7.99404	-9.53623	0.796552	-2.09155	0	sample	day5	stringent	yes	high	G1	5.29394	-1.45541
1259	-16.6585	9.72366	-17.845	-9.0211	-0.921916	-3.19147	0	sample	day5	stringent	yes	high	G1	1.87983	-1.50457
1260	-18.5956	9.98432	-17.9987	-9.31178	-1.15052	-3.26461	0	sample	day5	stringent	yes	high	G1	2.49769	0.391813
1261	1.82282	-4.24804	2.80691	3.97521	0.36907	0.926016	1	sample	day5	stringent	yes	high	G1	5.11929	-1.2818
1262	-5.09873	-1.47838	-9.30785	-5.97485	-0.871163	-2.60433	0	sample	day5	stringent	yes	high	G1	4.35225	0.2384
1263	-1.66216	-5.2409	3.14159	-0.960316	0.0165048	-0.565852	0	sample	day5	stringent	yes	high	G1	4.75273	-0.736204
1264	-16.646	11.3813	-17.845	-9.03912	-0.955703	-3.23894	0	sample	day5	stringent	yes	high	G1	2.36011	-0.541316
1265	-1.96123	14.289	-12.5574	-2.71289	-1.34069	-3.23658	0	sample	day5	stringent	yes	high	G2M	4.42955	-0.152501
1266	-13.4726	18.3214	-16.6764	-8.90554	-1.50899	-3.20374	0	sample	day5	stringent	yes	high	S	3.04269	-0.097621
1267	-10.5996	-1.84476	-15.6738	-10.2186	-0.713662	-2.78386	0	sample	day5	stringent	yes	high	G1	3.99936	-0.78396
1268	-19.9219	16.5566	-18.0496	-9.56131	-1.03637	-3.2834	0	sample	day5	stringent	yes	high	G2M	1.93928	-1.07298
1269	-2.77435	0.0557613	5.03459	-3.9254	-1.09632	-2.51904	0	sample	day5	stringent	yes	high	G1	4.10473	-0.809764
1270	7.12327	-10.9749	5.74446	21.2003	0.686411	4.51169	1	sample	day5	stringent	yes	high	G1	5.55483	-1.90451
1271	15.5909	-18.0039	11.9748	25.1169	0.132817	4.77752	3	sample	day5	stringent	yes	high	G1	5.46324	-1.84329
1272	-12.4215	14.7814	-16.6467	-8.55364	-1.49913	-2.99032	0	sample	day5	stringent	yes	high	G2M	3.92301	-0.568429
1273	-2.2472	-3.93908	5.00398	-3.65834	-0.856379	-2.27707	0	sample	day5	stringent	yes	high	G1	4.44505	-1.45622
1274	1.36255	-0.929483	0.870608	2.40737	0.402543	0.12188	0	sample	day5	stringent	yes	high	G1	5.03544	-0.772705
1275	-20.1092	11.7454	-18.3674	-9.71324	-0.862419	-3.26771	0	sample	day5	stringent	yes	high	G1	2.31254	-0.373037
1276	-6.32734	6.88913	-14.6651	-7.31584	-1.34921	-3.03346	0	sample	day5	stringent	yes	high	G1	4.22333	-1.09479
1277	-5.71344	5.77541	-14.2403	-7.42826	-1.29147	-3.20338	0	sample	day5	stringent	yes	high	G1	4.47834	-1.00229
