# Supplementary material for: Development of Plasmodium falciparum liver-stages in hepatocytes derived from human fetal liver organoid cultures
Source: Nat Commun. 2023 Aug 2;14:4631. doi: 10.1038/s41467-023-40298-7 (PMC10397232; doi:10.1038/s41467-023-40298-7)
Supplement: Supplementary file 10 — Supplementary Data 7 [file 41467_2023_40298_MOESM10_ESM.xlsx]

## Sheet: Sheet1
Cell ID	tSNE_1	tSNE_2	stage	day
1	-13.1332	5.29324	liver	day4
2	-13.3328	3.99218	liver	day4
3	-13.0946	6.16698	liver	day4
4	-13.8217	6.40827	liver	day5
5	-2.7614	0.685316	liver	day5
6	-16.1252	4.1852	liver	day5
7	-14.7095	5.82974	liver	day5
8	-17.8549	2.30836	liver	day5
9	-16.1872	4.9044	liver	day5
10	-14.5471	4.12028	liver	day5
11	-14.2334	6.30169	liver	day5
12	-15.6878	3.84511	liver	day5
13	-14.3122	5.00768	liver	day5
14	-14.1953	5.45937	liver	day5
15	-13.5265	5.86057	liver	day5
16	-14.9798	5.89017	liver	day5
17	-13.4557	4.80207	liver	day5
18	-15.3072	3.58003	liver	day5
19	-15.4014	6.14782	liver	day5
20	-16.3343	5.2713	liver	day5
21	-14.3148	4.02145	liver	day5
22	-3.70682	-1.64983	liver	day5
23	-14.5207	4.25652	liver	day5
24	-17.8252	2.33984	liver	day5
25	-15.2509	5.05192	liver	day5
26	-15.8455	4.51155	liver	day5
27	-14.6346	6.2378	liver	day5
28	-14.4825	4.60194	liver	day5
29	-15.07	4.77333	liver	day5
30	-15.3574	4.04829	liver	day5
31	-14.1179	5.34622	liver	day5
32	-15.1805	4.64721	liver	day5
33	-3.00818	0.99288	liver	day5
34	-15.4373	5.3397	liver	day5
35	-14.5683	5.1597	liver	day5
36	-2.87941	0.911671	liver	day5
37	-13.2745	2.92429	liver	day5
38	-15.2409	5.44211	liver	day5
39	-15.8551	5.73392	liver	day5
40	-16.9862	3.27736	liver	day5
41	-7.08758	-15.3946	blood	blood
42	-6.62823	-16.9537	blood	blood
43	-4.90582	18.0165	blood	blood
44	8.38712	2.7901	blood	blood
45	2.28128	15.5583	blood	blood
46	-6.13569	-17.7293	blood	blood
47	8.52017	-7.28388	blood	blood
48	-8.91692	-15.1899	blood	blood
49	0.131505	12.0312	blood	blood
50	-4.69847	-3.07632	blood	blood
51	-5.05745	19.3771	blood	blood
52	-2.92097	-8.85851	blood	blood
53	-0.116365	13.2325	blood	blood
54	0.847586	-8.27021	blood	blood
55	-5.03563	-4.42756	blood	blood
56	1.95452	-3.02274	blood	blood
57	-5.88969	17.8138	blood	blood
58	-2.97936	18.5606	blood	blood
59	10.5216	1.83485	blood	blood
60	-0.273435	-9.13942	blood	blood
61	-4.60383	-4.73363	blood	blood
62	9.3261	-6.67424	blood	blood
63	-0.834158	-9.59439	blood	blood
64	-5.76668	-15.08	blood	blood
65	-2.86298	0.182627	blood	blood
66	-4.19005	-12.5253	blood	blood
67	1.46626	0.434974	blood	blood
68	4.30131	3.80279	blood	blood
69	5.59535	5.37336	blood	blood
70	-4.34306	-2.36724	blood	blood
71	5.17266	11.8946	blood	blood
72	-8.07258	-15.9855	blood	blood
73	-3.94664	15.935	blood	blood
74	-6.85641	-15.4421	blood	blood
75	-9.01754	-14.7647	blood	blood
76	1.92769	-2.48549	blood	blood
77	6.54253	5.22762	blood	blood
78	0.233121	13.9894	blood	blood
79	-4.1796	-8.44696	blood	blood
80	-4.32572	-4.56269	blood	blood
81	-3.09389	0.613761	blood	blood
82	-0.998399	-12.1483	blood	blood
83	1.96996	13.427	blood	blood
84	7.43887	-3.65366	blood	blood
85	-6.45294	16.5443	blood	blood
86	7.84008	2.22695	blood	blood
87	5.49886	8.42842	blood	blood
88	7.30775	-4.09422	blood	blood
89	6.89618	5.75923	blood	blood
90	-2.87815	-15.0782	blood	blood
91	0.855886	15.6877	blood	blood
92	11.702	-3.22222	blood	blood
93	3.10358	11.0585	blood	blood
94	-7.58435	-15.9833	blood	blood
95	2.74493	4.12669	blood	blood
96	0.998016	-7.38892	blood	blood
97	3.81025	5.84799	blood	blood
98	10.2788	-5.11407	blood	blood
99	7.8379	-4.46649	blood	blood
100	-5.32602	-4.1681	blood	blood
101	1.55099	14.7923	blood	blood
102	3.00388	0.188694	blood	blood
103	11.8937	-4.67838	blood	blood
104	0.593029	14.3849	blood	blood
105	8.63487	-5.20154	blood	blood
106	4.32863	3.72174	blood	blood
107	0.994674	16.6015	blood	blood
108	-4.65005	-15.4112	blood	blood
109	4.85424	-1.65769	blood	blood
110	-0.0882076	-11.85	blood	blood
111	-7.129	-16.2713	blood	blood
112	-4.66817	-15.2481	blood	blood
113	6.75165	-4.18985	blood	blood
114	3.50397	-4.22414	blood	blood
115	1.47339	-7.77058	blood	blood
116	4.04573	0.682648	blood	blood
117	10.8766	-6.24147	blood	blood
118	0.0569872	15.8623	blood	blood
119	1.91035	-7.47724	blood	blood
120	-9.05091	-17.7063	blood	blood
121	-4.82583	-3.72499	blood	blood
122	10.5275	-6.76267	blood	blood
123	-8.24141	-17.7074	blood	blood
124	6.46466	0.657675	blood	blood
125	-6.73139	-17.7584	blood	blood
126	0.205368	-7.63883	blood	blood
127	2.88436	8.97874	blood	blood
128	1.60498	16.9103	blood	blood
129	1.30925	12.9122	blood	blood
130	0.262406	12.1847	blood	blood
131	-6.76965	18.376	blood	blood
132	-8.22844	-15.9028	blood	blood
133	2.29731	-10.6312	blood	blood
134	-6.83304	18.0468	blood	blood
135	-4.3865	-16.9241	blood	blood
136	1.17935	15.662	blood	blood
137	-5.35134	-15.9412	blood	blood
138	11.9075	-3.88439	blood	blood
139	-0.312264	16.6084	blood	blood
140	-1.66568	17.4291	blood	blood
141	6.13846	-5.02494	blood	blood
142	-1.47062	-5.20564	blood	blood
143	6.56386	-1.79116	blood	blood
144	7.84756	-5.43824	blood	blood
145	1.80583	-2.28027	blood	blood
146	-0.363017	13.8567	blood	blood
147	-3.99962	-16.178	blood	blood
148	2.75949	3.72995	blood	blood
149	9.93065	-4.80809	blood	blood
150	1.89941	-0.104692	blood	blood
151	-6.90565	16.7506	blood	blood
152	-6.7396	17.6481	blood	blood
153	1.9613	15.391	blood	blood
154	6.23805	7.52911	blood	blood
155	1.9267	-9.68784	blood	blood
156	-2.98122	-9.43684	blood	blood
157	-3.77385	18.2766	blood	blood
158	4.14357	-5.18728	blood	blood
159	-1.38173	-14.9462	blood	blood
160	6.88692	5.01717	blood	blood
161	-4.29472	-4.46835	blood	blood
162	0.286121	-9.80953	blood	blood
163	5.71963	11.5137	blood	blood
164	2.66112	12.0341	blood	blood
165	0.52665	-12.3357	blood	blood
166	-1.5989	-11.3488	blood	blood
167	0.576371	13.8827	blood	blood
168	6.13572	-4.68016	blood	blood
169	-7.10609	18.5601	blood	blood
170	10.4878	1.72729	blood	blood
171	-7.25874	-13.2887	blood	blood
172	0.426905	16.5641	blood	blood
173	11.9256	-5.97967	blood	blood
174	-2.84403	-9.96176	blood	blood
175	-4.22017	-3.09678	blood	blood
176	3.25198	-4.74903	blood	blood
177	11.2464	-0.586731	blood	blood
178	-7.98501	-17.618	blood	blood
179	5.44237	4.37241	blood	blood
180	3.10032	0.284906	blood	blood
181	11.8165	-1.74924	blood	blood
182	7.94066	-0.273314	blood	blood
183	-8.45287	-17.138	blood	blood
184	7.03579	-4.81258	blood	blood
185	3.67934	1.39539	blood	blood
186	9.48606	2.45579	blood	blood
187	-2.83971	-14.224	blood	blood
188	0.353939	16.9822	blood	blood
189	2.34405	-1.5398	blood	blood
190	-3.225	17.7663	blood	blood
191	-1.04638	-11.867	blood	blood
192	-4.27588	-2.8098	blood	blood
193	-4.21075	-14.8362	blood	blood
194	1.78504	-7.45864	blood	blood
195	-4.5895	-5.05408	blood	blood
196	0.570523	14.787	blood	blood
197	1.41864	12.6913	blood	blood
198	1.538	1.62115	blood	blood
199	5.00846	9.41787	blood	blood
200	-6.92314	18.744	blood	blood
201	-3.5354	17.8944	blood	blood
202	-0.234465	-5.90152	blood	blood
203	-3.16158	-13.2767	blood	blood
204	10.6739	4.1039	blood	blood
205	4.01867	2.55793	blood	blood
206	8.64495	-7.35846	blood	blood
207	11.7717	-2.95115	blood	blood
208	6.61343	-8.06927	blood	blood
209	4.13649	-5.32394	blood	blood
210	3.06749	9.15316	blood	blood
211	5.27345	12.1045	blood	blood
212	10.8731	-0.0917962	blood	blood
213	8.42064	5.12885	blood	blood
214	8.16469	-7.90455	blood	blood
215	-5.06144	-4.97385	blood	blood
216	0.588967	15.4951	blood	blood
217	1.70036	-9.20003	blood	blood
218	-6.71595	16.948	blood	blood
219	6.45296	6.40159	blood	blood
220	3.49044	0.757777	blood	blood
221	-4.97217	-4.14844	blood	blood
222	1.06948	-11.9017	blood	blood
223	-7.65303	-17.0813	blood	blood
224	-4.23843	18.7346	blood	blood
225	9.06459	-5.05565	blood	blood
226	4.33948	-5.39769	blood	blood
227	-1.75319	-4.35509	blood	blood
228	4.30964	11.383	blood	blood
229	2.40073	3.1544	blood	blood
230	4.61014	9.98665	blood	blood
231	7.66204	4.98005	blood	blood
232	9.08341	2.68351	blood	blood
233	2.35458	-5.96984	blood	blood
234	12.0486	-3.34174	blood	blood
235	-5.49193	-16.0805	blood	blood
236	-0.256308	15.3188	blood	blood
237	3.82272	10.9614	blood	blood
238	6.11803	9.02158	blood	blood
239	-4.55309	-13.5233	blood	blood
240	5.31346	2.07372	blood	blood
241	-3.98193	-5.79484	blood	blood
242	-5.53452	-4.65787	blood	blood
243	7.78467	-7.38601	blood	blood
244	0.238371	15.5396	blood	blood
245	2.88222	9.0606	blood	blood
246	4.04433	4.33517	blood	blood
247	8.45324	0.516089	blood	blood
248	5.05892	1.94995	blood	blood
249	-5.54606	19.097	blood	blood
250	12.4148	-3.5482	blood	blood
251	-1.60961	-12.0971	blood	blood
252	-1.82841	-15.4257	blood	blood
253	-5.93689	19.261	blood	blood
254	0.664565	-11.958	blood	blood
255	4.05419	-10.9053	blood	blood
256	-2.54351	16.8934	blood	blood
257	-2.40977	-10.9716	blood	blood
258	-3.08908	-14.3073	blood	blood
259	3.72672	10.5859	blood	blood
260	-4.28154	-13.9561	blood	blood
261	7.49696	4.33757	blood	blood
262	6.84103	5.98339	blood	blood
263	-5.6125	-4.74947	blood	blood
264	6.48892	5.66939	blood	blood
265	6.59894	0.340144	blood	blood
266	5.06715	8.61281	blood	blood
267	10.4003	2.48561	blood	blood
268	-8.10274	-16.6617	blood	blood
269	-0.669292	-11.7654	blood	blood
270	11.2963	-7.56491	blood	blood
271	9.00854	6.10368	blood	blood
272	-0.826747	14.3859	blood	blood
273	8.74304	1.71336	blood	blood
274	-6.59381	18.7766	blood	blood
275	6.29802	-2.92862	blood	blood
276	9.46223	3.06106	blood	blood
277	10.7239	0.687777	blood	blood
278	-8.40256	-16.8495	blood	blood
279	-7.61275	-15.1546	blood	blood
280	-6.33468	-14.653	blood	blood
281	2.74367	-0.969194	blood	blood
282	10.4276	2.75909	blood	blood
283	3.80922	5.15048	blood	blood
284	-6.51511	-4.3967	blood	blood
285	-3.17912	-9.95674	blood	blood
286	4.20494	0.959684	blood	blood
287	3.46163	4.39141	blood	blood
288	0.955654	13.3404	blood	blood
289	5.86675	-5.40379	blood	blood
290	0.683222	-8.78637	blood	blood
291	1.89542	13.8566	blood	blood
292	7.3841	-6.34857	blood	blood
293	8.28691	-5.86788	blood	blood
294	10.5365	-7.23998	blood	blood
295	11.2884	-6.89721	blood	blood
296	0.558151	-11.2482	blood	blood
297	-4.75587	-15.9169	blood	blood
298	5.36092	11.926	blood	blood
299	-6.9397	-14.05	blood	blood
300	7.58081	-0.00333881	blood	blood
301	7.77449	-5.10703	blood	blood
302	-7.68934	-12.32	blood	blood
303	12.4518	-5.0784	blood	blood
304	-2.96823	-15.138	blood	blood
305	7.18978	-5.53969	blood	blood
306	-6.6452	-14.2767	blood	blood
307	10.7849	-4.68388	blood	blood
308	-0.951859	14.1443	blood	blood
309	5.33287	2.39671	blood	blood
310	1.1117	17.0229	blood	blood
311	8.73606	3.74839	blood	blood
312	3.09803	11.8389	blood	blood
313	-1.67263	0.463976	blood	blood
314	4.59923	-10.695	blood	blood
315	1.99515	-10.4495	blood	blood
316	-2.78139	18.7044	blood	blood
317	0.192459	14.6037	blood	blood
318	-3.97802	-7.49152	blood	blood
319	-2.41072	17.6796	blood	blood
320	9.18758	6.45028	blood	blood
321	-2.47189	-13.9958	blood	blood
322	11.2926	-0.650881	blood	blood
323	0.488889	-7.37574	blood	blood
324	3.68876	3.38203	blood	blood
325	4.5452	2.32141	blood	blood
326	8.74033	-6.82283	blood	blood
327	-4.95127	-5.14679	blood	blood
328	4.99462	7.15946	blood	blood
329	1.82309	-0.989692	blood	blood
330	-2.16085	-11.9371	blood	blood
331	2.44284	11.6774	blood	blood
332	-5.64339	-13.0814	blood	blood
333	-3.08643	17.4746	blood	blood
334	-6.69951	18.6407	blood	blood
335	-0.0845302	-9.40923	blood	blood
336	11.2015	-5.80536	blood	blood
337	-7.49777	-14.9674	blood	blood
338	8.62607	0.374211	blood	blood
339	5.15011	9.86397	blood	blood
340	2.81725	-9.6638	blood	blood
341	2.47842	10.6627	blood	blood
342	-5.31869	18.3317	blood	blood
343	6.46668	-3.71563	blood	blood
344	5.41496	1.08873	blood	blood
345	1.93634	-0.160135	blood	blood
346	-3.7431	-15.9214	blood	blood
347	-2.06706	0.269621	blood	blood
348	8.95002	6.94655	blood	blood
349	0.151753	-0.213826	blood	blood
350	7.48767	-6.26007	blood	blood
351	8.97194	2.81909	blood	blood
352	-0.614008	-0.501699	blood	blood
353	5.68859	6.00019	blood	blood
354	4.47189	9.48209	blood	blood
355	-2.07976	-8.84182	blood	blood
356	3.32301	-0.523898	blood	blood
357	11.1812	2.99765	blood	blood
358	3.93786	9.44666	blood	blood
359	-4.56448	-13.3365	blood	blood
360	4.61183	1.46139	blood	blood
361	-0.643037	-5.52798	blood	blood
362	9.76969	-4.60423	blood	blood
363	9.4927	3.25822	blood	blood
364	7.35758	-3.67934	blood	blood
365	-5.22513	-12.7342	blood	blood
366	9.49111	-7.19643	blood	blood
367	-5.97203	-15.073	blood	blood
368	1.12308	-10.4458	blood	blood
369	-1.27141	-6.27062	blood	blood
370	-4.34389	-7.88516	blood	blood
371	-2.9416	17.4397	blood	blood
372	8.49406	-6.97946	blood	blood
373	-0.749987	12.3032	blood	blood
374	-1.44499	18.0304	blood	blood
375	5.55269	-1.71986	blood	blood
376	10.8159	-7.80813	blood	blood
377	-5.48555	-5.06497	blood	blood
378	1.59437	14.2539	blood	blood
379	-3.92462	-6.47958	blood	blood
380	11.9081	-2.26169	blood	blood
381	-0.104063	-7.97627	blood	blood
382	12.0478	-5.32541	blood	blood
383	-0.39213	-8.66511	blood	blood
384	9.13839	6.81106	blood	blood
385	11.2347	0.0482375	blood	blood
386	-6.16491	18.6591	blood	blood
387	-4.0699	-15.6674	blood	blood
388	4.33137	8.68884	blood	blood
389	9.06943	5.44688	blood	blood
390	-8.28364	-13.8191	blood	blood
391	7.04086	-6.83898	blood	blood
392	9.08578	4.31639	blood	blood
393	-6.16251	-12.9167	blood	blood
394	-4.69611	-5.33888	blood	blood
395	-5.39446	-5.52433	blood	blood
