# Supplementary material for: Development of Plasmodium falciparum liver-stages in hepatocytes derived from human fetal liver organoid cultures
Source: Nat Commun. 2023 Aug 2;14:4631. doi: 10.1038/s41467-023-40298-7 (PMC10397232; doi:10.1038/s41467-023-40298-7)
Supplement: Supplementary file 12 — Source data [file 41467_2023_40298_MOESM12_ESM.xlsx]

## Sheet: Figure 1
	5			6			7			8				Figure 1A
KIFM	0.429545	0.451954	0.457944	0.494707	0.484821	0.5175	0.589286	0.475681	0.458824	0.152375	0.0857143
KK2	0.501799	0.737755	0.631295	0.432594	0.327128	0.548295	0.497845	0.547753	0.596512	0.268548	0.440789
KK3	0.38834	0.583333	0.614865	0.417763	0.496324	0.525	0.396875	0.45	0.47896	0.155172	0.119707
KU1	1.06928	1.25342	1.06548	0.72	0.928125	0.862832	0.734818	0.987723		0.446303	0.422727
	HuHeps				HepOrg A				HepOrg B				Figure 1B		Area under the curve
24:00:00															HuHeps			HepOrg A			HepOrg B
48:00:00															865.5	41.81	11	1532	162.4	16	1336	91.42	14
72:00:00	54.17	57.978	57.978	46.658					81.254	66.866	77.4455
96:00:00									333.482	266.616	292.008	399.501
120:00:00	125.267	149.284	121.882		176.04	197.865	299.213	190.965	424	540.003	683.045	550.583
144:00:00					299.181	560.19	454.493	358.875	785.5	882.583	908.187
168:00:00	213.928	209.061		266.616	318.053	627.312	526.893	401.905
192:00:00	414.52				1074.61	1023.93	1348.79	875.812
days Pi	Huhep				Hep Org B					Figure 1F
3
4
5					22.6	8.84956	8.2	4.6
6					42	29.0598	27	18.75
7	12.7	61.7	38.6		52.5	62	73.4	8.5
8	100				95.3	100	91.5	86

## Sheet: Figure 2
	Figure 2A	Supplementary Data 1
	Figure 2B
	Figure 2C	Supplementary Data 1
	Figure 2D	Supplementary Data 1
	Figure 2E	Supplementary Data 1
	Figure 2F	Supplementary Data 1
	Figure 2G	Supplementary Data 1
	Figure 2H
	Figure 2I
	Figure 2J

## Sheet: Figure 3
	Figure 3A	Supplementary Data 1
	Figure 3B
	Figure 3C

## Sheet: Figure 4
	Figure 4A	Supplementary Data 3
	Figure 4B	Supplementary Data 3
	Figure 4C
	Figure 4D

## Sheet: Figure 5
Day of treatment	DMSO		BLT1			Figure 5A		Day of treatment	DMSO		BLT1			Figure 5D
-1	126.037	98.833	108.909	73.8512				-1	96.1327	96.305	100.905	136.156
1	97.235	104.121	52.9186	25.5288				1	101.065	95.752	105.142	106.752
3	94.6237	101.386	26.4977	6.19985				3	92.4824	101.979	102.774	31.133
4	90.7066	95.733	16.9355	6.01751				4	100.068	105.299	74.7481	45.31
5	91.3978	99.9271	21.275	11.1233				5	110.252	100.664	73.8222	64.203
Day of treatment	DMSO		BLT1			Figure 5B		Day of treatment	DMSO		BLT1			Figure 5E
-1	110.623	89.2802	105.25	78.7136				-1	105.317	98.515	111.848	127.644
1	94.3834	100.766	45.9096	27.1057				1	101.528	100.438	103.341	102.606
3	94.6276	107.351	16.8498	7.81011				3	100.808	110.563	73.1012	31.2973
4	100.366	111.332	17.094	10.8729				4	92.347	95.4056	62.3629	32.8928
Day of treatment	DMSO		BLT1			Figure 5C		Day of treatment	DMSO		BLT1			Figure 5D
-1	112.095	101.412	19.548	53.9153				-1	102.106	97.0064	85.1631	150.527
1	94.0745	103.979	21.686	12.837				1	102.05	90.8508	115.661	79.1622
3	90.1038	120.668	16.1881	4.49294				3	97.2892	106.706	63.7114	26.783
4	105.07	90.5006	28.7111	12.1951				4	97.2331	105.436	85.8071	74.0768

## Sheet: Figure 6
Day of treatment	DMSO		BLT1			Figure 6A
-1	54.5455	85.3	59.8361	91.4
1	60.3448	81.1	50	75.9
3	74.6032	81.4	41.1215	18.1
4	41.0072	88.7	28	50
Day of treatment	DMSO		BLT1			Figure 6B
-1	56.4356	61.5	48	66.1
1	54	69.9	95.1923	71.4
3	66.6667	71.4	17.8571	30.8
4	66.6667	65.3	7.14286	11.8
	DMSO		BLT1			Figure 6C
-1	43.1373	56.5	59.375	73.7
1	42.3529	45	47.0588	53.8
3	53.4	64.8	46.1538	0
4	70.5882	53.6	57.1429	20

## Sheet: Figure S1
										Figure S1B
	Hu-Hep			Hep-Orgs				Figure S1A		Control H	Control O	ATQ 2nM H	ATQ 2nM O	ATQ 10nM H	ATQ 10nM O	ATQ 50nM H	ATQ 50nM O
Control	2.24	1.63	2.61	0.16	0.11	0.12				92.258	352.102	81.254	203.136	33.01	48.245	9.31	30.47
ATQ (2nM)	2.16	2.15		0.12	0.13	0.11				114.264	348.717	63.903	323.325	7.829	72.79	18.198	15.235
ATQ (10nM)	1.64	1.48		0.04	0.03	0.03				99.875	237.838	108.762	467.213	37.242	72.79	14.812	28.778
ATQ (50nM)	1.45	1.31		0.03	0.03	0.02				181.976	431.664	192.768	267.462	20.314	71.944	22.006	28.989
										88.872	130.346	129.288	216.678	18.198	54.17	22.006	159.123
Figure S1C										94.797	252.227	158.488	215.832	22.006	37.242	14.6	40.204
	ATQ plate 1	ATQ plate 2	MAX plate 1	MAX plate 2						72.79	216.678	66.019	192.133	18.198	60.941	20.525	16.928
-5	0.06	0.02								103.472	152.564	123.574	311.264	26.238	30.894	14.812	37.242
-5.5	0.03	0.01								92.258	322.267	122.093	369.454	45.706	26.238	11.003	94.797
-6	0.02	0.04								60.941	468.271	95.432	86.121	18.198	22.006	11.003	30.894
-6.5	0.05	0.03								122.093	283.967	123.998	459.595	24.334	31.952	18.198	26.238
-7	0.01	0.04								73.848	277.619	181.341	447.746	30.894	48.245	18.198	28.989
-7.5	0.04	0.04								99.875	586.555	77.446	397.808	14.812	18.198	12.696	30.894
-8	0.2	0.24								118.073	254.132	7.829	333.482	35.126	28.778	16.716	33.01
-8.5	0.78	0.61								99.452	237.838	99.875	215.832	34.702	12.908	16.928	23.699
-9	0.75	0.62								151.506	175.628	99.875	616.179	20.314	37.242	20.314	16.928
										37.242	129.499	103.472	12.696	22.006	42.32	16.928
			0.83	0.8						108.762	159.123	103.472	253.92	26.662	23.699	11.003
			0.82	0.71						122.093	256.036	84.217	159.123	30.894	26.238	16.928
			0.78	0.7						184.727	158.7	150.448	190.44	37.453	21.583	14.812
			0.75	0.65						153.622	294.336	108.762	266.616	44.013	121.882	14.6
			0.7	0.64						198.481	415.159	89.084	333.482	26.238	73.848	14.812
			0.69	0.62						158.488	468.906	113.206	559.47	14.6		14.6
			0.65	0.61						135.424	228.528	94.797	295.394	47.61		12.696
			0.64	0.59						89.084	334.116	112.994	192.979	16.716		9.31
			0.55	0.52						175.628	511.226	230.221	203.136	18.198		9.31
			0.53	0.51						129.288	650.458	153.622	181.976	33.01		18.198
										153.622	186.631	118.073	267.462	48.456		20.525
Figure S1D										88.872	92.258	81.254	112.571	24.334		20.314
	Pyrimethamine		MAX							92.258	240.166	228.528	202.29	16.716		16.928
-5	1.57902	2.21753								88.872	417.064	226.835	559.47	20.314		14.812
-5.5	2.26838	2.16585								121.882	227.682	92.258	308.09	18.198		24.334
-6	2.69192	2.3071								151.506	151.506	63.48	121.882	22.006		16.716
-6.5	2.03385	2.43078								103.472	141.349	125.267	308.09	22.006		13.542
-7	2.11953	2.56379								84.64	489.431	107.493	159.123	45.706		14.812
-7.5	1.05668	2.21186								47.61	528.577	186.208	216.678	29.624		21.583
-8	1.77587	2.1228								102.203	222.603	99.875	121.882	28.989		16.928
-8.5	2.49791	1.85721								94.797	170.761	77.446	369.03	18.198		17.774
-9	2.3505	3.26333								73.848	199.962	99.875	228.528	24.334		12.696
										121.882	286.506	124.844	224.296	28.778		28.778
			3.28842	1.89474						94.585	215.832	77.446	114.264	37.242		14.6
			4.02968	2.83759						53.958	277.619	92.258	276.773	21.583		13.542
			4.16604	3.58347						140.714	135.424	72.79	267.462	14.812		18.198
			4.39792	2.6015						91.834	318.035	26.238	135.424	18.832		20.525
			4.66231	2.61293						99.875	575.975	73.848	81.254	28.989		20.314
			3.81826	3.22392						99.875	121.882	63.48	71.944	24.334		16.928
										84.217	432.51	47.61	94.797	16.928		14.812
										211.6	432.51	125.267	169.28	22.006		37.242
Concentration (nM)	ATQ			PYR			Figure S1E			130.346	691.509	358.45	272.118	28.989		37.453
0	100	100	100	100	100	100				103.472	638.186	176.051	28.778	18.198		24.334
1	35	35	71							45.706		186.631	266.616	33.01		24.334
3.16	17.8	0	0							205.887		150.448	104.107	28.778		14.812
10	0	0	0							132.25		92.258	266.616	18.198		14.812
31.6	0	0	0							152.564		153.198	93.95	26.238		7.829
300				105	59.9	59.9				77.446		103.472		23.699		11.003
1000				59.9	14.9	89.9				125.267		150.448		35.126		10.792
3160				89.9	59.97	44.9				135.001		92.258		42.32		20.314
10000				44.9	44.9	14.9				205.887		66.866		22.006		16.716
										122.093		92.258		31.317		18.198
										153.622		94.797		30.894		14.812
										176.051		113.206		35.126		16.928
										113.206		99.452		33.01		18.198
										159.123		129.288		30.894		14.812
										180.706		89.084		22.006		14.812
										129.288		77.022		16.716		22.006
										121.882		63.057		14.812		14.812
												77.446		24.334		18.198
												84.217		24.334		14.812
												181.976		20.525		10.792
												56.709		22.006		16.716
												81.043		20.525		22.006
												117.65		16.716		28.989
												81.043		26.238		16.928
												140.714		35.126		20.525
												118.919		28.143		14.812
												168.434		22.006		16.928
												95.643		35.126		24.334
												88.872		26.238		14.6
												92.258		33.01		14.6
												121.882		24.334		12.696
												77.446		22.006		20.314
												108.762		20.314		13.542
												104.107		16.928		10.792
												108.762		28.778		16.928
												88.872		18.198		26.238
												108.762		20.525		14.812
												84.217		26.238		12.696
												179.648		29.624		12.696
												170.761		22.006		14.6
												99.875		20.525		11.003
												167.587		31.952		12.696
												121.882		28.778		14.812
												165.048		28.778		14.812
												171.819		9.31		16.716
												104.107		18.198		13.542
												130.346		22.006		7.194
												14.6		23.699		20.525
												118.073		31.952		14.812
												48.245		22.006		8.887
												99.452		18.198		7.194
												110.878		24.334		7.829
												104.107		37.453		20.525
												277.196		26.662		14.6
												114.264		20.525		8.887
												84.217		14.6		14.6
												150.448		20.314		9.31
												153.622		28.989		10.792
												84.217		35.126		11.003
												61.999		23.699		14.812
												20.525		26.238		7.194
												259.422		11.003		16.928
												181.976		35.126		10.792
												91.834		28.778		11.003
												135.424		23.699		20.525
												108.762		30.894		11.003
												122.093		24.334		9.31
												141.349		20.314		20.314
												122.093		16.716		9.31
												215.62		28.778		30.894
												99.452		28.989		16.928
												129.288		16.716		14.812
												95.643		23.699		14.812
												88.872		23.699		20.525
												125.267		23.699		16.928
												170.761		16.928		15.235
												69.405		22.006		12.696
												84.217		23.699		14.812
												176.051		18.198		16.928
												122.093		24.334		7.618
												205.887		22.006		16.716
												88.872		20.314		12.696
												104.107		20.314		12.696
												181.976		17.774		11.003
												99.452		18.198		7.829
												222.18		22.006		12.696
												72.79		18.198		16.928
												125.267		26.238		12.696
												141.349		18.198		14.6
												104.107		12.696		18.198
												121.882		15.235		14.812
												165.471		18.198		7.829
												267.251		16.928		13.542
												81.043		18.198		18.198
												171.819		20.525		7.618
												122.093		20.314		13.542
												104.107		22.006		13.542
												222.603		28.143		30.894
												84.217		13.542		14.6
												99.875		35.126		9.31
												114.264		20.525		16.928
												275.292		24.334		16.716
												146.004		22.006		10.792
												125.267		35.126		14.812
												69.405		11.003		16.716
												135.424		30.894		9.31
												94.797		30.894		14.812
												117.65		35.126		16.716
												159.335		40.627		14.812
												80.408		37.453
												158.488		26.238
												81.043		20.314
												108.762		20.314
												141.349		18.832
												191.921
												151.506
												125.267
												87.391
												158.488
												145.581
												95.432
												108.762
												88.872
												117.65
												94.797
												99.452
												130.346
												108.762
												135.424
												99.875
												114.264
												112.571
												118.073

## Sheet: Figure S2
	Figure S2D				Figure S2F
		Schizont number/well				ALB expression
	WLB+SERUM	WLB-SERUM	WLB:HLM (1:1)		HepOrg DM	WLB+SERUM	WLB-SERUM	WLB:HLM (1:1)
	339.5	328.5	286		7.56846	0.25349	0.721965	7.78124
	318.5	318	313.5		12.5534	0.423373	0.920188	11.4716
					8.75435			7.01285
	Figure S2E
		Schizont size
	WLB+SERUM	WLB-SERUM	WLB:HLM (1:1)
	20.59	20.53	20.62
	25.75	25.53	18.77
	11.84	24.03	17.72
	18.9	27.16	12.47
	13.47	25.4	12.33
	18.59	25.52	17.19
	20.42	28.69	16.04
	10.89	17.8	16.97
	29.97	18.13	16.88
	19.85	15.5	17.36
	25.79	12.58	15.84
	16.91	13.94	15.62
	16.73	13.5	21.43
	24.7	8.96	16.34
	12.29	13.93	11.27
	18.7	13.86	11.85
	11.47	15.84	13.52
	13.58	19.58	11.4
	15.35	14.75	13.54
	14.47	15.31	11.77
	14.01	28.96	11.2
	18.54	22.78	11.86
	22.19	22.09	18.21
	20.96	13.11	19.93
	11.52	16.42	14.62
	26.06	31.25	15.11
	21.98	14.95	19.33
	29.55	14.65	22.57
	35.93	12.26	19.1
	18.55	16.36	21.27
	25.46	21.96	17.68
	26.15	15.17	16.37
	28.27	13.13	17.82
	24.21	16.57	11.71
	29.65	29.58	15.88
	25	23.12	12.51
	20.02	27.54	18.53
	15.25	30.55	21.31
	21.07	27.63	15.69
	16.7	30.62	18.59
	16.26	38.88	19.15
	20.11	17.54	16.41
	12.71	8.18	19.11
	17.09	15.16	16.84
	16.38	19.52	14.92
	17.44	18.15	14.11
	14.65	16.01	15.44
	24.83	20.56	16.45
	33.1	19.71	28.66
	30.64	19.3	21.17
	26.88	20.78	19.64
	18.06	13.14	12.87
	17.49	11.51	18.11
	19.56	19.14	14.74
	20.36	22.11	18.38
	17.05	15.9
	22.74	19.69
	26.86	28.94
	33.03	18.86
	39.58	24.76
	36.29	27.99
	17.76	22.27
	32.87	21.94
	14.68	16.81
	16.64	19.84
	16.78	15.38
	22.21	25.56
	29.91	14.64
	12.31	23.84
	9.98	41.81
	15.97	21.07
	22.72	11.44
	17.83	20.05
	18.57	24.49
	24.97
	38.06
	26.83
	35.06
	17.26
	25.05
	17.57
	11.44
	21.06
	19.47
	24.61

## Sheet: Figure S3
	Figure S3A	Supplementary Data 1 and 2
	Figure S3B	Supplementary Data 1
	Figure S3C	Supplementary Data 1
	Figure S3D	Supplementary Data 1
	Figure S3F	Supplementary Data 1
	Figure S3G	Supplementary Data 1

## Sheet: Figure S4
	Figure S4A
	Figure S4B	Supplementary Data 1

[truncated: 6 more sheets: Figure S5, Figure S6, Figure S7, Figure S9, Figure S10, Figure S11]
